# Supplementary material for: Sea cucumber genome provides insights into saponin biosynthesis and aestivation regulation
Source: Cell Discov. 2018 Jun 26;4:29. doi: 10.1038/s41421-018-0030-5 (PMC6018497; doi:10.1038/s41421-018-0030-5)
Supplement: Supplementary file 2 — Table S5 [file 41421_2018_30_MOESM2_ESM.xlsx]

## Sheet: Sheet1
Table S5 Summary of the linkage map and anchored scaffolds of A. japonicus.
Linkage Group	Scaffold Count	Marker Count	Scaffold Number
1	137	188	scaffold3690 scaffold477 scaffold848 scaffold4006 scaffold249 scaffold3433 scaffold874 scaffold5525 scaffold131 scaffold2766 scaffold3651 scaffold1459 scaffold1505 scaffold4121 scaffold1067 scaffold15 scaffold401 scaffold852 scaffold963 scaffold1093 scaffold171 scaffold1098 scaffold339 scaffold1944 scaffold818 scaffold4574 scaffold1259 scaffold1840 scaffold309 scaffold745 scaffold2363 scaffold343…
2	95	125	scaffold50 scaffold2480 scaffold80 scaffold645 scaffold1329 scaffold5193 scaffold1037 scaffold139 scaffold3610 scaffold3970 scaffold7336 scaffold3264 scaffold496 scaffold6412 scaffold11 scaffold34 scaffold365 scaffold1000 scaffold2976 scaffold631 scaffold3667 scaffold599 scaffold758 scaffold1948 scaffold2609 scaffold1400 scaffold2014 scaffold523 scaffold985 scaffold1296 scaffold895 scaffold2581 s…
3	92	130	scaffold7029 scaffold4592 scaffold1223 scaffold1175 scaffold226 scaffold2795 scaffold3597 scaffold1337 scaffold2270 scaffold3114 scaffold3962 scaffold1062 scaffold5609 scaffold2420 scaffold2655 scaffold2166 scaffold751 scaffold434 scaffold4991 scaffold232 scaffold2792 scaffold3515 scaffold2962 scaffold996 scaffold2604 scaffold649 scaffold762 scaffold2484 scaffold3595 scaffold4310 scaffold1561 sca…
4	96	138	scaffold239 scaffold759 scaffold1797 scaffold6182 scaffold828 scaffold3390 scaffold5733 scaffold1902 scaffold1808 scaffold7666 scaffold534 scaffold1761 scaffold1782 scaffold604 scaffold202 scaffold1307 scaffold1335 scaffold2249 scaffold2521 scaffold2725 scaffold3993 scaffold6067 scaffold820 scaffold55 scaffold3414 scaffold1467 scaffold2366 scaffold1896 scaffold1681 scaffold743 scaffold7307 scaffo…
5	95	136	scaffold576 scaffold346 scaffold5231 scaffold2060 scaffold463 scaffold1028 scaffold7622 scaffold3101 scaffold731 scaffold1890 scaffold395 scaffold777 scaffold873 scaffold1572 scaffold1269 scaffold227 scaffold4644 scaffold4776 scaffold2545 scaffold39 scaffold728 scaffold1394 scaffold1878 scaffold7424 scaffold2125 scaffold2554 scaffold562 scaffold1048 scaffold205 scaffold2394 scaffold592 scaffold20…
6	62	82	scaffold1077 scaffold1041 scaffold1977 scaffold2716 scaffold177 scaffold7104 scaffold241 scaffold1749 scaffold1201 scaffold1574 scaffold1982 scaffold4482 scaffold1955 scaffold2094 scaffold2312 scaffold760 scaffold872 scaffold3234 scaffold4692 scaffold129 scaffold1079 scaffold1145 scaffold2683 scaffold256 scaffold986 scaffold5368 scaffold949 scaffold5129 scaffold438 scaffold4939 scaffold1690 scaff…
7	63	90	scaffold4617 scaffold690 scaffold1321 scaffold1452 scaffold99 scaffold1332 scaffold1414 scaffold3041 scaffold2956 scaffold118 scaffold1815 scaffold3578 scaffold320 scaffold3634 scaffold5160 scaffold445 scaffold2064 scaffold3117 scaffold1839 scaffold5497 scaffold288 scaffold1006 scaffold1291 scaffold2586 scaffold3721 scaffold1811 scaffold1421 scaffold2120 scaffold4292 scaffold763 scaffold502 scaff…
8	133	228	scaffold1732 scaffold3149 scaffold3833 scaffold5804 scaffold237 scaffold6738 scaffold298 scaffold4601 scaffold72 scaffold5437 scaffold263 scaffold425 scaffold306 scaffold1049 scaffold937 scaffold676 scaffold1174 scaffold199 scaffold3328 scaffold1056 scaffold2143 scaffold3152 scaffold449 scaffold2970 scaffold943 scaffold1830 scaffold4978 scaffold771 scaffold2179 scaffold2000 scaffold615 scaffold65…
9	97	148	scaffold2322 scaffold4713 scaffold6076 scaffold3620 scaffold5887 scaffold547 scaffold143 scaffold1603 scaffold1850 scaffold1583 scaffold1005 scaffold4490 scaffold229 scaffold930 scaffold266 scaffold6048 scaffold2967 scaffold1798 scaffold2264 scaffold2356 scaffold2294 scaffold3034 scaffold341 scaffold441 scaffold2361 scaffold1231 scaffold1577 scaffold2647 scaffold2134 scaffold2315 scaffold1312 sca…
10	150	234	scaffold1638 scaffold1666 scaffold1313 scaffold2078 scaffold1347 scaffold4371 scaffold5814 scaffold506 scaffold1886 scaffold436 scaffold3694 scaffold714 scaffold323 scaffold1234 scaffold3870 scaffold1105 scaffold3937 scaffold1181 scaffold242 scaffold1986 scaffold2440 scaffold2684 scaffold5418 scaffold974 scaffold3604 scaffold418 scaffold64 scaffold2433 scaffold32 scaffold1789 scaffold5857 scaffol…
11	76	124	scaffold1242 scaffold2916 scaffold3768 scaffold5673 scaffold3006 scaffold40 scaffold207 scaffold4576 scaffold84 scaffold554 scaffold720 scaffold2142 scaffold13 scaffold1940 scaffold6918 scaffold270 scaffold2775 scaffold2780 scaffold3001 scaffold4822 scaffold1716 scaffold1542 scaffold6524 scaffold3256 scaffold472 scaffold2532 scaffold1054 scaffold4565 scaffold2016 scaffold2501 scaffold650 scaffold…
12	118	189	scaffold1917 scaffold4511 scaffold2340 scaffold1838 scaffold995 scaffold6876 scaffold3471 scaffold3238 scaffold324 scaffold2100 scaffold4035 scaffold124 scaffold230 scaffold2071 scaffold1687 scaffold5635 scaffold637 scaffold3095 scaffold278 scaffold3049 scaffold3602 scaffold1724 scaffold4665 scaffold2081 scaffold1363 scaffold1438 scaffold3618 scaffold125 scaffold1271 scaffold1814 scaffold1416 sca…
13	88	138	scaffold988 scaffold3028 scaffold787 scaffold311 scaffold3609 scaffold864 scaffold1191 scaffold4122 scaffold2002 scaffold2892 scaffold3406 scaffold942 scaffold3305 scaffold404 scaffold4143 scaffold529 scaffold686 scaffold1072 scaffold4750 scaffold1881 scaffold3030 scaffold86 scaffold5003 scaffold6085 scaffold755 scaffold507 scaffold1742 scaffold1943 scaffold1177 scaffold2798 scaffold1248 scaffold…
14	34	54	scaffold768 scaffold4977 scaffold4098 scaffold756 scaffold5630 scaffold3190 scaffold504 scaffold2380 scaffold6692 scaffold3643 scaffold1754 scaffold1557 scaffold2837 scaffold1346 scaffold5037 scaffold1989 scaffold1272 scaffold619 scaffold4919 scaffold2458 scaffold3311 scaffold5456 scaffold2035 scaffold2020 scaffold1013 scaffold3092 scaffold1282 scaffold5035 scaffold1101 scaffold3437 scaffold2934 …
15	84	147	scaffold5184 scaffold1155 scaffold6880 scaffold584 scaffold2240 scaffold1706 scaffold1614 scaffold4168 scaffold2692 scaffold267 scaffold1816 scaffold2052 scaffold7170 scaffold1662 scaffold1285 scaffold6971 scaffold1380 scaffold2311 scaffold1408 scaffold2251 scaffold3763 scaffold2136 scaffold4840 scaffold1080 scaffold49 scaffold3047 scaffold2838 scaffold73 scaffold2742 scaffold4432 scaffold7496 sc…
16	70	109	scaffold1781 scaffold5805 scaffold4126 scaffold1919 scaffold598 scaffold191 scaffold178 scaffold3922 scaffold5670 scaffold2678 scaffold26 scaffold28 scaffold1377 scaffold900 scaffold1120 scaffold4846 scaffold1283 scaffold3222 scaffold6977 scaffold2570 scaffold3693 scaffold2319 scaffold1843 scaffold1001 scaffold4515 scaffold1178 scaffold319 scaffold859 scaffold1078 scaffold3512 scaffold5319 scaffo…
17	90	162	scaffold2531 scaffold832 scaffold4416 scaffold1832 scaffold334 scaffold3529 scaffold2051 scaffold386 scaffold2669 scaffold781 scaffold803 scaffold1859 scaffold5915 scaffold5290 scaffold2661 scaffold3067 scaffold1243 scaffold4019 scaffold657 scaffold5922 scaffold116 scaffold6907 scaffold1428 scaffold6003 scaffold297 scaffold883 scaffold962 scaffold3997 scaffold410 scaffold5210 scaffold5865 scaffol…
18	82	141	scaffold659 scaffold747 scaffold3124 scaffold5886 scaffold2036 scaffold2781 scaffold2485 scaffold3624 scaffold3963 scaffold400 scaffold353 scaffold1310 scaffold705 scaffold3625 scaffold474 scaffold893 scaffold703 scaffold1022 scaffold867 scaffold1386 scaffold2428 scaffold1605 scaffold1292 scaffold1474 scaffold1123 scaffold5097 scaffold1033 scaffold3072 scaffold3789 scaffold5253 scaffold1685 scaff…
19	71	122	scaffold428 scaffold2691 scaffold4380 scaffold1719 scaffold2390 scaffold4676 scaffold3413 scaffold624 scaffold1629 scaffold4823 scaffold6063 scaffold148 scaffold575 scaffold2301 scaffold4025 scaffold2037 scaffold1992 scaffold5161 scaffold3879 scaffold1738 scaffold3955 scaffold1636 scaffold369 scaffold4375 scaffold3631 scaffold54 scaffold364 scaffold2662 scaffold2667 scaffold3301 scaffold412 scaff…
20	72	122	scaffold503 scaffold1278 scaffold1207 scaffold3173 scaffold1484 scaffold1790 scaffold4159 scaffold336 scaffold2590 scaffold1998 scaffold3248 scaffold5652 scaffold5663 scaffold485 scaffold4018 scaffold3 scaffold2167 scaffold1140 scaffold167 scaffold2504 scaffold1103 scaffold1 scaffold179 scaffold4302 scaffold5071 scaffold2887 scaffold1492 scaffold4044 scaffold492 scaffold508 scaffold3280 scaffold3…
21	70	128	scaffold1021 scaffold115 scaffold1829 scaffold3513 scaffold44 scaffold6131 scaffold2660 scaffold303 scaffold5472 scaffold4108 scaffold2007 scaffold1661 scaffold4461 scaffold4666 scaffold666 scaffold1822 scaffold1047 scaffold717 scaffold813 scaffold260 scaffold3230 scaffold4049 scaffold273 scaffold349 scaffold413 scaffold455 scaffold2475 scaffold4625 scaffold960 scaffold1734 scaffold3144 scaffold6…
22	74	128	scaffold642 scaffold2530 scaffold843 scaffold1088 scaffold2585 scaffold194 scaffold189 scaffold2303 scaffold2741 scaffold4309 scaffold1856 scaffold1953 scaffold4517 scaffold1524 scaffold2901 scaffold2791 scaffold1111 scaffold1391 scaffold160 scaffold2707 scaffold2705 scaffold2411 scaffold548 scaffold7081 scaffold1324 scaffold1799 scaffold1206 scaffold5934 scaffold1575 scaffold6819 scaffold2290 sc…
Total	1949	3063
