# Supplementary material for: Sea cucumber genome provides insights into saponin biosynthesis and aestivation regulation
Source: Cell Discov. 2018 Jun 26;4:29. doi: 10.1038/s41421-018-0030-5 (PMC6018497; doi:10.1038/s41421-018-0030-5)
Supplement: Supplementary file 3 — Table S14 [file 41421_2018_30_MOESM3_ESM.xlsx]

## Sheet: Table Sxx
Table S14 Summary of intestine regeneration-related genes (reported by Zhang et al. 2017 ) in the assembly of this study.
Intestine regeneration-related pathways	Genes	Detected in the assembly	Gene number	DEGa number	DEGa ID
stem cell pluripotency factors	Sox2	√	1	0
	c-Myc	√	1	1	AJ1869.3
	Oct4	×
	Oct1/2/11	√	4	4	AJ1279.7,AJ4744.1,AJ5512.2,AJ68.1
	Klf4	×
	Klf1/2/4	√	1	1	AJ2180.2
	SoxB1	×
ECM-related genes	fibropellin	√	72	55	AJ1.47,AJ1021.12,AJ1026.3,AJ1068.10,AJ1084.6,AJ1886.1,AJ2841.5,AJ298.8,AJ311.1,AJ329.6,AJ348.11,AJ3541.1,AJ360.2,AJ4547.8,AJ4599.4,AJ499.14,AJ599.12,AJ6639.1,AJ7254.3,AJ7254.4,AJ829.2,AJ862.20,AJ964.18,AJ1668.2,AJ1670.1,AJ2039.8,AJ2217.4,AJ2935.5,AJ314.15,AJ3735.9,AJ4723.3,AJ5636.4,AJ699.11,AJ7366.1,AJ737.7,AJ783.13,AJ783.14,AJ829.3,AJ862.18,AJ867.2,AJ91.9,AJ158.35,AJ2295.2,AJ2605.10,AJ3390.8,AJ3…
	FRAS1	√	7	7	AJ1087.1,AJ3463.2,AJ3463.3,AJ739.20,AJ2000.6,AJ2555.4,AJ6721.3
	tenascin	√	51	39	AJ1334.9,AJ1344.12,AJ161.3,AJ1658.1,AJ1658.4,AJ1658.5,AJ1765.3,AJ2857.6,AJ3097.1,AJ33.28,AJ393.11,AJ3993.3,AJ441.22,AJ5442.5,AJ5803.2,AJ67.22,AJ7338.1,AJ7574.3,AJ1303.3,AJ218.17,AJ2663.3,AJ4359.1,AJ544.13,AJ6536.3,AJ6694.1,AJ7121.1,AJ1722.9,AJ2195.8,AJ3333.6,AJ544.11,AJ1247.7,AJ1503.4,AJ2236.11,AJ2486.6,AJ2486.7,AJ4149.1,AJ544.8,AJ6162.4,AJ895.9
	collagen	√	67	49	AJ1069.5,AJ1069.6,AJ1069.7,AJ128.17,AJ1545.1,AJ1545.6,AJ1603.15,AJ1846.2,AJ2009.3,AJ2130.1,AJ2197.1,AJ229.12,AJ2333.2,AJ2574.1,AJ2848.1,AJ32.3,AJ3737.2,AJ416.9,AJ4205.4,AJ4275.2,AJ4275.5,AJ456.15,AJ532.13,AJ6047.2,AJ6142.2,AJ6269.3,AJ731.2,AJ782.11,AJ859.2,AJ860.15,AJ969.10,AJ1545.9,AJ1573.7,AJ1929.5,AJ1988.11,AJ2545.6,AJ2545.8,AJ2574.5,AJ30.2,AJ30.4,AJ3630.5,AJ380.2,AJ619.8,AJ619.9,AJ782.9,AJ182…
signaling pathways	Wnt	√	19	9	AJ1098.20,AJ3224.7,AJ491.17,AJ540.8,AJ208.17,AJ285.22,AJ1671.10,AJ2723.1,AJ4794.2
	bone morphogenetic protein-related genes	√	14	7	AJ47.4,AJ159.1,AJ1832.6,AJ2618.2,AJ6166.2,AJ6686.2,AJ7375.5
	epidermal growth factor related genes	√	56	41	AJ1350.15,AJ1717.2,AJ2094.3,AJ2253.2,AJ2435.3,AJ2602.3,AJ2797.4,AJ2827.14,AJ292.15,AJ4198.2,AJ4337.1,AJ4372.2,AJ4372.4,AJ728.3,AJ7328.1,AJ875.9,AJ934.4,AJ1062.8,AJ1350.13,AJ1363.9,AJ2013.1,AJ2824.2,AJ2839.2,AJ3343.6,AJ450.19,AJ2827.13,AJ3838.6,AJ3857.5,AJ4372.5,AJ4559.8,AJ4984.1,AJ654.1,AJ1599.4,AJ2094.1,AJ2221.13,AJ4198.1,AJ4198.4,AJ4430.7,AJ4437.4,AJ4618.5,AJ934.6
myogenesis-related genes	tubulin	√	31	14	AJ1192.15,AJ1279.14,AJ1370.12,AJ3415.2,AJ827.1,AJ1044.28,AJ1044.29,AJ2759.5,AJ3881.10,AJ4492.1,AJ2356.3,AJ3558.7,AJ1383.9,AJ2190.2
	actin	√	23	18	AJ1528.9,AJ1638.8,AJ2282.10,AJ2729.4,AJ289.15,AJ3277.9,AJ531.1,AJ531.3,AJ2626.8,AJ289.13,AJ289.14,AJ2999.2,AJ2999.3,AJ2999.4,AJ3685.6,AJ618.9,AJ289.16,AJ2358.6
	myosin	√	103	60	AJ1040.8,AJ127.6,AJ1858.8,AJ1923.5,AJ21.46,AJ2592.1,AJ2804.7,AJ2948.2,AJ3180.1,AJ364.8,AJ37.40,AJ3729.7,AJ463.2,AJ5052.2,AJ5411.1,AJ5441.3,AJ6856.1,AJ6856.3,AJ7467.1,AJ998.2,AJ1157.4,AJ1157.5,AJ1399.2,AJ1785.1,AJ1941.1,AJ2232.2,AJ2484.2,AJ2804.9,AJ2832.5,AJ350.12,AJ364.10,AJ37.39,AJ535.11,AJ5770.1,AJ58.6,AJ666.9,AJ7407.1,AJ7467.2,AJ770.11,AJ1033.1,AJ13.19,AJ13.21,AJ2674.5,AJ2674.9,AJ2804.10,AJ744…
FREP, fibrinogen-related protein		√	466	375	AJ1074.10,AJ1074.4,AJ1074.6,AJ1078.2,AJ1178.10,AJ1178.11,AJ1178.12,AJ1178.13,AJ1178.8,AJ1182.6,AJ1187.1,AJ1216.2,AJ1216.3,AJ1216.5,AJ1232.38,AJ1305.2,AJ1321.12,AJ1361.3,AJ1384.10,AJ139.3,AJ1397.5,AJ1397.6,AJ1462.1,AJ1462.20,AJ1462.21,AJ1462.22,AJ1479.2,AJ1479.3,AJ1506.11,AJ1603.9,AJ1620.3,AJ1660.3,AJ1660.4,AJ1660.8,AJ1683.6,AJ1683.8,AJ1706.3,AJ1713.10,AJ174.17,AJ174.19,AJ174.20,AJ174.21,AJ1765.2,…
PSP94-like		√	10	9	AJ1527_size216807.3,AJ2155_size156924.1,AJ2155_size156924.4,AJ2971_size100846.1,AJ2971_size100846.2,AJ2971_size100846.3,AJ2971_size100846.4,AJ2971_size100846.5,AJ2971_size100846.6,
aDEG means differentially expressed gene
