# Supplementary material for: Sea cucumber genome provides insights into saponin biosynthesis and aestivation regulation
Source: Cell Discov. 2018 Jun 26;4:29. doi: 10.1038/s41421-018-0030-5 (PMC6018497; doi:10.1038/s41421-018-0030-5)
Supplement: Supplementary file 4 — Table S16 [file 41421_2018_30_MOESM4_ESM.xlsx]

## Sheet: Sheet1
Table S16 Summary of the highly polymorphic genes identified from the A. japonicus genome.
GeneID	SNP_density	p_value	Swiss_prot Annotation
AJ2458.14	52.0833	2.06e-106	Sacsin OS=Homo sapiens GN=SACS PE=1 SV=2
AJ393.14	45.8173	1.01e-72	NA
AJ4106.5	70.4057	3.02e-64	Zinc finger MYM-type protein 1 OS=Homo sapiens GN=ZMYM1 PE=2 SV=1
AJ393.11	37.1281	4.64e-64	Tenascin-X OS=Homo sapiens GN=TNXB PE=1 SV=4
AJ2255.4	59.1119	1.59e-61	Interferon-induced very large GTPase 1 OS=Mus musculus GN=Gvin1 PE=1 SV=1
AJ2859.2	53.5714	6.34e-60	E3 ubiquitin-protein ligase TRIM56 OS=Mus musculus GN=Trim56 PE=1 SV=1
AJ4648.2	58.4283	2.8e-59	Enzymatic polyprotein OS=Figwort mosaic virus (strain DxS) GN=ORF V PE=3 SV=1
AJ188.3	64.0559	8.96e-56	Transposon Ty3-I Gag-Pol polyprotein OS=Saccharomyces cerevisiae (strain ATCC 204508 / S288c) GN=TY3B-I PE=3 SV=2
AJ2187.12	55.3701	2.13e-55	NACHT, LRR and PYD domains-containing protein 9 OS=Homo sapiens GN=NLRP9 PE=2 SV=1
AJ2236.7	38.8969	1.4e-53	NA
AJ3464.2	45.4048	4.78e-53	PHD finger protein 20-like protein 1 OS=Bos taurus GN=PHF20L1 PE=2 SV=1
AJ1667.6	46.5355	3.01e-50	NA
AJ4893.2	37.7795	1.45e-46	ADP-ribosylation factor-binding protein GGA1 OS=Homo sapiens GN=GGA1 PE=1 SV=1
AJ2387.7	43.956	1.69e-46	Zinc finger C3H1 domain-containing protein OS=Homo sapiens GN=ZFC3H1 PE=1 SV=3
AJ59.31	41.8495	1.18e-44	IgGFc-binding protein OS=Homo sapiens GN=FCGBP PE=1 SV=3
AJ1916.5	73.6508	1.18e-44	NA
AJ290.8	30.6152	6.85e-44	Midasin OS=Homo sapiens GN=MDN1 PE=1 SV=2
AJ1236.3	29.7364	9.6e-44	Midasin OS=Homo sapiens GN=MDN1 PE=1 SV=2
AJ3695.8	53.6867	9.2e-43	NA
AJ1311.22	43.5426	1.3e-41	Interferon-induced very large GTPase 1 OS=Homo sapiens GN=GVINP1 PE=2 SV=2
AJ796.1	46.8632	1.34e-41	Transposon Ty3-G Gag-Pol polyprotein OS=Saccharomyces cerevisiae (strain ATCC 204508 / S288c) GN=TY3B-G PE=1 SV=3
AJ1981.1	32.41	3.71e-41	Latrophilin-3 OS=Bos taurus GN=LPHN3 PE=2 SV=1
AJ2726.7	54.0936	1.53e-40	Fibrinogen C domain-containing protein 1 OS=Homo sapiens GN=FIBCD1 PE=1 SV=2
AJ4082.8	62.249	3.34e-40	Zinc finger protein 429 OS=Homo sapiens GN=ZNF429 PE=2 SV=2
AJ478.18	64.8148	3.48e-40	NLR family CARD domain-containing protein 4 OS=Xenopus tropicalis GN=nlrc4 PE=2 SV=2
AJ542.19	42.9191	6.27e-40	Retrovirus-related Pol polyprotein from transposon 412 OS=Drosophila melanogaster GN=POL PE=3 SV=1
AJ1539.4	42.2824	8.13e-40	Death-inducer obliterator 1 OS=Mus musculus GN=Dido1 PE=1 SV=4
AJ71.8	40.2831	1.23e-39	Helicase with zinc finger domain 2 OS=Homo sapiens GN=HELZ2 PE=1 SV=6
AJ1959.11	75.4484	1.94e-39	NA
AJ3474.3	41.1092	3.54e-39	Interferon-induced very large GTPase 1 OS=Homo sapiens GN=GVINP1 PE=2 SV=2
AJ654.2	31.3105	9.89e-39	Fibrillin-1 OS=Bos taurus GN=FBN1 PE=1 SV=1
AJ1515.17	40.7688	2.55e-38	Interferon-induced very large GTPase 1 OS=Mus musculus GN=Gvin1 PE=1 SV=1
AJ5608.1	43.1048	3.08e-38	NA
AJ3312.2	37.037	4.36e-38	NFX1-type zinc finger-containing protein 1 OS=Mus musculus GN=Znfx1 PE=1 SV=3
AJ2188.10	52.4781	4.59e-38	NACHT, LRR and PYD domains-containing protein 3 OS=Macaca mulatta GN=NLRP3 PE=2 SV=1
AJ3502.5	46.3342	7.02e-38	Proto-oncogene DBL OS=Homo sapiens GN=MCF2 PE=1 SV=3
AJ1456.15	57.4401	1.34e-37	Platelet glycoprotein V OS=Homo sapiens GN=GP5 PE=1 SV=1
AJ356.20	39.8038	4.8e-37	Little elongation complex subunit 1 OS=Homo sapiens GN=ICE1 PE=1 SV=5
AJ2584.9	38.7473	1.03e-36	Probable helicase with zinc finger domain OS=Danio rerio GN=helz PE=2 SV=1
AJ4223.6	50.6374	3.68e-36	Calcium-activated chloride channel regulator 4A OS=Mus musculus GN=Clca4a PE=1 SV=2
AJ1892.3	60.8108	5.23e-36	E3 ubiquitin-protein ligase TRIM56 OS=Bos taurus GN=TRIM56 PE=3 SV=1
AJ476.9	35.3072	7.36e-36	Helicase with zinc finger domain 2 OS=Homo sapiens GN=HELZ2 PE=1 SV=6
AJ2430.13	38.8246	8.78e-36	Interferon-induced very large GTPase 1 OS=Homo sapiens GN=GVINP1 PE=2 SV=2
AJ816.11	55.2608	2.06e-35	Zinc finger protein 429 OS=Homo sapiens GN=ZNF429 PE=2 SV=2
AJ3799.3	41.7518	4.4e-35	Condensin-2 complex subunit D3 OS=Homo sapiens GN=NCAPD3 PE=1 SV=2
AJ68.20	44.1767	2.02e-34	Craniofacial development protein 2 OS=Bos taurus GN=CFDP2 PE=1 SV=2
AJ27.3	47.2117	2.69e-34	Tyrosine-protein kinase receptor Tie-1 OS=Bos taurus GN=TIE1 PE=2 SV=1
AJ1296.1	52.818	5.83e-34	Nitric oxide-associated protein 1 OS=Bos taurus GN=NOA1 PE=2 SV=1
AJ1500.8	41.9593	1.21e-33	Spectrin beta chain, non-erythrocytic 5 OS=Homo sapiens GN=SPTBN5 PE=1 SV=2
AJ293.13	36.5895	4.05e-33	DNA mismatch repair protein Mlh3 OS=Homo sapiens GN=MLH3 PE=1 SV=3
AJ4026.8	49.369	1.11e-32	NA
AJ3209.8	50.4334	2.15e-32	Probable RNA-directed DNA polymerase from transposon BS OS=Drosophila melanogaster GN=RTase PE=2 SV=1
AJ467.9	39.7554	3.79e-32	Interferon-induced very large GTPase 1 OS=Mus musculus GN=Gvin1 PE=1 SV=1
AJ2389.1	36.3512	6.93e-32	Coadhesin (Fragment) OS=Acropora millepora PE=1 SV=1
AJ133.15	46.4602	9.09e-32	NLR family CARD domain-containing protein 4 OS=Xenopus tropicalis GN=nlrc4 PE=2 SV=2
AJ6419.1	42.0537	1.23e-31	Protein NRDE2 homolog OS=Mus musculus GN=Nrde2 PE=1 SV=3
AJ1221.2	71.9298	2.19e-31	Retrovirus-related Pol polyprotein from transposon 17.6 OS=Drosophila melanogaster GN=pol PE=3 SV=1
AJ497.15	68.2731	7.18e-31	Retrovirus-related Pol polyprotein from type-2 retrotransposable element R2DM OS=Drosophila melanogaster GN=pol PE=3 SV=1
AJ6628.1	40.9836	9.27e-31	Interferon-induced very large GTPase 1 OS=Mus musculus GN=Gvin1 PE=1 SV=1
AJ19.7	52.476	1.42e-30	Low-density lipoprotein receptor-related protein 4 OS=Homo sapiens GN=LRP4 PE=1 SV=4
AJ105.3	40.6265	1.63e-30	Neurogenic locus Notch protein OS=Drosophila melanogaster GN=N PE=1 SV=3
AJ5066.1	43.1282	2.23e-30	Filamin-A OS=Drosophila melanogaster GN=cher PE=1 SV=2
AJ2013.7	52.1262	2.89e-30	Tensin-4 OS=Rattus norvegicus GN=Tns4 PE=2 SV=1
AJ493.5	40.5959	6.22e-30	NFX1-type zinc finger-containing protein 1 OS=Homo sapiens GN=ZNFX1 PE=2 SV=2
AJ7679.3	49.958	6.98e-30	NACHT, LRR and PYD domains-containing protein 3 OS=Homo sapiens GN=NLRP3 PE=1 SV=3
AJ215.18	56.5826	9.27e-30	NA
AJ1617.8	72.327	2.32e-29	Zinc finger protein 862 OS=Homo sapiens GN=ZNF862 PE=2 SV=2
AJ1855.10	48.9221	7.37e-29	Protein turtle homolog A OS=Homo sapiens GN=IGSF9 PE=1 SV=2
AJ253.9	29.5747	7.43e-29	Sacsin OS=Homo sapiens GN=SACS PE=1 SV=2
AJ383.8	43.2339	7.59e-29	Interferon-induced very large GTPase 1 OS=Homo sapiens GN=GVINP1 PE=2 SV=2
AJ810.3	47.1304	8.81e-29	Formin-binding protein 4 OS=Mus musculus GN=Fnbp4 PE=1 SV=2
AJ3221.12	80.8824	1.83e-28	NA
AJ7558.1	66.5004	2.08e-28	Jerky protein homolog-like OS=Mus musculus GN=Jrkl PE=2 SV=1
AJ2586.7	49.4644	3.56e-28	PR domain zinc finger protein 15 OS=Homo sapiens GN=PRDM15 PE=2 SV=4
AJ1070.12	47.619	6.97e-28	Patched domain-containing protein 3 OS=Mus musculus GN=Ptchd3 PE=1 SV=1
AJ1515.14	36.1422	1.24e-27	Interferon-induced very large GTPase 1 OS=Mus musculus GN=Gvin1 PE=1 SV=1
AJ1794.8	28.837	1.39e-27	Abnormal spindle-like microcephaly-associated protein homolog OS=Gorilla gorilla gorilla GN=ASPM PE=2 SV=1
AJ5280.4	35.6872	1.47e-27	Stromelysin-3 OS=Rattus norvegicus GN=Mmp11 PE=1 SV=1
AJ160.6	48.5899	1.73e-27	Hydantoin utilization protein A OS=Pseudomonas sp. (strain NS671) GN=hyuA PE=3 SV=1
AJ3939.2	34.8984	3.09e-27	Fatty acid synthase OS=Gallus gallus GN=FASN PE=1 SV=5
AJ971.1	51.2821	3.24e-27	Tyrosine-protein kinase isoform SRK1 OS=Spongilla lacustris GN=SRK1 PE=2 SV=1
AJ1318.30	42.0142	1.17e-26	Titin OS=Homo sapiens GN=TTN PE=1 SV=4
AJ371.10	44.4204	2.51e-26	Suppressor of tumorigenicity 14 protein homolog OS=Bos taurus GN=ST14 PE=2 SV=1
AJ2922.13	61.4439	3.45e-26	Leukocyte receptor cluster member 9 OS=Homo sapiens GN=LENG9 PE=2 SV=2
AJ5354.1	47.0738	6.55e-26	Nucleotide-binding oligomerization domain-containing protein 2 OS=Pan troglodytes GN=NOD2 PE=3 SV=1
AJ3750.2	29.6197	8.7e-26	Histone-lysine N-methyltransferase 2A OS=Homo sapiens GN=KMT2A PE=1 SV=5
AJ1276.10	35.0662	1.09e-25	Dynein heavy chain 5, axonemal OS=Homo sapiens GN=DNAH5 PE=1 SV=3
AJ61.6	46.0487	1.92e-25	Plexin-B OS=Drosophila melanogaster GN=PlexB PE=1 SV=2
AJ2123.12	49.6092	1.97e-25	Protein NLRC5 OS=Ictalurus punctatus GN=nlrc5 PE=2 SV=1
AJ2591.4	37.1669	2.5e-25	Sperm flagellar protein 2 OS=Rattus norvegicus GN=Spef2 PE=1 SV=2
AJ520.14	30.5822	2.74e-25	Probable helicase senataxin OS=Homo sapiens GN=SETX PE=1 SV=4
AJ2405.4	40.3772	2.94e-25	NLR family CARD domain-containing protein 4 OS=Xenopus tropicalis GN=nlrc4 PE=2 SV=2
AJ801.4	52.5424	2.94e-25	NA
AJ2789.12	57.8465	3.08e-25	NA
AJ1235.18	43.8303	3.67e-25	NACHT, LRR and PYD domains-containing protein 14 OS=Homo sapiens GN=NLRP14 PE=1 SV=1
AJ4029.17	55.0285	4.55e-25	NA
AJ2074.6	33.7238	4.95e-25	Fibrillin-1 OS=Bos taurus GN=FBN1 PE=1 SV=1
AJ1189.17	45.1639	6.69e-25	Leucine-rich repeat and IQ domain-containing protein 3 OS=Homo sapiens GN=LRRIQ3 PE=1 SV=1
AJ425.16	54.0541	6.87e-25	Solute carrier organic anion transporter family member 4A1 OS=Homo sapiens GN=SLCO4A1 PE=1 SV=2
AJ1580.7	39.6476	3.28e-24	Regulator of G-protein signaling 12 OS=Homo sapiens GN=RGS12 PE=1 SV=1
AJ34.38	50.2678	5.76e-24	THAP domain-containing protein 1 A OS=Xenopus laevis GN=thap1-a PE=2 SV=1
AJ3801.2	37.9147	6.74e-24	Ribosomal protein S6 kinase delta-1 OS=Homo sapiens GN=RPS6KC1 PE=1 SV=2
AJ1302.24	32.5941	7.4e-24	Tyrosine-protein kinase Fyn OS=Gallus gallus GN=FYN PE=1 SV=2
AJ1303.3	22.125	7.49e-24	Tenascin-X OS=Homo sapiens GN=TNXB PE=1 SV=4
AJ1253.10	45.5914	8.97e-24	Kyphoscoliosis peptidase OS=Mus musculus GN=Ky PE=1 SV=1
AJ976.21	46.8604	1.07e-23	Down syndrome cell adhesion molecule homolog OS=Gallus gallus GN=DSCAM PE=1 SV=3
AJ3089.4	53.8462	1.17e-23	Solute carrier family 2, facilitated glucose transporter member 1 OS=Mus musculus GN=Slc2a1 PE=1 SV=4
AJ369.16	49.3517	1.22e-23	Interferon-induced very large GTPase 1 OS=Mus musculus GN=Gvin1 PE=1 SV=1
AJ2656.6	40.1134	1.23e-23	NA
AJ5774.3	37.2058	1.35e-23	Retrovirus-related Pol polyprotein from transposon 17.6 OS=Drosophila melanogaster GN=pol PE=3 SV=1
AJ4533.1	39.6249	1.59e-23	Serine/threonine-protein kinase BCK1/SLK1/SSP31 OS=Saccharomyces cerevisiae (strain ATCC 204508 / S288c) GN=BCK1 PE=1 SV=1
AJ2256.11	50.6757	1.92e-23	Retrovirus-related Pol polyprotein from transposon 412 OS=Drosophila melanogaster GN=POL PE=3 SV=1
AJ1088.1	56.7503	2.1e-23	NA
AJ4904.4	37.422	2.23e-23	Zonadhesin OS=Sus scrofa GN=ZAN PE=1 SV=1
AJ3711.3	38.9422	2.31e-23	Zinc finger MYM-type protein 1 OS=Homo sapiens GN=ZMYM1 PE=2 SV=1
AJ2390.3	57.3013	2.66e-23	Fibrinogen C domain-containing protein 1-A OS=Xenopus laevis GN=fibcd1-a PE=2 SV=1
AJ305.5	52.0266	3.27e-23	NA
AJ1215.2	65.4582	4.84e-23	NA
AJ3179.1	35.323	5.08e-23	AT-hook-containing transcription factor OS=Homo sapiens GN=AKNA PE=1 SV=2
AJ1035.6	52.5328	5.61e-23	Protein ecdysoneless homolog OS=Mus musculus GN=Ecd PE=1 SV=2
AJ1439.5	36.5945	6.23e-23	Plexin A3 OS=Danio rerio GN=plxna3 PE=2 SV=2
AJ3436.4	37.6694	7.01e-23	Little elongation complex subunit 2 OS=Bos taurus GN=ICE2 PE=2 SV=1
AJ855.1	49.5868	8.12e-23	Penicillin-binding protein 4* OS=Bacillus subtilis (strain 168) GN=pbpE PE=1 SV=1
AJ3519.6	31.4169	9.71e-23	Interferon-induced very large GTPase 1 OS=Mus musculus GN=Gvin1 PE=1 SV=1
AJ298.2	44.8902	9.75e-23	Sperm-associated antigen 1 OS=Rattus norvegicus GN=Spag1 PE=1 SV=1
AJ1783.10	43.1735	1.34e-22	Intraflagellar transport protein 122 homolog OS=Xenopus tropicalis GN=ift122 PE=2 SV=1
AJ2202.7	34.0722	1.55e-22	Polycystic kidney disease and receptor for egg jelly-related protein OS=Mus musculus GN=Pkdrej PE=2 SV=1
AJ7.3	29.8956	1.94e-22	Dynein-1-beta heavy chain, flagellar inner arm I1 complex OS=Chlamydomonas reinhardtii GN=DHC10 PE=1 SV=1
AJ2450.2	61.0961	2.19e-22	Galanin receptor type 2 OS=Mus musculus GN=Galr2 PE=2 SV=2
AJ240.27	40.2564	2.41e-22	E3 ubiquitin-protein ligase RNF123 OS=Mus musculus GN=Rnf123 PE=1 SV=1
AJ6996.1	53.7415	2.65e-22	Techylectin-5B OS=Tachypleus tridentatus PE=1 SV=1
AJ574.36	57.3209	2.85e-22	NA
AJ237.4	39.818	3.01e-22	NA
AJ542.12	59.9864	3.35e-22	NXPE family member 3 OS=Homo sapiens GN=NXPE3 PE=2 SV=1
AJ1700.5	37.3467	4.06e-22	Interferon-induced very large GTPase 1 OS=Mus musculus GN=Gvin1 PE=1 SV=1
AJ1729.5	43.5323	4.3e-22	Craniofacial development protein 2 OS=Tragulus javanicus GN=CFDP2 PE=2 SV=1
AJ5332.3	36.4383	4.76e-22	Transposon Ty3-I Gag-Pol polyprotein OS=Saccharomyces cerevisiae (strain ATCC 204508 / S288c) GN=TY3B-I PE=3 SV=2
AJ1514.8	53.1987	4.87e-22	Protocadherin Fat 4 OS=Homo sapiens GN=FAT4 PE=1 SV=2
AJ51.13	30.5979	5.19e-22	Transmembrane protein 62 OS=Homo sapiens GN=TMEM62 PE=1 SV=1
AJ3580.2	33.8284	5.54e-22	Transcription initiation factor TFIID subunit 1 OS=Mesocricetus auratus GN=TAF1 PE=2 SV=1
AJ3457.5	40.9544	5.87e-22	Histone H2A deubiquitinase MYSM1 OS=Branchiostoma floridae GN=MYSM1 PE=3 SV=1
AJ2188.9	38.2222	6.97e-22	Protein NLRC5 OS=Homo sapiens GN=NLRC5 PE=1 SV=3
AJ1965.7	42.5617	9.23e-22	Leucine-rich repeat-containing G-protein coupled receptor 4 OS=Rattus norvegicus GN=Lgr4 PE=2 SV=2
AJ4250.2	72.8745	1.64e-21	Retrovirus-related Pol polyprotein from transposon 412 OS=Drosophila melanogaster GN=POL PE=3 SV=1
AJ5335.2	33.5184	1.78e-21	Coadhesin (Fragment) OS=Acropora millepora PE=1 SV=1
AJ495.11	34.8918	1.85e-21	Brefeldin A-inhibited guanine nucleotide-exchange protein 3 OS=Mus musculus GN=Arfgef3 PE=1 SV=1
AJ5064.6	44.1176	2.5e-21	Putative transposon Ty5-1 protein YCL074W OS=Saccharomyces cerevisiae (strain ATCC 204508 / S288c) GN=TY5A PE=5 SV=2
AJ2543.8	47.3908	2.62e-21	Ephrin type-B receptor 1 (Fragment) OS=Gallus gallus GN=EPHB1 PE=2 SV=2
AJ3030.2	33.6378	3.21e-21	Interferon-induced very large GTPase 1 OS=Mus musculus GN=Gvin1 PE=1 SV=1
AJ373.14	37.6581	3.36e-21	R3H domain-containing protein 1 OS=Homo sapiens GN=R3HDM1 PE=1 SV=3
AJ714.9	56.0928	4.27e-21	Nephrocystin-1 OS=Mus musculus GN=Nphp1 PE=1 SV=1
AJ178.59	58.0808	4.46e-21	DNA-directed RNA polymerase II subunit RPB1 OS=Plasmodium falciparum (isolate CDC / Honduras) GN=RPII PE=3 SV=1
AJ3581.11	41.8146	5.09e-21	Fanconi-associated nuclease 1 OS=Danio rerio GN=fan1 PE=2 SV=2
AJ153.22	43.4162	6.66e-21	NACHT, LRR and PYD domains-containing protein 3 OS=Bos taurus GN=NLRP3 PE=2 SV=1
AJ16.45	47.2727	7.22e-21	52 kDa repressor of the inhibitor of the protein kinase OS=Homo sapiens GN=PRKRIR PE=1 SV=2
AJ2062.2	32.2097	7.51e-21	Ribosome biogenesis protein BMS1 homolog OS=Homo sapiens GN=BMS1 PE=1 SV=1
AJ5874.1	37.8164	9.79e-21	Tonsoku-like protein OS=Bos taurus GN=TONSL PE=2 SV=1
AJ800.3	40.0143	1.11e-20	NLR family CARD domain-containing protein 4 OS=Xenopus tropicalis GN=nlrc4 PE=2 SV=2
AJ2653.5	43.3245	1.35e-20	NLR family CARD domain-containing protein 4 OS=Xenopus tropicalis GN=nlrc4 PE=2 SV=2
AJ5614.1	50.5837	1.68e-20	Retrovirus-related Pol polyprotein from transposon 17.6 OS=Drosophila melanogaster GN=pol PE=3 SV=1
AJ1797.2	60.6742	1.71e-20	Down syndrome cell adhesion molecule-like protein Dscam2 OS=Drosophila melanogaster GN=Dscam2 PE=2 SV=3
AJ425.17	49.4865	1.8e-20	Solute carrier organic anion transporter family member 4A1 OS=Mus musculus GN=Slco4a1 PE=1 SV=2
AJ1694.13	47.3011	2.23e-20	Crystal protein OS=Dictyostelium discoideum GN=cryS PE=1 SV=1
AJ260.9	47.619	2.28e-20	NACHT, LRR and PYD domains-containing protein 10 OS=Homo sapiens GN=NLRP10 PE=1 SV=1
AJ24.23	41.2466	2.4e-20	Protein NLRC5 OS=Homo sapiens GN=NLRC5 PE=1 SV=3
AJ575.14	54.9096	2.63e-20	Low-density lipoprotein receptor class A domain-containing protein 3 OS=Homo sapiens GN=LDLRAD3 PE=2 SV=3
AJ4775.3	44.0075	2.87e-20	DNA-directed RNA polymerase III subunit RPC2 OS=Mus musculus GN=Polr3b PE=1 SV=2
AJ126.7	42.0308	2.9e-20	GDH/6PGL endoplasmic bifunctional protein OS=Homo sapiens GN=H6PD PE=1 SV=2
AJ4354.2	48.7365	2.91e-20	Angiopoietin-related protein 1 OS=Bos taurus GN=ANGPTL1 PE=2 SV=1
AJ3392.1	81.448	4.1e-20	NA
AJ6435.1	73.0994	4.25e-20	NA
AJ5723.3	29.1859	4.29e-20	Protein MAATS1 OS=Mus musculus GN=Maats1 PE=1 SV=3
AJ1582.2	50.6667	4.63e-20	Nucleotide-binding oligomerization domain-containing protein 2 OS=Bos taurus GN=NOD2 PE=2 SV=1
AJ354.5	56.5908	4.89e-20	Retrovirus-related Pol polyprotein from transposon opus OS=Drosophila melanogaster GN=pol PE=3 SV=1
AJ2868.4	53.8876	5.09e-20	NA
AJ1624.6	49.2203	5.75e-20	Retrovirus-related Pol polyprotein from transposon opus OS=Drosophila melanogaster GN=pol PE=3 SV=1
AJ884.8	43.5707	5.85e-20	Nucleolar complex protein 2 homolog OS=Bos taurus GN=NOC2L PE=2 SV=1
AJ4185.2	45.0861	6.17e-20	NA
AJ3189.6	39.2781	6.34e-20	C-type mannose receptor 2 OS=Homo sapiens GN=MRC2 PE=1 SV=2
AJ2460.2	40.5368	6.83e-20	Retrovirus-related Pol polyprotein from transposon 17.6 OS=Drosophila melanogaster GN=pol PE=3 SV=1
AJ840.3	55.4177	7.38e-20	Alpha-1,3/1,6-mannosyltransferase ALG2 OS=Homo sapiens GN=ALG2 PE=1 SV=1
AJ2579.4	34.9134	8.93e-20	Transmembrane and TPR repeat-containing protein 3 OS=Homo sapiens GN=TMTC3 PE=1 SV=2
AJ4250.3	58.5458	1.19e-19	NA
AJ149.5	36.3901	1.42e-19	Protein dispatched homolog 1 OS=Danio rerio GN=disp1 PE=2 SV=1
AJ1338.4	44.4778	1.44e-19	Exportin-4 OS=Danio rerio GN=xpo4 PE=2 SV=1
AJ2328.6	81.0313	1.45e-19	Speckle targeted PIP5K1A-regulated poly(A) polymerase OS=Danio rerio GN=tut1 PE=2 SV=1
AJ712.3	35.5014	1.46e-19	Sushi domain-containing protein 2 OS=Homo sapiens GN=SUSD2 PE=1 SV=1
AJ2991.6	35.0327	1.68e-19	MAM and LDL-receptor class A domain-containing protein 2 (Fragment) OS=Acropora millepora PE=1 SV=1
AJ178.2	38.7597	1.9e-19	Laminin subunit alpha-2 OS=Mus musculus GN=Lama2 PE=1 SV=2
AJ1537.1	46.5015	1.91e-19	Inversin OS=Canis familiaris GN=INVS PE=1 SV=1
AJ584.7	41.4626	1.99e-19	Thyroid adenoma-associated protein homolog OS=Canis familiaris GN=THADA PE=2 SV=1
AJ802.12	28.6257	2.34e-19	Apolipophorins OS=Locusta migratoria PE=1 SV=2
AJ4529.8	35.6447	2.72e-19	NA
AJ3365.3	64.9819	2.75e-19	NA
AJ145.17	31.5992	3.39e-19	Neuronal cell adhesion molecule OS=Gallus gallus PE=1 SV=1
AJ4808.2	48.8118	3.74e-19	Ficolin-1 OS=Mus musculus GN=Fcn1 PE=1 SV=1
AJ2824.4	28.6147	4.33e-19	Centrosomal protein of 295 kDa OS=Homo sapiens GN=CEP295 PE=2 SV=4
AJ278.6	42.3028	4.71e-19	NACHT, LRR and PYD domains-containing protein 10 OS=Homo sapiens GN=NLRP10 PE=1 SV=1
AJ537.4	52.1415	5.24e-19	NACHT, LRR and PYD domains-containing protein 10 OS=Homo sapiens GN=NLRP10 PE=1 SV=1
AJ91.12	32.0329	5.67e-19	Neurogenic locus Notch protein OS=Drosophila melanogaster GN=N PE=1 SV=3
AJ3842.4	27.8614	5.75e-19	Telomere-associated protein RIF1 OS=Mus musculus GN=Rif1 PE=1 SV=2
AJ4827.3	46.7017	5.82e-19	Ephrin type-B receptor 1 (Fragment) OS=Gallus gallus GN=EPHB1 PE=2 SV=2
AJ6656.2	39.8126	7.67e-19	Valacyclovir hydrolase OS=Mus musculus GN=Bphl PE=1 SV=1
AJ248.31	45.0227	7.73e-19	G2/M phase-specific E3 ubiquitin-protein ligase OS=Macaca fascicularis GN=G2E3 PE=2 SV=2
AJ568.13	35.881	7.99e-19	Nucleotide-binding oligomerization domain-containing protein 2 OS=Bos taurus GN=NOD2 PE=2 SV=1
AJ2706.7	54.1667	8.03e-19	NA
AJ907.9	49.2662	8.12e-19	C2 domain-containing protein 3 OS=Xenopus tropicalis GN=c2cd3 PE=2 SV=2
AJ1749.7	46.3692	8.98e-19	Protein NLRC5 OS=Ictalurus punctatus GN=nlrc5 PE=2 SV=1
AJ2765.7	50.9461	9.8e-19	Ryncolin-1 OS=Cerberus rynchops PE=1 SV=1
AJ759.12	35.8112	1e-18	Dynein heavy chain 10, axonemal OS=Homo sapiens GN=DNAH10 PE=1 SV=4
AJ4674.5	27.6236	1.03e-18	Cilia- and flagella-associated protein 54 OS=Homo sapiens GN=CFAP54 PE=2 SV=3
AJ3641.7	42.365	1.22e-18	Ataxin-2-like protein OS=Mus musculus GN=Atxn2l PE=1 SV=1
AJ235.15	54.2636	1.23e-18	NACHT, LRR and PYD domains-containing protein 12 OS=Homo sapiens GN=NLRP12 PE=1 SV=2
AJ4568.4	32.9444	1.5e-18	NA
AJ5380.1	54.8303	1.5e-18	NA
AJ2005.5	45.4545	1.68e-18	Protein slit OS=Drosophila melanogaster GN=sli PE=1 SV=2
AJ5135.3	51.2821	2.16e-18	THAP domain-containing protein 3 OS=Mus musculus GN=Thap3 PE=2 SV=1
AJ3424.1	32.991	2.32e-18	IgGFc-binding protein OS=Homo sapiens GN=FCGBP PE=1 SV=3
AJ32.31	56.4455	2.38e-18	Beta-1,4-glucuronyltransferase 1 OS=Danio rerio GN=b4gat1 PE=2 SV=1
AJ2083.10	44.4088	2.52e-18	Chymotrypsinogen 2 OS=Canis familiaris GN=CTRB1 PE=2 SV=1
AJ1878.12	44.3038	2.62e-18	NA
AJ3880.3	38.6473	2.66e-18	Interferon-induced very large GTPase 1 OS=Mus musculus GN=Gvin1 PE=1 SV=1
AJ1004.4	45.7971	2.88e-18	NA
AJ712.5	33.6323	3.31e-18	Sushi domain-containing protein 2 OS=Homo sapiens GN=SUSD2 PE=1 SV=1
AJ2636.3	44.5168	3.48e-18	NLR family CARD domain-containing protein 4 OS=Homo sapiens GN=NLRC4 PE=1 SV=2
AJ229.14	51.9074	3.59e-18	E3 ubiquitin-protein ligase RNF25 OS=Mus musculus GN=Rnf25 PE=1 SV=2
AJ344.9	49.8866	3.72e-18	Receptor-type tyrosine-protein phosphatase T OS=Homo sapiens GN=PTPRT PE=1 SV=6
AJ1543.3	33.7649	4.27e-18	Kinesin-like calmodulin-binding protein homolog OS=Oryza sativa subsp. japonica GN=Os04g0666900 PE=2 SV=1
AJ2462.3	57.3689	4.32e-18	Cell adhesion molecule 3 OS=Homo sapiens GN=CADM3 PE=1 SV=1
AJ97.16	44.2055	4.69e-18	Cadherin-23 OS=Homo sapiens GN=CDH23 PE=1 SV=2
AJ2349.3	52.0394	5.16e-18	F-box/LRR-repeat protein 7 OS=Homo sapiens GN=FBXL7 PE=2 SV=1
AJ1449.2	37.461	5.29e-18	WD repeat and HMG-box DNA-binding protein 1 OS=Xenopus laevis GN=wdhd1 PE=1 SV=1
AJ3685.2	46.7372	5.57e-18	E3 ubiquitin-protein ligase TRIM56 OS=Bos taurus GN=TRIM56 PE=3 SV=1
AJ1111.5	37.9512	6.59e-18	Helicase SKI2W OS=Homo sapiens GN=SKIV2L PE=1 SV=3
AJ4724.1	61.3126	8.07e-18	Cell adhesion molecule 2 OS=Xenopus tropicalis GN=cadm2 PE=2 SV=1
AJ1150.14	29.0333	9e-18	DNA polymerase epsilon catalytic subunit A OS=Homo sapiens GN=POLE PE=1 SV=5
AJ2275.8	55.5556	9.77e-18	Protein O-linked-mannose beta-1,4-N-acetylglucosaminyltransferase 2 OS=Gallus gallus GN=POMGNT2 PE=2 SV=1
AJ773.5	40.5465	1.2e-17	Fibrinogen-like protein A OS=Parastichopus parvimensis PE=2 SV=1
AJ1515.21	44.9827	1.25e-17	NXPE family member 3 OS=Homo sapiens GN=NXPE3 PE=2 SV=1
AJ2126.8	30.669	1.26e-17	Interferon-induced very large GTPase 1 OS=Mus musculus GN=Gvin1 PE=1 SV=1
AJ1369.8	30.3878	1.43e-17	Reelin OS=Homo sapiens GN=RELN PE=1 SV=3
AJ1474.18	45.9447	1.45e-17	Signal recognition particle subunit SRP68 OS=Mus musculus GN=Srp68 PE=1 SV=2
AJ3764.7	39.8305	1.64e-17	Presequence protease, mitochondrial OS=Xenopus tropicalis GN=pitrm1 PE=2 SV=1
AJ665.9	43.9319	1.84e-17	Decaprenyl-diphosphate synthase subunit 2 OS=Homo sapiens GN=PDSS2 PE=1 SV=2
AJ7523.1	40.2626	1.85e-17	NLR family CARD domain-containing protein 4 OS=Xenopus tropicalis GN=nlrc4 PE=2 SV=2
AJ1882.12	32.9511	1.86e-17	Fibrinogen-like protein A OS=Parastichopus parvimensis PE=2 SV=1
AJ1756.8	36.239	1.88e-17	DNA annealing helicase and endonuclease ZRANB3 OS=Bos taurus GN=ZRANB3 PE=3 SV=3
AJ764.4	40.185	1.96e-17	Putative sodium-coupled neutral amino acid transporter 10 OS=Xenopus laevis GN=slc38a10 PE=2 SV=1
AJ1636.2	27.6442	1.96e-17	Transformation/transcription domain-associated protein OS=Homo sapiens GN=TRRAP PE=1 SV=3
AJ806.2	50.7416	1.97e-17	Fibrinogen C domain-containing protein 1-B OS=Xenopus laevis GN=fibcd1-b PE=2 SV=1
AJ3297.5	55.3964	2.08e-17	Paraneoplastic antigen Ma1 homolog OS=Bos taurus GN=PNMA1 PE=2 SV=1
AJ1207.11	33.3333	2.09e-17	Terminal uridylyltransferase 4 OS=Homo sapiens GN=ZCCHC11 PE=1 SV=3
AJ522.3	36.8077	2.46e-17	Spermatogenesis-associated protein 1 OS=Homo sapiens GN=SPATA1 PE=2 SV=3
AJ827.16	35.0985	2.52e-17	RNA exonuclease 1 homolog OS=Mus musculus GN=Rexo1 PE=1 SV=1
AJ894.10	40.68	2.77e-17	NACHT, LRR and PYD domains-containing protein 3 OS=Mus musculus GN=Nlrp3 PE=1 SV=1
AJ88.5	40.9357	2.86e-17	Fibronectin OS=Xenopus laevis GN=fn1 PE=2 SV=1
AJ1155.8	35.2888	3.38e-17	Fibropellin-1 OS=Strongylocentrotus purpuratus GN=EGF1 PE=1 SV=2
AJ261.16	39.1802	3.69e-17	Protocadherin Fat 3 OS=Rattus norvegicus GN=Fat3 PE=1 SV=1
AJ5804.3	30.5874	4.14e-17	Neurogenic locus Notch protein OS=Drosophila melanogaster GN=N PE=1 SV=3
AJ16.18	54.3478	4.22e-17	NA
AJ180.25	40.4531	4.29e-17	Hemicentin-1 OS=Homo sapiens GN=HMCN1 PE=1 SV=2
AJ5285.4	55.6745	4.57e-17	Kin of IRRE-like protein 1 OS=Rattus norvegicus GN=Kirrel PE=1 SV=2
AJ424.2	38.8401	4.73e-17	Retrovirus-related Pol polyprotein from transposon 17.6 OS=Drosophila melanogaster GN=pol PE=3 SV=1
AJ544.13	46.4646	4.86e-17	Tenascin-X OS=Homo sapiens GN=TNXB PE=1 SV=4
AJ1926.12	40.107	5.13e-17	Protein arginine N-methyltransferase 7 OS=Danio rerio GN=prmt7 PE=2 SV=1
AJ480.6	36.5682	5.17e-17	Inhibitor of Bruton tyrosine kinase OS=Xenopus laevis GN=ibtk PE=2 SV=1
AJ159.7	43.3333	5.31e-17	Probable 28S rRNA (cytosine-C(5))-methyltransferase OS=Homo sapiens GN=NSUN5 PE=1 SV=2
AJ1107.8	43.2025	5.93e-17	Dynein assembly factor 5, axonemal OS=Mus musculus GN=Dnaaf5 PE=1 SV=1
AJ2798.4	42.3092	7.81e-17	NA
AJ345.8	43.0987	8.24e-17	NA
AJ752.5	36.1129	8.8e-17	Uncharacterized protein C3orf67 homolog OS=Rattus norvegicus PE=2 SV=1
AJ509.19	73.0838	9e-17	NA
AJ110.26	54.2857	9.43e-17	Solute carrier family 35 member G1 OS=Homo sapiens GN=SLC35G1 PE=1 SV=1
AJ1117.2	69.8925	1.06e-16	NA
AJ314.3	66.3717	1.1e-16	Caspase-6 OS=Homo sapiens GN=CASP6 PE=1 SV=2
AJ2649.1	42.1217	1.22e-16	Nucleolar and coiled-body phosphoprotein 1 OS=Rattus norvegicus GN=Nolc1 PE=1 SV=1
AJ2118.3	32.5143	1.33e-16	Receptor-type tyrosine-protein phosphatase epsilon OS=Homo sapiens GN=PTPRE PE=1 SV=1
AJ4738.2	35.2046	1.36e-16	Elongator complex protein 1 OS=Oryctolagus cuniculus GN=IKBKAP PE=2 SV=1
AJ349.26	53.1609	1.39e-16	Cadherin-related tumor suppressor OS=Drosophila melanogaster GN=ft PE=1 SV=3
AJ496.3	39.7351	1.44e-16	NLR family CARD domain-containing protein 4 OS=Xenopus tropicalis GN=nlrc4 PE=2 SV=2
AJ1303.5	38.4458	1.44e-16	NA
AJ88.4	39.8406	1.48e-16	Phosphatidylinositol phosphatase PTPRQ OS=Homo sapiens GN=PTPRQ PE=1 SV=2
AJ41.8	43.6782	1.53e-16	Solute carrier family 12 member 8 OS=Mus musculus GN=Slc12a8 PE=2 SV=2
AJ2435.3	34.6715	1.54e-16	Multiple epidermal growth factor-like domains protein 6 OS=Mus musculus GN=Megf6 PE=2 SV=3
AJ739.9	32.8315	1.57e-16	Interferon-induced very large GTPase 1 OS=Mus musculus GN=Gvin1 PE=1 SV=1
AJ1979.12	52.1662	1.65e-16	Monocarboxylate transporter 1 OS=Bos taurus GN=SLC16A1 PE=2 SV=2
AJ457.5	60.7187	1.72e-16	Netrin receptor UNC5C OS=Mus musculus GN=Unc5c PE=1 SV=1
AJ148.12	36.2173	1.86e-16	Breast cancer type 1 susceptibility protein homolog OS=Rattus norvegicus GN=Brca1 PE=1 SV=1
AJ507.5	43.2339	1.95e-16	Protein sidekick-2 OS=Homo sapiens GN=SDK2 PE=1 SV=3
AJ71.11	32.7657	2.16e-16	Probable helicase with zinc finger domain OS=Danio rerio GN=helz PE=2 SV=1
AJ1003.7	35.5955	2.27e-16	Fibrinogen-like protein A OS=Parastichopus parvimensis PE=2 SV=1
AJ3717.3	43.2309	2.63e-16	Sodium-coupled monocarboxylate transporter 2 OS=Homo sapiens GN=SLC5A12 PE=2 SV=2
AJ4574.1	30.9549	2.66e-16	DNA polymerase zeta catalytic subunit OS=Mus musculus GN=Rev3l PE=1 SV=3
AJ3058.6	34.8759	2.72e-16	Limbin OS=Bos taurus GN=EVC2 PE=2 SV=1
AJ459.15	38.4038	2.79e-16	Protein dachsous OS=Drosophila melanogaster GN=ds PE=1 SV=3
AJ1744.13	42.1333	2.81e-16	Sec1 family domain-containing protein 2 OS=Mus musculus GN=Scfd2 PE=1 SV=1
AJ5340.3	34.3782	2.89e-16	Retrovirus-related Pol polyprotein from transposon opus OS=Drosophila melanogaster GN=pol PE=3 SV=1
AJ2336.5	41.4729	2.92e-16	Double-stranded RNA-specific adenosine deaminase OS=Homo sapiens GN=ADAR PE=1 SV=4
AJ5327.8	25.8458	3.19e-16	Protein ZGRF1 OS=Mus musculus GN=Zgrf1 PE=1 SV=2
AJ2174.7	47.541	3.37e-16	Nucleotide-binding oligomerization domain-containing protein 2 OS=Bos taurus GN=NOD2 PE=2 SV=1
AJ6842.3	45.7256	3.9e-16	Uncharacterized protein YagA OS=Escherichia coli (strain K12) GN=yagA PE=3 SV=3
AJ3303.3	32.8564	3.94e-16	NA
AJ38.1	40.2878	4.2e-16	Netrin-G1 OS=Homo sapiens GN=NTNG1 PE=1 SV=3
AJ670.11	46.0705	4.4e-16	NA
AJ1.47	44.0771	4.74e-16	Fibropellin-1 OS=Strongylocentrotus purpuratus GN=EGF1 PE=1 SV=2
AJ1477.13	40.7801	6.16e-16	Probable E3 ubiquitin-protein ligase rbrA OS=Dictyostelium discoideum GN=rbrA PE=3 SV=1
AJ3485.3	62.0783	6.17e-16	NA
AJ226.25	42.4416	6.64e-16	Transmembrane and TPR repeat-containing protein 2 OS=Mus musculus GN=Tmtc2 PE=2 SV=1
AJ3554.5	33.7145	7.77e-16	DNA excision repair protein ERCC-6 OS=Homo sapiens GN=ERCC6 PE=1 SV=1
AJ1028.3	38.8165	8.29e-16	Tetratricopeptide repeat protein 28 OS=Homo sapiens GN=TTC28 PE=1 SV=4
AJ4751.2	41.4673	9.97e-16	Nucleotide-binding oligomerization domain-containing protein 2 OS=Hylobates lar GN=NOD2 PE=3 SV=1
AJ1786.8	46.1216	1.11e-15	NA
AJ3887.3	38.0331	1.12e-15	NA
AJ3291.7	42.0122	1.17e-15	Kelch-like protein 24 OS=Rattus norvegicus GN=Klhl24 PE=1 SV=1
AJ145.16	31.451	1.22e-15	Integrator complex subunit 1 OS=Homo sapiens GN=INTS1 PE=1 SV=2
AJ2387.8	32.685	1.27e-15	Alpha-2-macroglobulin OS=Mus musculus GN=A2m PE=1 SV=3
AJ2588.3	38.7755	1.27e-15	Cilia- and flagella-associated protein 46 OS=Homo sapiens GN=CFAP46 PE=2 SV=3
AJ3221.11	32.6586	1.34e-15	Netrin receptor UNC5C OS=Gallus gallus GN=UNC5C PE=2 SV=1
AJ1361.5	30.0969	1.36e-15	Regulator of G-protein signaling 22 OS=Homo sapiens GN=RGS22 PE=1 SV=3
AJ4661.6	56.4972	1.45e-15	NA
AJ1262.1	39.889	1.46e-15	Protein-methionine sulfoxide oxidase mical2b OS=Danio rerio GN=mical2b PE=2 SV=2
AJ509.27	21.0368	1.52e-15	Titin OS=Drosophila melanogaster GN=sls PE=1 SV=3
AJ3968.6	41.7353	1.64e-15	NA
AJ72.24	38.5321	1.7e-15	Exostosin-like 3 OS=Homo sapiens GN=EXTL3 PE=1 SV=1
AJ344.7	54.7009	1.82e-15	Angiopoietin-1 receptor OS=Bos taurus GN=TEK PE=2 SV=1
AJ1916.14	56.1167	1.89e-15	Carbohydrate sulfotransferase 15 OS=Homo sapiens GN=CHST15 PE=1 SV=1
AJ700.13	28.048	2.04e-15	Deleted in malignant brain tumors 1 protein OS=Homo sapiens GN=DMBT1 PE=1 SV=2
AJ756.11	34.4645	2.16e-15	PHD and RING finger domain-containing protein 1 OS=Homo sapiens GN=PHRF1 PE=1 SV=3
AJ1441.5	41.0667	2.5e-15	Tyrosine kinase receptor Cad96Ca OS=Drosophila melanogaster GN=Cad96Ca PE=2 SV=2
AJ2178.5	47.2921	2.57e-15	Tolloid-like protein 1 OS=Xenopus laevis GN=tll1 PE=1 SV=1
AJ126.13	32.7232	2.59e-15	Plasma kallikrein OS=Bos taurus GN=KLKB1 PE=2 SV=1
AJ4281.2	42.7046	2.85e-15	Tyrosine-protein kinase Lyn OS=Rattus norvegicus GN=Lyn PE=1 SV=3
AJ482.14	34.239	2.9e-15	NA
AJ1311.10	32.4149	2.92e-15	Proteasome-associated protein ECM29 homolog OS=Homo sapiens GN=ECM29 PE=1 SV=2
AJ3431.4	35.3857	2.97e-15	DNA repair endonuclease XPF OS=Mus musculus GN=Ercc4 PE=1 SV=3
AJ3451.3	30.0357	3.07e-15	Transposon Ty3-G Gag-Pol polyprotein OS=Saccharomyces cerevisiae (strain ATCC 204508 / S288c) GN=TY3B-G PE=1 SV=3
AJ2579.2	44.6667	3.11e-15	Transmembrane and TPR repeat-containing protein 3 OS=Homo sapiens GN=TMTC3 PE=1 SV=2
AJ2591.5	48.1928	3.13e-15	NA
AJ1017.4	47.0767	3.16e-15	Cell growth-regulating nucleolar protein OS=Rattus norvegicus GN=Lyar PE=2 SV=1
AJ314.9	61.6246	3.35e-15	N-lysine methyltransferase SETD8 OS=Mus musculus GN=Setd8 PE=1 SV=1
AJ534.24	33.6408	3.45e-15	Cilia- and flagella-associated protein 47 OS=Homo sapiens GN=CFAP47 PE=2 SV=4
AJ2094.2	37.7698	3.63e-15	Scavenger receptor class F member 1 OS=Homo sapiens GN=SCARF1 PE=1 SV=3
AJ1844.3	49.1942	3.71e-15	Transmembrane and TPR repeat-containing protein 3 OS=Mus musculus GN=Tmtc3 PE=1 SV=2
AJ1715.11	58.0247	3.74e-15	NA
AJ1480.6	27.9686	3.75e-15	Tetratricopeptide repeat protein 6 OS=Homo sapiens GN=TTC6 PE=2 SV=1
AJ3361.1	48.5197	3.94e-15	Kanadaptin OS=Homo sapiens GN=SLC4A1AP PE=1 SV=1
AJ4630.2	49.7382	4e-15	Retinol dehydrogenase 13 OS=Homo sapiens GN=RDH13 PE=1 SV=2
AJ1574.8	50.5263	4.14e-15	Neuronal acetylcholine receptor subunit alpha-7 OS=Macaca mulatta GN=CHRNA7 PE=2 SV=1
AJ586.4	30.8299	4.15e-15	Coiled-coil domain-containing protein 180 OS=Homo sapiens GN=CCDC180 PE=2 SV=2
AJ405.15	42.9813	4.17e-15	Receptor-type tyrosine-protein phosphatase epsilon OS=Mus musculus GN=Ptpre PE=1 SV=3
AJ236.13	47.0383	4.3e-15	Acetylcholinesterase OS=Bungarus fasciatus GN=ACHE PE=1 SV=2
AJ3115.8	36.9468	4.31e-15	NACHT, LRR and PYD domains-containing protein 10 OS=Mus musculus GN=Nlrp10 PE=1 SV=1
AJ369.18	35.8193	4.33e-15	Interferon-induced very large GTPase 1 OS=Mus musculus GN=Gvin1 PE=1 SV=1
AJ286.1	35.6216	4.86e-15	Protein NLRC5 OS=Ictalurus punctatus GN=nlrc5 PE=2 SV=1
AJ2012.12	37.8307	5.04e-15	Transposon Tf2-9 polyprotein OS=Schizosaccharomyces pombe (strain 972 / ATCC 24843) GN=Tf2-9 PE=3 SV=1
AJ4965.7	45.045	5.37e-15	F-box/LRR-repeat protein 6 OS=Homo sapiens GN=FBXL6 PE=2 SV=1
AJ2656.2	53.6585	5.41e-15	Putative RNA polymerase II transcriptional coactivator OS=Schizosaccharomyces pombe (strain 972 / ATCC 24843) GN=SPAC16A10.02 PE=1 SV=1
AJ1023.9	43.3197	5.61e-15	E3 ubiquitin-protein ligase TRIM56 OS=Homo sapiens GN=TRIM56 PE=1 SV=3
AJ1065.15	59.5238	5.7e-15	NA
AJ904.7	37.8857	6.16e-15	Tyrosine-protein phosphatase non-receptor type 23 OS=Mus musculus GN=Ptpn23 PE=1 SV=2
AJ553.2	36.6788	6.54e-15	Tyrosine-protein kinase CSK OS=Gallus gallus GN=CSK PE=2 SV=1
AJ583.36	46.2653	6.82e-15	Probable serine/threonine-protein kinase CPE1738 OS=Clostridium perfringens (strain 13 / Type A) GN=CPE1738 PE=3 SV=1
AJ3460.3	34.904	6.84e-15	WD repeat-containing protein 44 OS=Bos taurus GN=WDR44 PE=1 SV=1
AJ3183.6	37.769	7.09e-15	Scavenger receptor cysteine-rich type 1 protein M130 OS=Mus musculus GN=Cd163 PE=1 SV=2
AJ2096.9	46.7433	7.14e-15	NA
AJ1520.12	49.6454	7.45e-15	Fibroblast growth factor receptor OS=Strongylocentrotus purpuratus GN=FGFR PE=2 SV=1
AJ2763.5	50.3876	8.03e-15	Fibrinogen-like protein A OS=Parastichopus parvimensis PE=2 SV=1
AJ3741.3	41.4537	8.07e-15	EF-hand domain-containing family member C2 OS=Danio rerio GN=efhc2 PE=2 SV=2
AJ2065.2	33.5196	8.15e-15	NA
AJ534.25	43.8957	8.3e-15	Cilia- and flagella-associated protein 47 OS=Homo sapiens GN=CFAP47 PE=2 SV=4
AJ115.9	47.532	8.45e-15	Mitochondrial sodium/hydrogen exchanger 9B2 OS=Homo sapiens GN=SLC9B2 PE=1 SV=2
AJ4329.3	31.5627	8.54e-15	NA
AJ244.12	37.8619	8.83e-15	Nucleolar pre-ribosomal-associated protein 1 OS=Mus musculus GN=Urb1 PE=1 SV=2
AJ7042.3	43.257	8.9e-15	NA
AJ6185.3	40.9972	9.25e-15	Catenin delta-2 OS=Homo sapiens GN=CTNND2 PE=1 SV=3
AJ927.6	59.8639	9.26e-15	Adhesive plaque matrix protein OS=Mytilus galloprovincialis GN=FP1 PE=2 SV=1
AJ1313.5	55.0964	9.69e-15	Neuromedin-U receptor 2 OS=Homo sapiens GN=NMUR2 PE=1 SV=2
AJ1998.4	45.281	9.82e-15	Receptor-type tyrosine-protein phosphatase epsilon OS=Rattus norvegicus GN=Ptpre PE=2 SV=1
AJ4889.4	45.8241	1.04e-14	Integrin alpha-PS2 OS=Drosophila melanogaster GN=if PE=1 SV=2
AJ1318.31	45.8241	1.04e-14	Muscle M-line assembly protein unc-89 OS=Caenorhabditis elegans GN=unc-89 PE=1 SV=3
AJ3448.4	40.5186	1.11e-14	Coadhesin (Fragment) OS=Acropora millepora PE=1 SV=1
AJ1606.15	30.234	1.17e-14	E3 ubiquitin-protein ligase UBR4 OS=Mus musculus GN=Ubr4 PE=1 SV=1
AJ2219.8	35.6779	1.21e-14	RRP12-like protein OS=Gallus gallus GN=RRP12 PE=2 SV=1
AJ2237.4	41.1036	1.23e-14	N-acyl-phosphatidylethanolamine-hydrolyzing phospholipase D OS=Bos taurus GN=NAPEPLD PE=2 SV=1
AJ198.5	33.3025	1.23e-14	NA
AJ537.11	38.8889	1.31e-14	Metabotropic glutamate receptor OS=Drosophila melanogaster GN=mGluR PE=1 SV=2
AJ964.24	36.6255	1.39e-14	Neogenin (Fragment) OS=Rattus norvegicus GN=Neo1 PE=1 SV=1
AJ1555.2	27.4716	1.43e-14	NA
AJ1328.1	36.3196	1.59e-14	Zinc finger protein 800 OS=Mus musculus GN=Znf800 PE=1 SV=1
AJ6223.2	39.895	1.63e-14	Sushi, von Willebrand factor type A, EGF and pentraxin domain-containing protein 1 OS=Mus musculus GN=Svep1 PE=1 SV=1
AJ608.8	31.6039	1.63e-14	Tyrosine-protein kinase receptor Tie-1 OS=Homo sapiens GN=TIE1 PE=1 SV=1
AJ26.22	34.718	1.65e-14	Protein EMSY OS=Danio rerio GN=emsy PE=2 SV=1
AJ2176.4	38.7034	1.68e-14	Tyrosine-protein kinase transmembrane receptor Ror OS=Drosophila melanogaster GN=Ror PE=1 SV=1
AJ91.29	37.8179	1.96e-14	Acyl-CoA dehydrogenase family member 10 OS=Homo sapiens GN=ACAD10 PE=1 SV=1
AJ884.18	45.1977	2.04e-14	E3 ubiquitin-protein ligase RFWD3 OS=Homo sapiens GN=RFWD3 PE=1 SV=3
AJ968.8	36.5782	2.04e-14	SMC5-SMC6 complex localization factor protein 1 OS=Bos taurus GN=SLF1 PE=2 SV=2
AJ2339.8	43.3071	2.05e-14	Prenylcysteine oxidase OS=Macaca fascicularis GN=PCYOX1 PE=2 SV=1
AJ1098.21	31.4567	2.09e-14	Serine-protein kinase ATM OS=Homo sapiens GN=ATM PE=1 SV=4
AJ4466.1	42.8663	2.11e-14	Cholecystokinin receptor OS=Xenopus laevis GN=cckar PE=2 SV=1
AJ9.33	43.9414	2.2e-14	Denticleless protein homolog OS=Gallus gallus GN=DTL PE=2 SV=1
AJ4293.5	37.963	2.23e-14	Fanconi anemia group M protein OS=Homo sapiens GN=FANCM PE=1 SV=2
AJ456.17	35.763	2.3e-14	Adhesion G-protein coupled receptor G4 OS=Mus musculus GN=Adgrg4 PE=3 SV=1
AJ684.4	42.3676	2.35e-14	Ficolin-1 OS=Homo sapiens GN=FCN1 PE=1 SV=2
AJ716.28	36.6697	2.44e-14	Muscle M-line assembly protein unc-89 OS=Caenorhabditis elegans GN=unc-89 PE=1 SV=3
AJ573.28	45.5729	2.62e-14	Angiopoietin-related protein 7 OS=Mus musculus GN=Angptl7 PE=2 SV=1
AJ176.21	32.2213	2.66e-14	Reelin OS=Homo sapiens GN=RELN PE=1 SV=3
AJ553.11	38.0818	2.71e-14	Latrophilin-3 OS=Bos taurus GN=LPHN3 PE=2 SV=1
AJ293.14	42.6209	2.75e-14	Cytochrome P450 2B6 OS=Homo sapiens GN=CYP2B6 PE=1 SV=1
AJ4679.6	38.864	2.85e-14	Dixin-A OS=Danio rerio GN=dixdc1a PE=1 SV=1
AJ705.2	35.9753	2.97e-14	Deleted in malignant brain tumors 1 protein OS=Homo sapiens GN=DMBT1 PE=1 SV=2
AJ3161.2	53.8721	3.04e-14	Repetitive proline-rich cell wall protein 2 OS=Medicago truncatula GN=PRP2 PE=2 SV=1
AJ4367.4	31.7721	3.09e-14	Zinc finger protein 2 homolog OS=Homo sapiens GN=ZFP2 PE=1 SV=1
AJ4124.2	38.499	3.19e-14	WD repeat-containing protein 93 OS=Homo sapiens GN=WDR93 PE=2 SV=1
AJ1461.6	28.169	3.24e-14	Macrophage mannose receptor 1 OS=Mus musculus GN=Mrc1 PE=1 SV=2
AJ2389.9	43.7158	3.3e-14	Multiple inositol polyphosphate phosphatase 1 OS=Mus musculus GN=Minpp1 PE=1 SV=3
AJ2811.7	32.9231	3.31e-14	Complement factor H OS=Bos taurus GN=CFH PE=1 SV=3
AJ1214.6	40.6091	3.31e-14	Zonadhesin OS=Sus scrofa GN=ZAN PE=1 SV=1
AJ83.3	53.4022	3.36e-14	E3 ubiquitin-protein ligase TRIM56 OS=Homo sapiens GN=TRIM56 PE=1 SV=3
AJ4694.1	44.1176	3.47e-14	Disintegrin and metalloproteinase domain-containing protein 10 OS=Mus musculus GN=Adam10 PE=1 SV=2
AJ7244.1	35.0093	3.57e-14	Netrin receptor UNC5C OS=Gallus gallus GN=UNC5C PE=2 SV=1
AJ3909.6	49.0463	3.58e-14	Fibrinogen-like protein A OS=Parastichopus parvimensis PE=2 SV=1
AJ6908.5	71.4286	3.63e-14	NA
AJ6743.1	31.4415	3.75e-14	Patj homolog OS=Drosophila melanogaster GN=Patj PE=1 SV=2
AJ4601.4	32.5703	3.78e-14	Twitchin OS=Caenorhabditis elegans GN=unc-22 PE=1 SV=3
AJ1017.2	44.4444	3.98e-14	Ankyrin-2 OS=Homo sapiens GN=ANK2 PE=1 SV=4
AJ226.12	48.7421	4.11e-14	Acetylcholinesterase OS=Bungarus fasciatus GN=ACHE PE=1 SV=2
AJ1041.24	66.9643	4.11e-14	Ack-related non-receptor tyrosine kinase OS=Caenorhabditis elegans GN=ark-1 PE=2 SV=1
AJ223.21	55.7214	4.19e-14	Uncharacterized transposase-like protein HI_1328.1 OS=Haemophilus influenzae (strain ATCC 51907 / DSM 11121 / KW20 / Rd) GN=HI_1328.1 PE=4 SV=1
AJ7074.1	36.7806	4.21e-14	NA
AJ4191.2	45.3515	4.29e-14	Tubulin alpha-1 chain OS=Paracentrotus lividus PE=2 SV=1
AJ6523.1	30.7083	4.38e-14	Latent-transforming growth factor beta-binding protein 1 OS=Homo sapiens GN=LTBP1 PE=1 SV=4
AJ1137.22	46.9755	4.59e-14	Carboxypeptidase N subunit 2 OS=Mus musculus GN=Cpn2 PE=1 SV=2
AJ316.8	44.335	4.66e-14	IgGFc-binding protein OS=Homo sapiens GN=FCGBP PE=1 SV=3
AJ3240.2	35.8293	4.68e-14	Breast cancer type 2 susceptibility protein homolog OS=Mus musculus GN=Brca2 PE=1 SV=2
AJ1881.5	38.4476	4.78e-14	Immunoglobulin superfamily member 10 OS=Rattus norvegicus GN=Igsf10 PE=1 SV=1
AJ392.5	30.8783	4.8e-14	Alstrom syndrome protein 1 homolog OS=Mus musculus GN=Alms1 PE=1 SV=2
AJ2540.1	26.7309	4.94e-14	Protein prune homolog 2 OS=Rattus norvegicus GN=Prune2 PE=1 SV=1
AJ2668.4	54.023	5.04e-14	NA
AJ3887.2	50.1412	5.1e-14	Transposon Tf2-9 polyprotein OS=Schizosaccharomyces pombe (strain 972 / ATCC 24843) GN=Tf2-9 PE=3 SV=1
AJ2046.15	51.4403	5.19e-14	TBC1 domain family member 17 OS=Mus musculus GN=Tbc1d17 PE=1 SV=2
AJ3023.5	42.8195	5.33e-14	NA
AJ702.6	38.6546	5.42e-14	UDP-D-xylose:L-fucose alpha-1,3-D-xylosyltransferase 3 OS=Arabidopsis thaliana GN=RGXT3 PE=1 SV=1
AJ5516.4	43.659	5.49e-14	Glucose-6-phosphate translocase OS=Homo sapiens GN=SLC37A4 PE=1 SV=1
AJ1930.10	44.8823	5.93e-14	52 kDa repressor of the inhibitor of the protein kinase OS=Mus musculus GN=Prkrir PE=2 SV=2
AJ3106.3	39.4667	6e-14	tRNA wybutosine-synthesizing protein 4 OS=Rattus norvegicus GN=Lcmt2 PE=2 SV=1
AJ5046.1	34.1429	6.16e-14	N-terminal kinase-like protein OS=Xenopus tropicalis GN=scyl1 PE=2 SV=1
AJ5118.4	35.0476	6.2e-14	CUB domain-containing protein 2 OS=Mus musculus GN=Cdcp2 PE=2 SV=1
AJ836.9	37.6724	6.2e-14	WD repeat-containing protein 17 OS=Homo sapiens GN=WDR17 PE=2 SV=2
AJ3138.6	40.3023	6.35e-14	5'-3' exoribonuclease 1 OS=Mus musculus GN=Xrn1 PE=1 SV=1
AJ2017.8	39.2373	6.68e-14	Mdm2-binding protein OS=Xenopus tropicalis GN=mtbp PE=2 SV=2
AJ3233.1	49.5238	7.2e-14	Leukocyte elastase inhibitor B OS=Mus musculus GN=Serpinb1b PE=1 SV=1
AJ1892.13	41.1985	7.44e-14	Fidgetin-like protein 1 OS=Rattus norvegicus GN=Fignl1 PE=2 SV=1
AJ3500.3	28.1979	7.55e-14	Dynein heavy chain 1, axonemal OS=Rattus norvegicus GN=Dnah1 PE=2 SV=2
AJ1069.19	39.2157	7.8e-14	Protein hinderin OS=Homo sapiens GN=KIAA1328 PE=1 SV=2
AJ887.5	32.8594	8.34e-14	Centrosomal protein of 135 kDa OS=Danio rerio GN=cep135 PE=3 SV=2
AJ411.11	39.5022	8.43e-14	NA
AJ6908.7	58.4615	8.8e-14	52 kDa repressor of the inhibitor of the protein kinase OS=Homo sapiens GN=PRKRIR PE=1 SV=2
AJ1748.9	45.5373	8.84e-14	Protein NLRC5 OS=Homo sapiens GN=NLRC5 PE=1 SV=3
AJ4.11	38.8248	8.94e-14	Protein moonraker OS=Homo sapiens GN=KIAA0753 PE=1 SV=3
AJ91.27	51.3468	9.34e-14	Proline-rich protein 11 OS=Homo sapiens GN=PRR11 PE=1 SV=1
AJ857.9	43.1211	9.42e-14	CST complex subunit STN1 OS=Bos taurus GN=OBFC1 PE=2 SV=1
AJ4751.1	60.6061	9.83e-14	Sulfotransferase family cytosolic 1B member 1 OS=Gallus gallus GN=SULT1B1 PE=2 SV=1
AJ445.6	30.5108	1.07e-13	Tetratricopeptide repeat protein 14 OS=Homo sapiens GN=TTC14 PE=1 SV=1
AJ831.4	53.8012	1.07e-13	NA
AJ508.5	42.2125	1.09e-13	Receptor-type tyrosine-protein phosphatase mu OS=Homo sapiens GN=PTPRM PE=1 SV=2
AJ3129.3	30.6019	1.1e-13	Activating signal cointegrator 1 complex subunit 3 OS=Gallus gallus GN=ascc3 PE=3 SV=2
AJ487.12	31.4939	1.14e-13	Leucine-rich repeat-containing G-protein coupled receptor 5 OS=Bos taurus GN=LGR5 PE=3 SV=2
AJ2333.6	41.6667	1.18e-13	Fibrinogen-like protein A OS=Parastichopus parvimensis PE=2 SV=1
AJ862.1	33.2557	1.22e-13	PiggyBac transposable element-derived protein 4 OS=Homo sapiens GN=PGBD4 PE=2 SV=3
AJ2441.2	36.2694	1.23e-13	Protein NLRC5 OS=Ictalurus punctatus GN=nlrc5 PE=2 SV=1
AJ223.1	37.4957	1.24e-13	RB1-inducible coiled-coil protein 1 OS=Homo sapiens GN=RB1CC1 PE=1 SV=3
AJ2315.10	37.3235	1.25e-13	Nitric oxide synthase, brain OS=Oryctolagus cuniculus GN=NOS1 PE=2 SV=1
AJ2034.19	50.2008	1.29e-13	Somatostatin receptor type 4 OS=Rattus norvegicus GN=Sstr4 PE=1 SV=1
AJ454.13	48.3405	1.32e-13	Zinc finger CCHC domain-containing protein 7 OS=Mus musculus GN=Zcchc7 PE=2 SV=1
AJ1762.6	43.6443	1.36e-13	Zonadhesin OS=Sus scrofa GN=ZAN PE=1 SV=1
AJ742.6	42.328	1.37e-13	Glycerate kinase OS=Homo sapiens GN=GLYCTK PE=1 SV=1
AJ6794.1	37.9124	1.42e-13	SLIT and NTRK-like protein 6 OS=Homo sapiens GN=SLITRK6 PE=2 SV=3
AJ4544.3	35.4957	1.47e-13	Baculoviral IAP repeat-containing protein 1 OS=Homo sapiens GN=NAIP PE=1 SV=3
AJ810.5	32.4074	1.47e-13	Protein kinase C and casein kinase substrate in neurons protein 1 OS=Bos taurus GN=PACSIN1 PE=2 SV=1
AJ4246.3	36.8349	1.5e-13	X-ray repair cross-complementing protein 5 OS=Mus musculus GN=Xrcc5 PE=1 SV=4
AJ342.30	47.4383	1.6e-13	BTB/POZ domain-containing protein 17 OS=Mus musculus GN=Btbd17 PE=1 SV=1
AJ3596.2	38.6625	1.62e-13	WD repeat-containing protein 35 OS=Homo sapiens GN=WDR35 PE=1 SV=3
AJ3759.7	40.9786	1.64e-13	AP-3 complex subunit sigma-1 OS=Mus musculus GN=Ap3s1 PE=1 SV=2
AJ161.19	33.7197	1.68e-13	Cubilin OS=Mus musculus GN=Cubn PE=1 SV=3
AJ3251.1	26.3081	1.71e-13	Sodium-coupled monocarboxylate transporter 2 OS=Mus musculus GN=Slc5a12 PE=1 SV=1
AJ474.2	42.4886	1.73e-13	Putative AC transposase OS=Zea mays PE=2 SV=2
AJ6688.2	32.3176	1.74e-13	Probable helicase with zinc finger domain OS=Danio rerio GN=helz PE=2 SV=1
AJ7711.2	70.9677	1.86e-13	NA
AJ416.3	39.4837	1.9e-13	E3 ubiquitin-protein ligase dbl4 OS=Schizosaccharomyces pombe (strain 972 / ATCC 24843) GN=dbl4 PE=3 SV=1
AJ487.7	35.3228	1.9e-13	Leucine-rich repeat and transmembrane domain-containing protein 1 OS=Homo sapiens GN=LRTM1 PE=2 SV=1
AJ2215.4	51.8764	2.14e-13	NA
AJ2285.2	37.465	2.16e-13	NF-X1-type zinc finger protein NFXL1 OS=Homo sapiens GN=NFXL1 PE=1 SV=2
AJ885.16	37.8788	2.28e-13	Flagellar attachment zone protein 1 OS=Trypanosoma brucei gambiense (strain MHOM/CI/86/DAL972) GN=TbgDal_IV3690 PE=3 SV=1
AJ3998.1	36.5359	2.28e-13	NA
AJ7429.1	39.9537	2.33e-13	NLR family CARD domain-containing protein 4 OS=Xenopus tropicalis GN=nlrc4 PE=2 SV=2
AJ162.6	41.019	2.38e-13	Uncharacterized protein C9orf84 OS=Homo sapiens GN=C9orf84 PE=2 SV=1
AJ185.20	46.0526	2.41e-13	Fibrinogen-like protein A OS=Parastichopus parvimensis PE=2 SV=1
AJ3051.8	41.7482	2.5e-13	Peroxisomal acyl-coenzyme A oxidase 3 OS=Pongo abelii GN=ACOX3 PE=2 SV=1
AJ5028.2	31.8452	2.54e-13	Probable ATP-dependent RNA helicase DHX37 OS=Homo sapiens GN=DHX37 PE=1 SV=1
AJ957.1	32.9536	2.9e-13	Fatty acid synthase OS=Gallus gallus GN=FASN PE=1 SV=5
AJ1717.4	43.3213	2.94e-13	Receptor-type tyrosine-protein phosphatase alpha OS=Homo sapiens GN=PTPRA PE=1 SV=2
AJ3717.6	48.2955	3.17e-13	Sodium-coupled monocarboxylate transporter 1 OS=Xenopus tropicalis GN=slc5a8 PE=2 SV=1
AJ599.13	38.9016	3.31e-13	Latrophilin-3 OS=Homo sapiens GN=LPHN3 PE=1 SV=2
AJ7343.1	45.1977	3.32e-13	Monocarboxylate transporter 14 OS=Mus musculus GN=Slc16a14 PE=2 SV=1
AJ1275.14	41.0354	3.49e-13	Protein HIRA OS=Homo sapiens GN=HIRA PE=1 SV=2
AJ437.15	40.3628	3.51e-13	Kyphoscoliosis peptidase OS=Mus musculus GN=Ky PE=1 SV=1
AJ24.26	43.7352	3.94e-13	NACHT, LRR and PYD domains-containing protein 10 OS=Homo sapiens GN=NLRP10 PE=1 SV=1
AJ478.2	45.5105	4.04e-13	NACHT, LRR and PYD domains-containing protein 3 OS=Homo sapiens GN=NLRP3 PE=1 SV=3
AJ43.14	33.195	4.06e-13	Alsin OS=Mus musculus GN=Als2 PE=1 SV=3
AJ1940.6	31.6775	4.12e-13	Phosphoribosylformylglycinamidine synthase OS=Homo sapiens GN=PFAS PE=1 SV=4
AJ472.2	39.1595	4.25e-13	Probable E3 ubiquitin-protein ligase HERC1 OS=Homo sapiens GN=HERC1 PE=1 SV=2
AJ184.6	35.8235	4.45e-13	Zinc finger protein 621 OS=Homo sapiens GN=ZNF621 PE=2 SV=1
AJ3799.2	68.75	4.46e-13	NA
AJ2603.12	29.3777	4.47e-13	Sperm-associated antigen 17 OS=Homo sapiens GN=SPAG17 PE=2 SV=1
AJ53.12	38.4472	4.54e-13	Ventricular zone-expressed PH domain-containing protein homolog 1 OS=Homo sapiens GN=VEPH1 PE=2 SV=1
AJ185.21	52.9101	4.57e-13	Fibrinogen-like protein A OS=Parastichopus parvimensis PE=2 SV=1
AJ1143.16	28.2166	4.81e-13	NA
AJ1747.1	59.1074	4.85e-13	NA
AJ1249.7	25.368	4.93e-13	Interferon-induced very large GTPase 1 OS=Mus musculus GN=Gvin1 PE=1 SV=1
AJ4560.3	36.4223	5.17e-13	E3 ubiquitin-protein ligase TRIM56 OS=Bos taurus GN=TRIM56 PE=3 SV=1
AJ3463.3	26.7057	5.25e-13	Extracellular matrix protein FRAS1 OS=Homo sapiens GN=FRAS1 PE=1 SV=2
AJ3873.5	52.2648	5.27e-13	NA
AJ2922.9	46.3692	5.29e-13	NA
AJ3590.4	68.323	5.29e-13	NA
AJ2813.9	34.2571	5.3e-13	NA
AJ55.26	39.1937	5.49e-13	Leukocyte receptor cluster member 8 homolog OS=Xenopus laevis GN=leng8 PE=2 SV=1
AJ512.2	33.1588	5.68e-13	Ras association domain-containing protein 9 OS=Rattus norvegicus GN=Rassf9 PE=1 SV=1
AJ1060.7	48.9022	5.78e-13	Zinc finger protein 862 OS=Homo sapiens GN=ZNF862 PE=2 SV=2
AJ1650.12	33.2979	5.93e-13	DNA polymerase alpha catalytic subunit OS=Xenopus laevis GN=pola1 PE=1 SV=1
AJ625.17	35.1759	6e-13	Inactive tyrosine-protein kinase 7 OS=Homo sapiens GN=PTK7 PE=1 SV=2
AJ4151.10	39.1156	6.1e-13	Nesprin-1 OS=Mus musculus GN=Syne1 PE=1 SV=2
AJ2189.8	42.098	6.25e-13	Mediator of RNA polymerase II transcription subunit 24 OS=Danio rerio GN=med24 PE=2 SV=2
AJ3027.6	24.4145	6.48e-13	Titin OS=Homo sapiens GN=TTN PE=1 SV=4
AJ3850.7	48.0307	6.54e-13	Retrovirus-related Pol polyprotein from transposon 412 OS=Drosophila melanogaster GN=POL PE=3 SV=1
AJ1335.19	41.4975	6.59e-13	NA
AJ351.6	31.3415	6.6e-13	Transposon Tf2-9 polyprotein OS=Schizosaccharomyces pombe (strain 972 / ATCC 24843) GN=Tf2-9 PE=3 SV=1
AJ3655.5	39.3519	6.8e-13	Retrovirus-related Pol polyprotein from transposon 17.6 OS=Drosophila melanogaster GN=pol PE=3 SV=1
AJ5392.1	35.7143	7.15e-13	F-box only protein 16 OS=Homo sapiens GN=FBXO16 PE=2 SV=1
AJ342.29	41.8994	7.21e-13	BTB/POZ domain-containing protein 1 OS=Mus musculus GN=Btbd1 PE=2 SV=3
AJ616.5	36.9291	7.22e-13	Gamma-aminobutyric acid type B receptor subunit 1 OS=Mus musculus GN=Gabbr1 PE=1 SV=1
AJ3645.5	40.3476	7.29e-13	Protein NLRC5 OS=Ictalurus punctatus GN=nlrc5 PE=2 SV=1
AJ3677.3	42.3729	7.33e-13	Receptor-type tyrosine-protein phosphatase kappa OS=Homo sapiens GN=PTPRK PE=1 SV=2
AJ207.15	37.1763	7.51e-13	E3 ubiquitin-protein ligase TRIM56 OS=Homo sapiens GN=TRIM56 PE=1 SV=3
AJ1540.5	32.9861	7.58e-13	Guanine nucleotide exchange factor SDC25 OS=Saccharomyces cerevisiae (strain Lalvin EC1118 / Prise de mousse) GN=SDC25 PE=3 SV=1
AJ882.8	38.9171	7.67e-13	Receptor-type tyrosine-protein phosphatase T OS=Mus musculus GN=Ptprt PE=1 SV=2
AJ1831.14	40.7609	7.82e-13	E3 ubiquitin-protein ligase TRIM56 OS=Bos taurus GN=TRIM56 PE=3 SV=1
AJ3593.6	43.7333	8.17e-13	Myelin-associated glycoprotein OS=Mus musculus GN=Mag PE=1 SV=2
AJ1384.6	30.4993	8.41e-13	Histone-lysine N-methyltransferase 2E OS=Mus musculus GN=Kmt2e PE=1 SV=2
AJ1985.9	26.4373	8.41e-13	Sphingomyelinase C OS=Bacillus cereus GN=sph PE=1 SV=1
AJ2464.14	44.6067	8.92e-13	Fibrinogen-like protein A OS=Parastichopus parvimensis PE=2 SV=1
AJ3834.1	56.5167	9.13e-13	Dehydrogenase/reductase SDR family member on chromosome X OS=Homo sapiens GN=DHRSX PE=2 SV=2
AJ3183.4	34.279	9.22e-13	WD repeat-containing protein 27 OS=Homo sapiens GN=WDR27 PE=1 SV=3
AJ1694.12	39.0805	9.26e-13	Crystal protein OS=Dictyostelium discoideum GN=cryS PE=1 SV=1
AJ462.12	33.7079	9.39e-13	Centriolin OS=Homo sapiens GN=CNTRL PE=1 SV=2
AJ5026.2	30.3272	9.51e-13	Netrin receptor UNC5C OS=Homo sapiens GN=UNC5C PE=2 SV=2
AJ1113.2	34.2385	9.81e-13	Zinc finger CW-type PWWP domain protein 1 OS=Mus musculus GN=Zcwpw1 PE=1 SV=2
AJ886.4	33.67	9.97e-13	Uncharacterized protein Rv2075c OS=Mycobacterium tuberculosis (strain ATCC 25618 / H37Rv) GN=Rv2075c PE=4 SV=1
AJ458.10	51.7711	1.05e-12	NA
AJ5502.3	46.0993	1.08e-12	Ficolin-1 OS=Homo sapiens GN=FCN1 PE=1 SV=2
AJ852.5	45.5128	1.08e-12	Neural cell adhesion molecule L1.1 (Fragment) OS=Danio rerio GN=nadl1.1 PE=2 SV=1
AJ3378.5	61.4334	1.09e-12	Gamma-adducin OS=Mus musculus GN=Add3 PE=1 SV=2
AJ272.11	39.9754	1.09e-12	Netrin receptor UNC5B-b OS=Xenopus laevis GN=unc5b-b PE=1 SV=1
AJ1589.19	52.0095	1.11e-12	NA
AJ13.16	72.3684	1.14e-12	CBL-interacting protein kinase 6 OS=Oryza sativa subsp. japonica GN=CIPK6 PE=2 SV=1
AJ801.24	38.8794	1.16e-12	Protein downstream neighbor of son homolog OS=Xenopus laevis GN=donson PE=2 SV=1
AJ3448.2	45.977	1.19e-12	NA
AJ356.19	36.0111	1.25e-12	CWF19-like protein 2 OS=Danio rerio GN=cwf19l2 PE=2 SV=1
AJ328.5	37.8667	1.28e-12	Nesprin-1 OS=Homo sapiens GN=SYNE1 PE=1 SV=4
AJ2616.2	32.0388	1.34e-12	Zinc finger protein castor homolog 1 OS=Mus musculus GN=Casz1 PE=1 SV=3
AJ2967.22	34.4538	1.35e-12	Neural cell adhesion molecule L1-like protein OS=Homo sapiens GN=CHL1 PE=1 SV=4
AJ4774.2	51.6432	1.4e-12	NA
AJ275.30	51.7962	1.42e-12	DnaJ homolog subfamily C member 1 OS=Mus musculus GN=Dnajc1 PE=1 SV=1
AJ627.2	42.1128	1.45e-12	Hemicentin-2 OS=Homo sapiens GN=HMCN2 PE=2 SV=2
AJ2206.3	33.5976	1.48e-12	Transmembrane and TPR repeat-containing protein 3 OS=Mus musculus GN=Tmtc3 PE=1 SV=2
AJ4742.1	47.619	1.5e-12	Fibrinogen-like protein A OS=Parastichopus parvimensis PE=2 SV=1
AJ3964.1	32.1206	1.5e-12	Forkhead-associated domain-containing protein 1 OS=Mus musculus GN=Fhad1 PE=2 SV=1
AJ4920.2	33.4076	1.51e-12	TATA box-binding protein-associated factor, RNA polymerase I, subunit C OS=Rattus norvegicus GN=Taf1c PE=2 SV=1
AJ1134.6	28.1221	1.55e-12	Dynein heavy chain 7, axonemal OS=Homo sapiens GN=DNAH7 PE=1 SV=2
AJ2596.6	39.2857	1.57e-12	NLR family CARD domain-containing protein 4 OS=Homo sapiens GN=NLRC4 PE=1 SV=2
AJ60.8	32.3887	1.59e-12	Carboxypeptidase N subunit 2 OS=Mus musculus GN=Cpn2 PE=1 SV=2
AJ2015.18	37.6858	1.59e-12	E3 ubiquitin-protein ligase HUWE1 OS=Mus musculus GN=Huwe1 PE=1 SV=5
AJ816.18	52.3114	1.65e-12	Very-long-chain 3-oxoacyl-CoA reductase OS=Homo sapiens GN=HSD17B12 PE=1 SV=2
AJ2868.2	42.8894	1.66e-12	Carboxypeptidase N catalytic chain OS=Homo sapiens GN=CPN1 PE=1 SV=1
AJ2333.4	32.6729	1.67e-12	Lipoxygenase homology domain-containing protein 1 OS=Homo sapiens GN=LOXHD1 PE=2 SV=3
AJ1630.8	26.8029	1.74e-12	Neurogenic locus notch homolog protein 1 OS=Xenopus laevis GN=notch1 PE=1 SV=3
AJ1360.10	49.6224	1.75e-12	UDP-glucuronosyltransferase 2A3 OS=Cavia porcellus GN=UGT2A3 PE=2 SV=1
AJ5260.3	45.4943	1.76e-12	Arylacetamide deacetylase OS=Bos taurus GN=AADAC PE=2 SV=1
AJ3753.6	34.398	1.87e-12	Centrosomal protein of 120 kDa OS=Homo sapiens GN=CEP120 PE=1 SV=2
AJ156.11	38.0158	1.88e-12	Ras-associating and dilute domain-containing protein OS=Homo sapiens GN=RADIL PE=1 SV=5
AJ3064.5	39.4657	1.89e-12	Protein C12orf4 homolog OS=Rattus norvegicus PE=1 SV=1
AJ6689.1	42.6966	1.99e-12	Acetylcholine receptor subunit alpha-like 1 OS=Drosophila melanogaster GN=nAChRalpha1 PE=2 SV=2
AJ5131.1	36.9246	2.01e-12	Tripartite motif-containing protein 2 OS=Bos taurus GN=TRIM2 PE=2 SV=1
AJ5247.6	47.2062	2.04e-12	NA
AJ495.15	43.6508	2.05e-12	General transcription factor IIE subunit 1 OS=Pongo abelii GN=GTF2E1 PE=2 SV=1
AJ1542.13	30.2703	2.1e-12	G-protein coupled receptor 98 OS=Homo sapiens GN=GPR98 PE=1 SV=2
AJ173.18	43.8095	2.17e-12	Arylsulfatase A OS=Mus musculus GN=Arsa PE=1 SV=2
AJ6537.2	42.6009	2.17e-12	Beta-1,4-glucuronyltransferase 1 OS=Danio rerio GN=b4gat1 PE=2 SV=1
AJ5106.1	29.3827	2.31e-12	Multidrug resistance-associated protein 4 OS=Homo sapiens GN=ABCC4 PE=1 SV=3
AJ7324.1	40	2.32e-12	Putative glutamate synthase [NADPH] OS=Schizosaccharomyces pombe (strain 972 / ATCC 24843) GN=glt1 PE=2 SV=1
AJ3392.2	43.7063	2.33e-12	Hyalin (Fragment) OS=Strongylocentrotus purpuratus PE=2 SV=1
AJ1446.10	50	2.34e-12	NA
AJ1595.6	23.5731	2.39e-12	StAR-related lipid transfer protein 9 OS=Mus musculus GN=Stard9 PE=1 SV=2
AJ2086.7	28.1481	2.39e-12	Vacuolar protein sorting-associated protein 13A OS=Homo sapiens GN=VPS13A PE=1 SV=2
AJ5098.4	41.5786	2.41e-12	NA
AJ2010.11	40.3304	2.53e-12	Ras-specific guanine nucleotide-releasing factor RalGPS1 OS=Homo sapiens GN=RALGPS1 PE=1 SV=1
AJ4630.1	41.0678	2.62e-12	F-box only protein 39 OS=Rattus norvegicus GN=Fbxo39 PE=2 SV=2
AJ2159.3	35.9338	2.65e-12	Tyrosine-protein kinase CSK OS=Bos taurus GN=CSK PE=2 SV=1
AJ509.22	38.8007	2.68e-12	Titin OS=Drosophila melanogaster GN=sls PE=1 SV=3
AJ454.7	39.6496	2.76e-12	Zinc finger protein 14 OS=Macaca fascicularis GN=ZNF14 PE=2 SV=1
AJ1340.5	26.9107	2.82e-12	Deleted in malignant brain tumors 1 protein OS=Homo sapiens GN=DMBT1 PE=1 SV=2
AJ2217.4	26.9107	2.82e-12	Fibropellin-1 OS=Strongylocentrotus purpuratus GN=EGF1 PE=1 SV=2
AJ5608.2	29.8078	2.86e-12	NA
AJ3888.2	32.3357	2.93e-12	Adenylate cyclase type 3 OS=Mus musculus GN=Adcy3 PE=1 SV=2
AJ4015.1	38.3515	3.06e-12	2'-5'-oligoadenylate synthase 1 OS=Homo sapiens GN=OAS1 PE=1 SV=4
AJ718.6	46.6667	3.06e-12	RING finger protein 17 OS=Macaca fascicularis GN=RNF17 PE=2 SV=2
AJ279.15	23.2099	3.08e-12	Dynein gamma chain, flagellar outer arm OS=Chlamydomonas reinhardtii GN=ODA2 PE=1 SV=1
AJ674.3	32.1489	3.09e-12	XK-related protein 6 OS=Homo sapiens GN=XKR6 PE=2 SV=1
AJ6004.1	39.7226	3.1e-12	Plexin-A4 OS=Danio rerio GN=plxna4 PE=2 SV=1
AJ1681.1	48.1125	3.26e-12	Flagellar attachment zone protein 1 OS=Trypanosoma brucei brucei (strain 927/4 GUTat10.1) GN=FAZ1 PE=4 SV=1
AJ1413.9	53.4262	3.28e-12	Transcription factor Adf-1 OS=Drosophila melanogaster GN=Adf1 PE=2 SV=2
AJ4722.3	38.9222	3.41e-12	Fibrinogen-like protein A OS=Parastichopus parvimensis PE=2 SV=1
AJ489.14	30.3541	3.46e-12	Ribonuclease 3 OS=Homo sapiens GN=DROSHA PE=1 SV=2
AJ1764.33	49.3238	3.62e-12	NA
AJ3687.8	32.0513	3.64e-12	Dedicator of cytokinesis protein 7 OS=Homo sapiens GN=DOCK7 PE=1 SV=4
AJ1178.3	44.7935	3.89e-12	Tyrosine kinase receptor Cad96Ca OS=Drosophila melanogaster GN=Cad96Ca PE=2 SV=2
AJ155.5	40.264	3.9e-12	Leukocyte elastase inhibitor A OS=Rattus norvegicus GN=Serpinb1a PE=1 SV=1
AJ298.8	29.1667	3.95e-12	Fibropellin-1 OS=Strongylocentrotus purpuratus GN=EGF1 PE=1 SV=2
AJ98.20	43.4057	4.09e-12	Dynein intermediate chain 3, ciliary OS=Heliocidaris crassispina PE=2 SV=1
AJ3143.7	79.0123	4.13e-12	NA
AJ759.3	35.8744	4.24e-12	Codanin-1 OS=Mus musculus GN=Cdan1 PE=1 SV=2
AJ2104.3	26.4093	4.25e-12	Small subunit processome component 20 homolog OS=Mus musculus GN=Utp20 PE=1 SV=2
AJ4112.8	29.2245	4.4e-12	DNA polymerase epsilon catalytic subunit A OS=Homo sapiens GN=POLE PE=1 SV=5
AJ180.16	29.6467	4.57e-12	Protein dopey-1 OS=Homo sapiens GN=DOPEY1 PE=2 SV=1
AJ1438.12	35.8926	4.58e-12	NA
AJ2896.3	36.2643	4.6e-12	Serine/threonine-protein kinase Nek9 OS=Xenopus laevis GN=nek9 PE=2 SV=1
AJ3194.3	45.7797	4.62e-12	YLP motif-containing protein 1 OS=Rattus norvegicus GN=Ylpm1 PE=1 SV=1
AJ4064.1	53.5475	4.69e-12	NA
AJ2019.3	39.3258	4.71e-12	NA
AJ2202.3	54.6218	4.73e-12	NA
AJ2163.8	33.9468	4.85e-12	Protein NLRC5 OS=Ictalurus punctatus GN=nlrc5 PE=2 SV=1
AJ487.9	35.7143	4.86e-12	Ubiquitin carboxyl-terminal hydrolase 8 OS=Mus musculus GN=Usp8 PE=1 SV=2
AJ1586.26	30.176	4.88e-12	Transposon Tf2-6 polyprotein OS=Schizosaccharomyces pombe (strain 972 / ATCC 24843) GN=Tf2-6 PE=3 SV=1
AJ453.3	30.0607	4.89e-12	Serine/threonine-protein kinase 11-interacting protein OS=Xenopus tropicalis GN=stk11ip PE=2 SV=1
AJ619.4	52.0282	4.93e-12	NA
AJ2195.7	29.6122	5.03e-12	Nephrocystin-3 OS=Danio rerio GN=nphp3 PE=3 SV=1
AJ6273.2	37.5898	5.11e-12	NA
AJ6828.1	46.6472	5.12e-12	NA
AJ1257.6	27.9011	5.15e-12	Hemicentin-1 OS=Homo sapiens GN=HMCN1 PE=1 SV=2
AJ2769.4	46.7706	5.5e-12	Radical S-adenosyl methionine domain-containing protein 1, mitochondrial OS=Homo sapiens GN=RSAD1 PE=2 SV=2
AJ51.10	53.0071	5.75e-12	Cytochrome P450 4V2 OS=Mus musculus GN=Cyp4v2 PE=1 SV=1
AJ6989.1	64.257	5.89e-12	P2X purinoceptor 7 OS=Homo sapiens GN=P2RX7 PE=1 SV=4
AJ883.7	27.6565	5.94e-12	Antistasin OS=Hydra vulgaris PE=2 SV=1
AJ3536.4	41.9476	6.06e-12	Tyrosine-protein kinase transmembrane receptor Ror OS=Drosophila melanogaster GN=Ror PE=1 SV=1
AJ3819.4	34.1772	6.23e-12	AP-4 complex subunit beta-1 OS=Mus musculus GN=Ap4b1 PE=1 SV=2
AJ411.1	32.3383	6.36e-12	Zinc finger protein 91 OS=Homo sapiens GN=ZNF91 PE=2 SV=2
AJ1137.28	35.1726	6.43e-12	Acyl-CoA dehydrogenase family member 11 OS=Pongo abelii GN=ACAD11 PE=2 SV=2
AJ226.16	44.4947	6.59e-12	Acetylcholinesterase OS=Bungarus fasciatus GN=ACHE PE=1 SV=2
AJ490.16	27.8664	6.69e-12	Retrovirus-related Pol polyprotein from transposon opus OS=Drosophila melanogaster GN=pol PE=3 SV=1
AJ97.17	43.585	6.71e-12	Cadherin-23 OS=Rattus norvegicus GN=Cdh23 PE=2 SV=1
AJ3450.2	52.9101	6.75e-12	28S ribosomal protein S2, mitochondrial OS=Mus musculus GN=Mrps2 PE=1 SV=1
AJ445.15	37.8537	6.92e-12	DNA repair protein complementing XP-G cells homolog OS=Mus musculus GN=Ercc5 PE=1 SV=4
AJ4412.2	48.3871	6.94e-12	Protein unc-45 homolog B OS=Xenopus tropicalis GN=unc45b PE=1 SV=1
AJ1562.7	31.4503	7.32e-12	NACHT, LRR and PYD domains-containing protein 10 OS=Homo sapiens GN=NLRP10 PE=1 SV=1
AJ4682.5	42.1456	7.76e-12	Protein SMG8 OS=Bos taurus GN=SMG8 PE=2 SV=2
AJ1200.9	32.201	7.93e-12	XK-related protein 6 OS=Homo sapiens GN=XKR6 PE=2 SV=1
AJ818.11	35.5642	8.58e-12	E3 ubiquitin-protein ligase XIAP OS=Homo sapiens GN=XIAP PE=1 SV=2
AJ73.27	34.5942	8.69e-12	NHL repeat-containing protein 2 OS=Mus musculus GN=Nhlrc2 PE=1 SV=1
AJ2618.4	36.3901	8.72e-12	Brefeldin A-inhibited guanine nucleotide-exchange protein 3 OS=Mus musculus GN=Arfgef3 PE=1 SV=1
AJ1030.8	25.6291	8.93e-12	NEDD4-binding protein 2-like 1 OS=Mus musculus GN=N4bp2l1 PE=2 SV=1
AJ123.2	63.9731	9.04e-12	LINE-1 reverse transcriptase homolog OS=Nycticebus coucang PE=3 SV=1
AJ2492.18	51.5063	9.06e-12	PIN2/TERF1-interacting telomerase inhibitor 1 OS=Homo sapiens GN=PINX1 PE=1 SV=2
AJ549.8	26.8306	9.19e-12	Interferon-induced very large GTPase 1 OS=Mus musculus GN=Gvin1 PE=1 SV=1
AJ2274.5	51.3784	9.25e-12	Arylsulfatase OS=Hemicentrotus pulcherrimus PE=1 SV=1
AJ1659.3	34.5286	9.28e-12	Filamin-C OS=Mus musculus GN=Flnc PE=1 SV=3
AJ1148.14	36.7424	9.31e-12	Protein furry homolog-like OS=Homo sapiens GN=FRYL PE=1 SV=2
AJ952.2	39.5402	9.41e-12	Transcription initiation factor TFIID subunit 2 OS=Homo sapiens GN=TAF2 PE=1 SV=3
AJ3556.7	47.9233	9.53e-12	E2F-associated phosphoprotein OS=Homo sapiens GN=EAPP PE=1 SV=4
AJ1080.3	38.5867	9.71e-12	Aryl hydrocarbon receptor OS=Oryctolagus cuniculus GN=AHR PE=2 SV=1
AJ3063.9	48.5909	9.75e-12	NA
AJ2002.4	30.135	1e-11	Uncharacterized protein FLJ40521 OS=Homo sapiens PE=2 SV=1
AJ2671.5	45.7143	1.02e-11	NA
AJ644.1	43.3333	1.04e-11	Guanine nucleotide-binding protein G(i) subunit alpha-1 OS=Oryzias latipes GN=gnai1 PE=2 SV=3
AJ89.21	36.6027	1.05e-11	Nipped-B-like protein A OS=Danio rerio GN=nipbla PE=2 SV=1
AJ1998.6	45.5531	1.07e-11	Leucine-rich repeat-containing protein 42 OS=Danio rerio GN=lrrc42 PE=2 SV=1
AJ3687.11	42.2535	1.08e-11	Bifunctional polynucleotide phosphatase/kinase OS=Homo sapiens GN=PNKP PE=1 SV=1
AJ1307.8	39.3667	1.09e-11	Transposon Tf2-6 polyprotein OS=Schizosaccharomyces pombe (strain 972 / ATCC 24843) GN=Tf2-6 PE=3 SV=1
AJ3027.3	35.9444	1.1e-11	NACHT, LRR and PYD domains-containing protein 10 OS=Homo sapiens GN=NLRP10 PE=1 SV=1
AJ916.5	32.3166	1.11e-11	DEP domain-containing protein 1B OS=Mus musculus GN=Depdc1b PE=2 SV=1
AJ240.18	47.0297	1.12e-11	ER membrane protein complex subunit 1 OS=Homo sapiens GN=EMC1 PE=1 SV=1
AJ572.14	36.6446	1.13e-11	Poly [ADP-ribose] polymerase 1 OS=Homo sapiens GN=PARP1 PE=1 SV=4
AJ833.13	44.3262	1.15e-11	Muscle, skeletal receptor tyrosine-protein kinase OS=Homo sapiens GN=MUSK PE=1 SV=1
AJ718.22	25.443	1.17e-11	Metabotropic glutamate receptor 2 OS=Rattus norvegicus GN=Grm2 PE=1 SV=1
AJ2343.7	39.1779	1.17e-11	Netrin receptor UNC5B OS=Rattus norvegicus GN=Unc5b PE=1 SV=1
AJ1216.8	47.619	1.17e-11	Putative ammonium transporter 1 OS=Caenorhabditis elegans GN=amt-1 PE=3 SV=1
AJ23.20	54.6448	1.19e-11	Potassium channel subfamily K member 4 OS=Rattus norvegicus GN=Kcnk4 PE=2 SV=1
AJ2603.13	40.3338	1.2e-11	Sperm-associated antigen 17 OS=Mus musculus GN=Spag17 PE=1 SV=2
AJ206.5	44.8718	1.2e-11	Torsin-1A-interacting protein 2 OS=Rattus norvegicus GN=Tor1aip2 PE=2 SV=1
AJ674.9	38.3912	1.26e-11	Fibrinogen C domain-containing protein 1 OS=Macaca fascicularis GN=FIBCD1 PE=2 SV=1
AJ815.12	42.5703	1.27e-11	THAP domain-containing protein 10 OS=Homo sapiens GN=THAP10 PE=1 SV=1
AJ75.18	33.6658	1.29e-11	Cholinesterase OS=Equus caballus GN=BCHE PE=1 SV=1
AJ1492.11	50.1894	1.36e-11	N-lysine methyltransferase SETD8-A OS=Danio rerio GN=setd8a PE=2 SV=1
AJ7123.1	34.8675	1.46e-11	Deleted in malignant brain tumors 1 protein OS=Homo sapiens GN=DMBT1 PE=1 SV=2
AJ1260.7	44.6194	1.51e-11	IQ and ubiquitin-like domain-containing protein OS=Rattus norvegicus GN=Iqub PE=2 SV=2
AJ6328.3	40.5117	1.51e-11	Protein C9orf72 OS=Homo sapiens GN=C9orf72 PE=1 SV=2
AJ1939.11	45.809	1.55e-11	Hsp70-binding protein 1 OS=Mus musculus GN=Hspbp1 PE=1 SV=1
AJ3935.5	78.6164	1.64e-11	Zinc finger protein 382 OS=Homo sapiens GN=ZNF382 PE=2 SV=3
AJ3687.12	42.2648	1.65e-11	Delta(24)-sterol reductase OS=Macaca fascicularis GN=DHCR24 PE=2 SV=2
AJ926.12	27.6279	1.69e-11	CDK5 regulatory subunit-associated protein 2 OS=Mus musculus GN=Cdk5rap2 PE=1 SV=3
AJ2656.4	43.0303	1.73e-11	Putative uncharacterized transposon-derived protein F54H12.3 OS=Caenorhabditis elegans GN=F54H12.3 PE=5 SV=1
AJ3487.8	25.4967	1.74e-11	Adenomatous polyposis coli protein OS=Rattus norvegicus GN=Apc PE=1 SV=1
AJ3450.3	27.2989	1.79e-11	Tetratricopeptide repeat protein 28 OS=Homo sapiens GN=TTC28 PE=1 SV=4
AJ3540.3	44.7471	1.8e-11	CDP-diacylglycerol--glycerol-3-phosphate 3-phosphatidyltransferase, mitochondrial OS=Gallus gallus GN=PGS1 PE=2 SV=1
AJ682.10	32.0029	1.82e-11	Baculoviral IAP repeat-containing protein 1b OS=Mus musculus GN=Naip2 PE=1 SV=2
AJ167.11	40.4837	1.86e-11	Extracellular serine proteinase OS=Thermus sp. (strain Rt41A) PE=1 SV=3
AJ2090.6	38.7302	1.86e-11	TBC1 domain family member 9 OS=Homo sapiens GN=TBC1D9 PE=2 SV=2
AJ340.7	39.8625	1.89e-11	60S ribosomal export protein NMD3 OS=Homo sapiens GN=NMD3 PE=1 SV=1
AJ1145.10	37.9747	1.89e-11	Serine/threonine-protein kinase pakE OS=Dictyostelium discoideum GN=pakE PE=3 SV=1
AJ3613.1	36.6804	1.91e-11	Tetratricopeptide repeat protein 24 OS=Homo sapiens GN=TTC24 PE=3 SV=1
AJ314.4	72	1.96e-11	Caspase-8 OS=Rattus norvegicus GN=Casp8 PE=1 SV=1
AJ460.8	34.1767	2.01e-11	DNA topoisomerase 1 OS=Xenopus laevis GN=top1 PE=2 SV=1
AJ6660.3	58.1197	2.03e-11	NA
AJ88.16	39.4477	2.09e-11	Alpha-L-iduronidase OS=Mus musculus GN=Idua PE=1 SV=2
AJ15.9	43.2331	2.11e-11	FAST kinase domain-containing protein 2 OS=Pongo abelii GN=FASTKD2 PE=2 SV=1
AJ18.4	36.8171	2.18e-11	Sphingomyelin phosphodiesterase 4 OS=Danio rerio GN=smpd4 PE=2 SV=1
AJ355.14	31.2243	2.18e-11	NA
AJ566.7	39.6988	2.21e-11	Insulin-like growth factor 1 receptor (Fragment) OS=Bos taurus GN=IGF1R PE=2 SV=1
AJ1691.2	38.5101	2.33e-11	Putative amidohydrolase YtcJ OS=Bacillus subtilis (strain 168) GN=ytcJ PE=4 SV=1
AJ1017.9	48.951	2.36e-11	Receptor-type tyrosine-protein phosphatase kappa OS=Homo sapiens GN=PTPRK PE=1 SV=2
AJ560.3	46.6667	2.4e-11	G2/M phase-specific E3 ubiquitin-protein ligase OS=Gallus gallus GN=G2E3 PE=2 SV=1
AJ2374.4	43.4028	2.4e-11	Vitellogenin-6 OS=Oscheius tipulae GN=vit-6 PE=1 SV=2
AJ852.8	49.4505	2.49e-11	Fibroblast growth factor receptor 3 OS=Homo sapiens GN=FGFR3 PE=1 SV=1
AJ3591.6	36.7893	2.55e-11	Organic cation transporter protein OS=Drosophila melanogaster GN=Orct PE=1 SV=1
AJ1879.10	27.5907	2.57e-11	E3 ubiquitin-protein ligase UBR5 OS=Mus musculus GN=Ubr5 PE=1 SV=2
AJ1400.4	38.3442	2.6e-11	NACHT, LRR and PYD domains-containing protein 3 OS=Mus musculus GN=Nlrp3 PE=1 SV=1
AJ238.13	41.7335	2.6e-11	WW domain-binding protein 11 OS=Mus musculus GN=Wbp11 PE=1 SV=2
AJ27.17	48.7805	2.63e-11	NXPE family member 3 OS=Homo sapiens GN=NXPE3 PE=2 SV=1
AJ904.8	38.866	2.63e-11	Tyrosine-protein phosphatase non-receptor type 23 OS=Mus musculus GN=Ptpn23 PE=1 SV=2
AJ2782.3	37.037	2.71e-11	Cadherin-23 OS=Rattus norvegicus GN=Cdh23 PE=2 SV=1
AJ7065.3	27.1941	2.72e-11	Sialidase OS=Trypanosoma cruzi GN=TCNA PE=2 SV=1
AJ105.6	43.7891	2.79e-11	NA
AJ1902.11	35.4478	2.84e-11	Protein NLRC5 OS=Ictalurus punctatus GN=nlrc5 PE=2 SV=1
AJ1942.7	29.8456	2.86e-11	G-protein coupled receptor GRL101 OS=Lymnaea stagnalis PE=2 SV=1
AJ1299.8	38.2925	2.91e-11	G-protein coupled receptor GRL101 OS=Lymnaea stagnalis PE=2 SV=1
AJ1708.4	31.6952	2.95e-11	Armadillo repeat-containing protein 4 OS=Mus musculus GN=Armc4 PE=1 SV=1
AJ2014.7	39.0516	2.96e-11	NACHT, LRR and PYD domains-containing protein 3 OS=Homo sapiens GN=NLRP3 PE=1 SV=3
AJ436.14	40.3226	2.98e-11	Crossover junction endonuclease MUS81 OS=Xenopus tropicalis GN=mus81 PE=2 SV=1
AJ2871.2	35.2707	3.01e-11	Protein NLRC5 OS=Homo sapiens GN=NLRC5 PE=1 SV=3
AJ1162.3	43.1034	3.06e-11	Monocarboxylate transporter 14 OS=Mus musculus GN=Slc16a14 PE=2 SV=1
AJ476.12	50.3145	3.06e-11	NA
AJ2522.4	37.037	3.07e-11	Aldehyde dehydrogenase family 16 member A1 OS=Rattus norvegicus GN=Aldh16a1 PE=2 SV=1
AJ2368.7	45.9534	3.08e-11	Fibrinogen-like protein A OS=Parastichopus parvimensis PE=2 SV=1
AJ1376.2	41.471	3.27e-11	Nuclear pore membrane glycoprotein 210 OS=Rattus norvegicus GN=Nup210 PE=1 SV=1
AJ1721.11	38.8889	3.32e-11	BRCA1-associated RING domain protein 1 OS=Homo sapiens GN=BARD1 PE=1 SV=2
AJ1376.3	29.6043	3.42e-11	Nuclear pore membrane glycoprotein 210 OS=Rattus norvegicus GN=Nup210 PE=1 SV=1
AJ27.6	34.1997	3.5e-11	E3 ubiquitin-protein ligase TRIM56 OS=Mus musculus GN=Trim56 PE=1 SV=1
AJ1144.2	34.8837	3.58e-11	Origin recognition complex subunit 1 OS=Homo sapiens GN=ORC1 PE=1 SV=2
AJ980.6	42.218	3.62e-11	NA
AJ29.3	33.4205	3.78e-11	NA
AJ3814.13	40.3818	3.8e-11	E3 ubiquitin-protein ligase TRIM56 OS=Homo sapiens GN=TRIM56 PE=1 SV=3
AJ3837.3	40.3818	3.8e-11	Protein unc-79 homolog OS=Homo sapiens GN=UNC79 PE=2 SV=4
AJ3253.3	45.2311	3.83e-11	UPF0160 protein MYG1, mitochondrial OS=Mus musculus GN=Myg1 PE=1 SV=1
AJ788.8	23.8957	3.85e-11	Polycystic kidney disease and receptor for egg jelly-related protein OS=Homo sapiens GN=PKDREJ PE=2 SV=2
AJ1955.2	42.4354	3.87e-11	Neuronal acetylcholine receptor subunit alpha-10 OS=Gallus gallus GN=CHRNA10 PE=3 SV=1
AJ156.23	46.6853	3.93e-11	NA
AJ1166.3	35.5487	4.03e-11	Dystrophin OS=Sus scrofa GN=DMD PE=1 SV=1
AJ2416.6	39.4191	4.26e-11	Major facilitator superfamily domain-containing protein 6 OS=Homo sapiens GN=MFSD6 PE=1 SV=2
AJ4427.14	39.801	4.37e-11	E3 ubiquitin-protein ligase TRIM56 OS=Homo sapiens GN=TRIM56 PE=1 SV=3
AJ908.8	36.3036	4.42e-11	Tyrosine-protein kinase receptor Tie-1 OS=Homo sapiens GN=TIE1 PE=1 SV=1
AJ1402.2	35.4391	4.6e-11	cAMP-regulated D2 protein OS=Dictyostelium discoideum GN=D2 PE=2 SV=3
AJ2687.5	49.5663	4.78e-11	Tyrosine-protein kinase transmembrane receptor ROR2 OS=Homo sapiens GN=ROR2 PE=1 SV=2
AJ2930.2	25.7855	4.83e-11	Protein prune homolog 2 OS=Xenopus tropicalis GN=Prune2 PE=2 SV=1
AJ240.26	40.1811	4.97e-11	Pre-mRNA-splicing factor SLU7 OS=Danio rerio GN=slu7 PE=2 SV=1
AJ72.25	35.3179	4.98e-11	Tyrosine-protein kinase ABL1 OS=Mus musculus GN=Abl1 PE=1 SV=3
AJ249.12	27.6549	5.09e-11	Dynein beta chain, ciliary OS=Tripneustes gratilla PE=1 SV=1
AJ1574.12	32.3383	5.1e-11	Sperm flagellar protein 2 OS=Mus musculus GN=Spef2 PE=2 SV=2
AJ69.42	47.7477	5.12e-11	Acyl-CoA dehydrogenase family member 11 OS=Caenorhabditis elegans GN=acdh-11 PE=1 SV=1
AJ2253.2	30.6878	5.21e-11	Multiple epidermal growth factor-like domains protein 6 OS=Mus musculus GN=Megf6 PE=2 SV=3
AJ3046.1	48.4634	5.46e-11	NA
AJ1252.5	46.1285	5.47e-11	Ankyrin repeat domain-containing protein 50 OS=Homo sapiens GN=ANKRD50 PE=1 SV=4
AJ6402.3	57.2917	5.73e-11	Fibrinogen-like protein A OS=Parastichopus parvimensis PE=2 SV=1
AJ931.11	46.0993	5.84e-11	Natterin-4 OS=Thalassophryne nattereri PE=2 SV=1
AJ41.29	42.3012	5.84e-11	Probable methyltransferase BTM2 homolog OS=Gallus gallus GN=RCJMB04_20b4 PE=2 SV=1
AJ4343.7	30.8208	5.87e-11	Kremen protein 1 OS=Homo sapiens GN=KREMEN1 PE=2 SV=3
AJ2429.14	54.5171	5.93e-11	Uncharacterized protein KIAA1586 OS=Homo sapiens GN=KIAA1586 PE=1 SV=2
AJ2862.2	26.7617	5.98e-11	NA
AJ1842.10	44.9735	6.17e-11	Ephrin type-A receptor 10 OS=Homo sapiens GN=EPHA10 PE=1 SV=2
AJ4650.2	30.5296	6.22e-11	DNA excision repair protein ERCC-6-like OS=Danio rerio GN=ercc6l PE=1 SV=1
AJ805.17	42.1941	6.37e-11	Neurotrypsin OS=Nomascus leucogenys GN=PRSS12 PE=3 SV=1
AJ292.15	26.2423	6.49e-11	Multiple epidermal growth factor-like domains protein 6 OS=Rattus norvegicus GN=Megf6 PE=1 SV=1
AJ6423.2	49.0196	6.63e-11	E3 ubiquitin-protein ligase TRIM56 OS=Bos taurus GN=TRIM56 PE=3 SV=1
AJ361.2	39.7686	6.65e-11	Organic cation transporter protein OS=Drosophila melanogaster GN=Orct PE=1 SV=1
AJ4412.1	46.5368	6.72e-11	Elongator complex protein 5 OS=Danio rerio GN=elp5 PE=2 SV=1
AJ1321.11	42.7969	6.72e-11	Type II inositol 1,4,5-trisphosphate 5-phosphatase OS=Homo sapiens GN=INPP5B PE=1 SV=4
AJ978.21	28.1449	6.74e-11	Pre-mRNA-processing-splicing factor 8 OS=Mus musculus GN=Prpf8 PE=1 SV=2
AJ1395.3	34.8259	7.08e-11	SWI/SNF-related matrix-associated actin-dependent regulator of chromatin subfamily E member 1-related OS=Bos taurus GN=HMG20B PE=2 SV=1
AJ1069.11	36.0731	7.1e-11	Cadherin-23 OS=Homo sapiens GN=CDH23 PE=1 SV=2
AJ1520.10	46.3862	7.43e-11	Fibroblast growth factor receptor OS=Hydra vulgaris GN=FGFR PE=2 SV=1
AJ4111.3	30.03	7.93e-11	Hydrocephalus-inducing protein OS=Mus musculus GN=Hydin PE=1 SV=2
AJ2040.4	37.6648	7.94e-11	Putative uncharacterized protein ENSP00000383309 OS=Homo sapiens PE=5 SV=3
AJ2182.5	46.0317	7.97e-11	NA
AJ1021.12	34.8409	8.14e-11	Fibropellin-1 OS=Strongylocentrotus purpuratus GN=EGF1 PE=1 SV=2
AJ3278.6	42.4242	8.15e-11	Adhesion G-protein coupled receptor G2 OS=Homo sapiens GN=ADGRG2 PE=1 SV=2
AJ1339.4	23.8272	8.38e-11	A disintegrin and metalloproteinase with thrombospondin motifs 9 OS=Homo sapiens GN=ADAMTS9 PE=1 SV=4
AJ593.16	39.5115	8.42e-11	Fibrinogen C domain-containing protein 1-B OS=Xenopus laevis GN=fibcd1-b PE=2 SV=1
AJ4029.15	33.1183	8.43e-11	Retrovirus-related Pol polyprotein from transposon TNT 1-94 OS=Nicotiana tabacum PE=2 SV=1
AJ95.32	33.9724	8.48e-11	Leucine-rich repeat and coiled-coil domain-containing protein 1 OS=Xenopus laevis GN=lrrcc1 PE=2 SV=1
AJ327.5	43.5185	8.49e-11	Fibroblast growth factor receptor 1 OS=Rattus norvegicus GN=Fgfr1 PE=1 SV=1
AJ908.5	32.9114	8.51e-11	Receptor-type tyrosine-protein phosphatase mu OS=Mus musculus GN=Ptprm PE=1 SV=2
AJ514.15	37.594	8.53e-11	Transcription initiation factor TFIID subunit 2 OS=Danio rerio GN=taf2 PE=2 SV=2
AJ111.21	30.4976	8.55e-11	TATA-binding protein-associated factor 172 OS=Homo sapiens GN=BTAF1 PE=1 SV=2
AJ2723.5	50.4648	8.57e-11	Testis-expressed sequence 264 protein OS=Homo sapiens GN=TEX264 PE=1 SV=1
AJ476.8	32.1569	8.62e-11	Serine/threonine-protein kinase/endoribonuclease IRE1 OS=Saccharomyces cerevisiae (strain ATCC 204508 / S288c) GN=IRE1 PE=1 SV=2
AJ4073.2	37.1725	9.3e-11	Angiopoietin-related protein 1 OS=Bos taurus GN=ANGPTL1 PE=2 SV=1
AJ967.15	37.1725	9.3e-11	Zinc finger BED domain-containing protein 4 OS=Homo sapiens GN=ZBED4 PE=1 SV=2
AJ146.19	36.9405	9.33e-11	Inter-alpha-trypsin inhibitor heavy chain H3 OS=Mesocricetus auratus GN=ITIH3 PE=1 SV=1
AJ275.16	39.2936	9.57e-11	Kelch-like protein 10 OS=Homo sapiens GN=KLHL10 PE=1 SV=1
AJ5746.9	53.5168	9.75e-11	NA
AJ1030.2	27.2969	9.87e-11	Zinc finger protein ZFAT OS=Homo sapiens GN=ZFAT PE=1 SV=2
AJ2932.1	36.4583	1.01e-10	E3 ubiquitin-protein ligase SH3RF1 OS=Danio rerio GN=sh3rf1 PE=2 SV=2
AJ1039.10	34.0136	1.02e-10	Coagulation factor V OS=Sus scrofa GN=F5 PE=2 SV=1
AJ67.22	59.0476	1.02e-10	Tenascin-R OS=Homo sapiens GN=TNR PE=1 SV=3
AJ4960.2	59.0476	1.02e-10	Ubiquitin-conjugating enzyme E2 Z OS=Xenopus tropicalis GN=ube2z PE=2 SV=2
AJ3892.2	27.4304	1.05e-10	Hydrocephalus-inducing protein homolog OS=Homo sapiens GN=HYDIN PE=1 SV=3
AJ1059.2	42.0962	1.06e-10	NA
AJ2059.4	45.1282	1.07e-10	Stearoyl-CoA desaturase 5 OS=Bos taurus GN=SCD5 PE=2 SV=1
AJ110.13	29.3264	1.07e-10	NA
AJ2227.6	38.3401	1.11e-10	Plexin-A4 OS=Mus musculus GN=Plxna4 PE=1 SV=3
AJ178.54	32.9902	1.12e-10	Uncharacterized protein KIAA0556 OS=Homo sapiens GN=KIAA0556 PE=1 SV=4
AJ1819.22	64.3678	1.14e-10	40S ribosomal protein S20 OS=Xenopus laevis GN=rps20 PE=1 SV=1
AJ2840.14	45.7447	1.14e-10	Protein sidekick-1 OS=Gallus gallus GN=SDK1 PE=1 SV=1
AJ2424.18	34.4149	1.17e-10	Protein NLRC5 OS=Ictalurus punctatus GN=nlrc5 PE=2 SV=1
AJ1580.8	31.4465	1.17e-10	Regulator of G-protein signaling 12 OS=Rattus norvegicus GN=Rgs12 PE=1 SV=1
AJ2308.7	32.2841	1.2e-10	Sorting nexin-25 OS=Homo sapiens GN=SNX25 PE=1 SV=2
AJ4072.3	28.2227	1.21e-10	Filamin-C OS=Homo sapiens GN=FLNC PE=1 SV=3
AJ1182.9	43.0403	1.22e-10	Fibrinogen-like protein A OS=Parastichopus parvimensis PE=2 SV=1
AJ3358.3	34.8718	1.23e-10	Zinc finger CCHC domain-containing protein 3 OS=Homo sapiens GN=ZCCHC3 PE=1 SV=1
AJ1955.1	43.6006	1.25e-10	Neuronal acetylcholine receptor subunit alpha-7 OS=Macaca mulatta GN=CHRNA7 PE=2 SV=1
AJ5362.1	47.1264	1.26e-10	Uncharacterized protein F54H12.2 OS=Caenorhabditis elegans GN=F54H12.2 PE=4 SV=1
AJ2385.7	32.7799	1.34e-10	Transmembrane protein 132A OS=Homo sapiens GN=TMEM132A PE=1 SV=1
AJ1378.6	34.7648	1.4e-10	NA
AJ249.9	28.1413	1.41e-10	Proto-oncogene tyrosine-protein kinase ROS OS=Gallus gallus GN=ROS1 PE=1 SV=3
AJ1926.9	32.1673	1.42e-10	Hyalin (Fragment) OS=Strongylocentrotus purpuratus PE=2 SV=1
AJ6616.2	26.2953	1.42e-10	NA
AJ1334.8	32.4324	1.48e-10	Dynein heavy chain 3, axonemal OS=Mus musculus GN=Dnah3 PE=1 SV=2
AJ2494.5	41.1523	1.49e-10	LETM1 domain-containing protein 1 OS=Bos taurus GN=LETMD1 PE=2 SV=1
AJ269.27	32.9004	1.49e-10	Neuron navigator 2 OS=Homo sapiens GN=NAV2 PE=1 SV=3
AJ2592.3	41.6667	1.49e-10	RNA-binding motif protein, X-linked 2 OS=Mus musculus GN=Rbmx2 PE=1 SV=1
AJ2309.6	36.385	1.52e-10	Membrane-associated guanylate kinase, WW and PDZ domain-containing protein 2 OS=Homo sapiens GN=MAGI2 PE=1 SV=3
AJ576.9	34.5218	1.53e-10	Polyamine-modulated factor 1-binding protein 1 OS=Homo sapiens GN=PMFBP1 PE=2 SV=1
AJ389.22	39.7004	1.54e-10	Nicastrin OS=Rattus norvegicus GN=Ncstn PE=1 SV=1
AJ772.3	35.2	1.56e-10	rRNA methyltransferase 1, mitochondrial OS=Homo sapiens GN=MRM1 PE=1 SV=1
AJ1380.7	35.3175	1.61e-10	Huntingtin OS=Mus musculus GN=Htt PE=1 SV=2
AJ4778.3	41.5606	1.62e-10	Paired box protein Pax-6 OS=Bos taurus GN=PAX6 PE=2 SV=1
AJ3984.4	45.2156	1.63e-10	NA
AJ2502.4	43.8596	1.64e-10	Putative GTP-binding protein 6 OS=Xenopus laevis GN=gtpbp6 PE=2 SV=1
AJ1070.11	29.0429	1.66e-10	FYVE and coiled-coil domain-containing protein 1 OS=Homo sapiens GN=FYCO1 PE=1 SV=3
AJ1408.6	37.3742	1.68e-10	Vacuolar protein sorting-associated protein 51 homolog OS=Danio rerio GN=vps51 PE=2 SV=1
AJ674.8	43.1925	1.7e-10	Ficolin-1 OS=Homo sapiens GN=FCN1 PE=1 SV=2
AJ1496.10	33.4249	1.7e-10	Kinesin-like protein KIF27 OS=Homo sapiens GN=KIF27 PE=2 SV=1
AJ447.9	37.6135	1.7e-10	NACHT, LRR and PYD domains-containing protein 14 OS=Homo sapiens GN=NLRP14 PE=1 SV=1
AJ5362.9	24.0915	1.72e-10	Mitogen-activated protein kinase kinase kinase 19 OS=Homo sapiens GN=MAP3K19 PE=2 SV=1
AJ1824.7	34.5528	1.8e-10	Integrator complex subunit 11 OS=Homo sapiens GN=CPSF3L PE=1 SV=2
AJ932.10	36.478	1.85e-10	Alpha-N-acetylglucosaminidase OS=Homo sapiens GN=NAGLU PE=1 SV=2
AJ561.4	54.7264	1.86e-10	Hydroxylysine kinase OS=Mus musculus GN=Hykk PE=1 SV=2
AJ6076.3	43.29	1.9e-10	Vacuolar protein sorting-associated protein 53 homolog OS=Gallus gallus GN=VPS53 PE=2 SV=1
AJ46.14	35.206	1.91e-10	Patched domain-containing protein 3 OS=Mus musculus GN=Ptchd3 PE=1 SV=1
AJ2903.1	38.9679	1.92e-10	Probable indole-3-acetic acid-amido synthetase GH3.11 OS=Oryza sativa subsp. japonica GN=GH3.11 PE=2 SV=1
AJ5555.3	39.4345	1.95e-10	Titin OS=Mus musculus GN=Ttn PE=1 SV=1
AJ3915.4	38.5965	1.96e-10	DENN domain-containing protein 5B OS=Danio rerio GN=dennd5b PE=2 SV=2
AJ6075.6	34.2262	1.98e-10	Long-chain fatty acid transport protein 6 OS=Homo sapiens GN=SLC27A6 PE=2 SV=1
AJ1275.12	34.2262	1.98e-10	NA
AJ875.9	36.4397	2e-10	Multiple epidermal growth factor-like domains protein 11 OS=Mus musculus GN=Megf11 PE=1 SV=3
AJ575.7	46.3458	2.01e-10	Melanopsin-A OS=Danio rerio GN=opn4a PE=2 SV=3
AJ363.9	62.2711	2.17e-10	NA
AJ958.9	32.6319	2.26e-10	Complement factor H OS=Homo sapiens GN=CFH PE=1 SV=4
AJ2792.1	24.9004	2.33e-10	Dynein heavy chain 6, axonemal OS=Homo sapiens GN=DNAH6 PE=2 SV=3
AJ2435.4	46.9484	2.34e-10	Receptor-type tyrosine-protein phosphatase epsilon OS=Mus musculus GN=Ptpre PE=1 SV=3
AJ2265.9	48.6556	2.39e-10	Fibroleukin OS=Mus musculus GN=Fgl2 PE=1 SV=1
AJ2692.2	47.9042	2.39e-10	Monocarboxylate transporter 14 OS=Mus musculus GN=Slc16a14 PE=2 SV=1
AJ510.8	40.5515	2.44e-10	Gamma-aminobutyric acid receptor subunit alpha-5 OS=Rattus norvegicus GN=Gabra5 PE=2 SV=1
AJ7471.1	34.2915	2.46e-10	Poly [ADP-ribose] polymerase 2 OS=Mus musculus GN=Parp2 PE=1 SV=3
AJ83.18	34.2218	2.47e-10	Transmembrane protein 145 OS=Xenopus laevis GN=tmem145 PE=2 SV=1
AJ264.23	36.7586	2.49e-10	Ran-specific GTPase-activating protein 1 OS=Schizosaccharomyces pombe (strain 972 / ATCC 24843) GN=sbp1 PE=1 SV=1
AJ716.22	35.6571	2.54e-10	tRNA (guanine-N(7)-)-methyltransferase non-catalytic subunit wdr4 OS=Xenopus tropicalis GN=wdr4 PE=2 SV=2
AJ4595.2	41.5225	2.55e-10	ATP-binding cassette sub-family C member 9 OS=Homo sapiens GN=ABCC9 PE=1 SV=2
AJ1867.9	26.1056	2.59e-10	Ice nucleation protein OS=Xanthomonas campestris pv. translucens GN=inaX PE=3 SV=1
AJ4410.7	36.1803	2.63e-10	Anaphase-promoting complex subunit 7 OS=Mus musculus GN=Anapc7 PE=1 SV=3
AJ3393.6	50.8475	2.68e-10	Probable ATP-dependent RNA helicase DDX58 OS=Homo sapiens GN=DDX58 PE=1 SV=2
AJ594.5	49.3827	2.69e-10	Sulfotransferase family cytosolic 1B member 1 OS=Homo sapiens GN=SULT1B1 PE=1 SV=2
AJ361.6	33.9734	2.69e-10	NA
AJ61.12	42.5671	2.77e-10	Plexin-B3 OS=Mus musculus GN=Plxnb3 PE=1 SV=2
AJ854.5	35.6872	2.85e-10	Latrophilin-3 OS=Homo sapiens GN=LPHN3 PE=1 SV=2
AJ423.4	30.0786	2.86e-10	Biorientation of chromosomes in cell division protein 1-like 1 OS=Mus musculus GN=Bod1l PE=1 SV=1
AJ2383.5	24.6014	2.86e-10	DNA polymerase theta OS=Homo sapiens GN=POLQ PE=1 SV=2
AJ4155.2	36.4109	2.98e-10	EH domain-binding protein 1 OS=Homo sapiens GN=EHBP1 PE=1 SV=3
AJ756.9	35.9543	3.02e-10	Zinc finger CCCH domain-containing protein 11A OS=Gallus gallus GN=ZC3H11A PE=2 SV=1
AJ105.8	33.3803	3.16e-10	RNA-directed DNA polymerase from mobile element jockey OS=Drosophila funebris GN=jockey\pol PE=1 SV=1
AJ2195.4	41.2371	3.19e-10	Alpha-(1,3)-fucosyltransferase 6 OS=Pan troglodytes GN=FUT6 PE=3 SV=1
AJ191.5	59.633	3.26e-10	Glutathione gamma-glutamylcysteinyltransferase 2 OS=Lotus japonicus GN=PCS2 PE=2 SV=2
AJ4690.6	29.037	3.3e-10	Adenylate kinase 9 OS=Homo sapiens GN=AK9 PE=1 SV=2
AJ1551.3	44.8718	3.3e-10	Serine/threonine-protein kinase ULK4 OS=Homo sapiens GN=ULK4 PE=1 SV=2
AJ22.10	34.7368	3.31e-10	F-box/WD repeat-containing protein 10 OS=Homo sapiens GN=FBXW10 PE=2 SV=2
AJ537.10	33.1039	3.31e-10	Tumor necrosis factor alpha-induced protein 3 OS=Homo sapiens GN=TNFAIP3 PE=1 SV=1
AJ1873.1	45.5556	3.41e-10	Putative GTP-binding protein 6 OS=Xenopus laevis GN=gtpbp6 PE=2 SV=1
AJ3885.1	37.2549	3.42e-10	Adhesion G protein-coupled receptor L2 OS=Homo sapiens GN=ADGRL2 PE=1 SV=2
AJ18.16	54.4218	3.42e-10	TNF receptor-associated factor 4 OS=Mus musculus GN=Traf4 PE=1 SV=2
AJ428.11	44.665	3.43e-10	Probable indole-3-acetic acid-amido synthetase GH3.2 OS=Oryza sativa subsp. japonica GN=GH3.2 PE=2 SV=1
AJ1310.5	31.3755	3.47e-10	Pre-mRNA cleavage complex 2 protein Pcf11 OS=Homo sapiens GN=PCF11 PE=1 SV=3
AJ1029.7	36.7847	3.48e-10	Calmodulin-binding transcription activator 2 OS=Homo sapiens GN=CAMTA2 PE=1 SV=3
AJ1722.15	54.7009	3.5e-10	Fibrinogen-like protein A OS=Parastichopus parvimensis PE=2 SV=1
AJ685.3	35.1682	3.57e-10	Coiled-coil domain-containing protein 78 OS=Xenopus laevis GN=ccdc78 PE=2 SV=1
AJ4249.2	44.7284	3.63e-10	Solute carrier family 35 member F4 OS=Mus musculus GN=Slc35f4 PE=2 SV=1
AJ174.16	34.4709	3.68e-10	Lipoxygenase homology domain-containing protein 1 OS=Mus musculus GN=Loxhd1 PE=2 SV=1
AJ2595.14	40.9982	3.87e-10	Zinc finger protein 385B OS=Mus musculus GN=Znf385b PE=2 SV=1
AJ816.15	30.9471	3.99e-10	NACHT, LRR and PYD domains-containing protein 14 OS=Homo sapiens GN=NLRP14 PE=1 SV=1
AJ486.8	30.954	4.13e-10	N-lysine methyltransferase SETD8 OS=Bos taurus GN=SETD8 PE=2 SV=1
AJ1318.28	21.8645	4.16e-10	Titin OS=Mus musculus GN=Ttn PE=1 SV=1
AJ4393.5	31.9237	4.3e-10	Transmembrane protease serine 9 OS=Rattus norvegicus GN=Tmprss9 PE=3 SV=1
AJ353.4	32.9636	4.46e-10	Acetyl-CoA carboxylase OS=Gallus gallus GN=ACAC PE=1 SV=1
AJ62.6	57.6923	4.52e-10	Modulator of apoptosis 1 OS=Mus musculus GN=Moap1 PE=1 SV=1
AJ316.7	44.2834	4.68e-10	Alpha-tectorin OS=Homo sapiens GN=TECTA PE=1 SV=3
AJ2633.7	28.5069	4.71e-10	Barrier-to-autointegration factor OS=Rattus norvegicus GN=Banf1 PE=1 SV=1
AJ2182.3	32.98	4.72e-10	NACHT, LRR and PYD domains-containing protein 3 OS=Mus musculus GN=Nlrp3 PE=1 SV=1
AJ167.12	38.835	4.74e-10	Extracellular serine proteinase OS=Thermus sp. (strain Rt41A) PE=1 SV=3
AJ2168.5	40.7125	4.82e-10	WD repeat-containing protein on Y chromosome OS=Drosophila ananassae GN=WDY PE=2 SV=2
AJ280.19	32.6184	4.83e-10	Tyrosine-protein kinase receptor Tie-2 OS=Danio rerio GN=tie2 PE=2 SV=1
AJ2500.3	26.7108	4.91e-10	CUB and sushi domain-containing protein 3 OS=Homo sapiens GN=CSMD3 PE=2 SV=3
AJ5555.2	28.2656	5e-10	Titin OS=Mus musculus GN=Ttn PE=1 SV=1
AJ617.5	50.2874	5.04e-10	DNA-directed RNA polymerase III subunit RPC2 OS=Homo sapiens GN=POLR3B PE=1 SV=2
AJ5502.1	27.961	5.08e-10	Ficolin-1 OS=Homo sapiens GN=FCN1 PE=1 SV=2
AJ5054.4	27.3145	5.23e-10	Sialidase OS=Trypanosoma cruzi GN=TCNA PE=2 SV=1
AJ1202.2	28.1385	5.25e-10	Ran-specific GTPase-activating protein 1 OS=Schizosaccharomyces pombe (strain 972 / ATCC 24843) GN=sbp1 PE=1 SV=1
AJ126.9	34.9418	5.27e-10	Coiled-coil domain-containing protein 174 OS=Homo sapiens GN=CCDC174 PE=2 SV=3
AJ399.16	29.4872	5.27e-10	Tyrosine-protein kinase receptor Tie-1 OS=Homo sapiens GN=TIE1 PE=1 SV=1
AJ4376.2	41.1199	5.28e-10	Thyroid adenoma-associated protein OS=Homo sapiens GN=THADA PE=1 SV=1
AJ3173.6	73.1707	5.3e-10	Adhesion G protein-coupled receptor E2 OS=Rattus norvegicus GN=Adgre1 PE=2 SV=1
AJ3882.3	47.2637	5.35e-10	Glycoprotein 3-alpha-L-fucosyltransferase A OS=Drosophila melanogaster GN=FucTA PE=2 SV=2
AJ2868.1	31.9462	5.38e-10	Breast cancer anti-estrogen resistance protein 3 homolog OS=Xenopus laevis GN=bcar3 PE=2 SV=1
AJ2825.3	35.2073	5.38e-10	Sodium-coupled monocarboxylate transporter 2 OS=Homo sapiens GN=SLC5A12 PE=2 SV=2
AJ2098.9	32.3285	5.41e-10	Multidrug resistance-associated protein 4 OS=Homo sapiens GN=ABCC4 PE=1 SV=3
AJ3386.4	28.869	5.41e-10	Transcription factor TFIIIB component B'' homolog OS=Homo sapiens GN=BDP1 PE=1 SV=3
AJ4092.2	49.1803	5.46e-10	NA
AJ3165.3	44.8087	5.52e-10	Tyrosine-protein kinase receptor Tie-1 OS=Bos taurus GN=TIE1 PE=2 SV=1
AJ2001.14	44.8087	5.52e-10	NA
AJ319.1	34.0548	5.64e-10	Low-density lipoprotein receptor-related protein 4 OS=Homo sapiens GN=LRP4 PE=1 SV=4
AJ93.11	32.7505	5.68e-10	Insulin-like growth factor-binding protein complex acid labile subunit OS=Papio hamadryas GN=IGFALS PE=2 SV=1
AJ4181.2	39.0805	5.7e-10	Sushi, von Willebrand factor type A, EGF and pentraxin domain-containing protein 1 OS=Rattus norvegicus GN=Svep1 PE=1 SV=1
AJ2166.1	50.7812	5.73e-10	Neurotrypsin OS=Macaca mulatta GN=PRSS12 PE=3 SV=1
AJ5351.4	41.5537	5.76e-10	Solute carrier family 35 member G1 OS=Homo sapiens GN=SLC35G1 PE=1 SV=1
AJ33.29	59.8291	5.77e-10	Fibrinogen-like protein A OS=Parastichopus parvimensis PE=2 SV=1
AJ2060.9	54.1205	5.78e-10	Sepiapterin reductase OS=Bos taurus GN=SPR PE=2 SV=1
AJ2389.3	44.0252	5.8e-10	Antigen WC1.1 OS=Bos taurus PE=2 SV=1
AJ343.4	27.785	5.93e-10	Hyalin (Fragment) OS=Strongylocentrotus purpuratus PE=2 SV=1
AJ2977.18	31.8658	6e-10	Angiopoietin-1 receptor OS=Bos taurus GN=TEK PE=2 SV=1
AJ494.9	34.2827	6.03e-10	Extracellular serine proteinase OS=Thermus sp. (strain Rt41A) PE=1 SV=3
AJ27.8	32.244	6.05e-10	Protein CIP2A homolog OS=Xenopus laevis PE=2 SV=1
AJ371.8	34.52	6.21e-10	Retrovirus-related Pol polyprotein from transposon opus OS=Drosophila melanogaster GN=pol PE=3 SV=1
AJ3671.1	22.1863	6.22e-10	Neurogenic locus Notch protein OS=Drosophila melanogaster GN=N PE=1 SV=3
AJ9.22	36.6218	6.28e-10	NA
AJ881.9	39.4011	6.36e-10	E3 ubiquitin-protein ligase SH3RF1 OS=Danio rerio GN=sh3rf1 PE=2 SV=2
AJ4086.5	43.8871	6.36e-10	Interferon-induced very large GTPase 1 OS=Homo sapiens GN=GVINP1 PE=2 SV=2
AJ1112.8	36.6089	6.44e-10	MAM and LDL-receptor class A domain-containing protein 2 (Fragment) OS=Acropora millepora PE=1 SV=1
AJ859.5	34.4617	6.63e-10	NLR family CARD domain-containing protein 4 OS=Xenopus tropicalis GN=nlrc4 PE=2 SV=2
AJ4948.3	23.8291	6.63e-10	Telomere-associated protein RIF1 OS=Mus musculus GN=Rif1 PE=1 SV=2
AJ654.6	24.424	6.73e-10	Fibrillin-1 OS=Homo sapiens GN=FBN1 PE=1 SV=3
AJ279.12	41.3297	6.82e-10	Kinesin-like protein KIF25 OS=Homo sapiens GN=KIF25 PE=2 SV=2
AJ4338.5	31.401	6.91e-10	FAST kinase domain-containing protein 1 OS=Xenopus laevis GN=fastkd1 PE=2 SV=1
AJ5192.1	38.8423	6.99e-10	Protein unc-13 homolog A OS=Rattus norvegicus GN=Unc13a PE=1 SV=1
AJ389.25	28.393	7e-10	NACHT, LRR and PYD domains-containing protein 2 OS=Homo sapiens GN=NLRP2 PE=1 SV=1
AJ2417.1	32.1181	7.14e-10	General transcription factor 3C polypeptide 3 OS=Homo sapiens GN=GTF3C3 PE=1 SV=1
AJ510.7	36.1371	7.37e-10	Cyclic nucleotide-binding domain-containing protein 2 OS=Homo sapiens GN=CNBD2 PE=2 SV=2
AJ1779.7	34.9099	7.42e-10	Methyltransferase-like protein 25 OS=Homo sapiens GN=METTL25 PE=2 SV=2
AJ2793.9	39.2157	7.43e-10	Monocarboxylate transporter 2 OS=Homo sapiens GN=SLC16A7 PE=1 SV=2
AJ5452.1	31.8878	7.5e-10	Retrovirus-related Pol polyprotein from transposon 412 OS=Drosophila melanogaster GN=POL PE=3 SV=1
AJ3593.4	43.8276	7.53e-10	Fibroblast growth factor receptor 1 OS=Xenopus laevis GN=fgfr1 PE=1 SV=1
AJ269.25	33.3333	7.73e-10	NA
AJ6636.7	55.7621	7.78e-10	G-protein coupled receptor 126 OS=Homo sapiens GN=GPR126 PE=1 SV=3
AJ1014.4	31.1269	7.96e-10	WD repeat-containing protein 19 OS=Mus musculus GN=Wdr19 PE=1 SV=1
AJ1508.5	41.1081	8.06e-10	NA
AJ1070.9	39.916	8.17e-10	Glycoprotein 3-alpha-L-fucosyltransferase A OS=Drosophila melanogaster GN=FucTA PE=2 SV=2
AJ3683.5	34.7924	8.43e-10	Secretory phospholipase A2 receptor OS=Pongo abelii GN=PLA2R1 PE=2 SV=2
AJ962.9	34.9819	8.89e-10	Eukaryotic translation initiation factor 4 gamma 3 OS=Mus musculus GN=Eif4g3 PE=1 SV=2
AJ8.3	27.5572	9e-10	Nuclear pore complex protein Nup205 OS=Homo sapiens GN=NUP205 PE=1 SV=3
AJ2416.2	27.8447	9.08e-10	F-box/WD repeat-containing protein 10 OS=Homo sapiens GN=FBXW10 PE=2 SV=2
AJ1730.6	32.4074	9.11e-10	NA
AJ7.18	34.6608	9.13e-10	E3 ubiquitin-protein ligase TRIM56 OS=Homo sapiens GN=TRIM56 PE=1 SV=3
AJ639.5	31.8993	9.28e-10	Dynein heavy chain 17, axonemal OS=Mus musculus GN=Dnah17 PE=1 SV=2
AJ866.6	31.7259	9.31e-10	Voltage-dependent T-type calcium channel subunit alpha-1G OS=Homo sapiens GN=CACNA1G PE=2 SV=3
AJ223.6	43.6893	9.4e-10	Fibrinogen-like protein A OS=Parastichopus parvimensis PE=2 SV=1
AJ297.6	49.9419	9.41e-10	Chymotrypsinogen B OS=Homo sapiens GN=CTRB1 PE=2 SV=1
AJ19.6	43.4783	9.45e-10	Low-density lipoprotein receptor-related protein 4 OS=Rattus norvegicus GN=Lrp4 PE=1 SV=2
AJ2788.2	27.3594	9.49e-10	Low-density lipoprotein receptor-related protein 6 OS=Mus musculus GN=Lrp6 PE=1 SV=1
AJ203.19	41.7567	9.52e-10	A-kinase anchor protein 5 OS=Rattus norvegicus GN=Akap5 PE=1 SV=2
AJ79.31	50.5747	9.54e-10	NA
AJ3388.1	37.2671	9.61e-10	Plexin-A3 OS=Rattus norvegicus GN=Plxna3 PE=3 SV=1
AJ2653.6	49.0196	9.78e-10	Serine/threonine-protein kinase Nek1 OS=Mus musculus GN=Nek1 PE=1 SV=2
AJ1689.11	34.937	9.81e-10	Calcineurin-binding protein cabin-1 OS=Homo sapiens GN=CABIN1 PE=1 SV=1
AJ4031.1	34.937	9.81e-10	Ephrin type-A receptor 3 OS=Homo sapiens GN=EPHA3 PE=1 SV=2
AJ29.7	58.7219	9.82e-10	NA
AJ1507.8	39.4036	9.94e-10	Sodium-dependent phosphate transport protein 2A OS=Oryctolagus cuniculus GN=SLC34A1 PE=2 SV=1
AJ2944.1	47.0738	9.95e-10	Acylpyruvase FAHD1, mitochondrial OS=Mus musculus GN=Fahd1 PE=1 SV=2
AJ1861.19	34.9882	9.99e-10	Hamartin OS=Mus musculus GN=Tsc1 PE=1 SV=1
AJ139.17	36.4035	1.01e-09	Tyrosine-protein kinase CSK OS=Homo sapiens GN=CSK PE=1 SV=1
AJ1651.1	42.1206	1.02e-09	DNA polymerase delta subunit 2 OS=Xenopus laevis GN=pold2 PE=2 SV=1
AJ510.16	40.7801	1.03e-09	Histamine H2 receptor OS=Canis familiaris GN=HRH2 PE=1 SV=1
AJ709.14	28.177	1.03e-09	Polyadenylate-binding protein 1 OS=Rattus norvegicus GN=Pabpc1 PE=1 SV=1
AJ381.4	45.2447	1.03e-09	Ryncolin-4 OS=Cerberus rynchops PE=1 SV=1
AJ387.7	44.241	1.03e-09	U11/U12 small nuclear ribonucleoprotein 48 kDa protein OS=Mus musculus GN=Snrnp48 PE=2 SV=2
AJ2763.3	46.0905	1.05e-09	Fibrinogen-like protein A OS=Parastichopus parvimensis PE=2 SV=1
AJ2328.1	38.3747	1.05e-09	Latent-transforming growth factor beta-binding protein 4 OS=Homo sapiens GN=LTBP4 PE=1 SV=2
AJ32.29	35.0877	1.05e-09	Probable 2-oxoglutarate dehydrogenase E1 component DHKTD1, mitochondrial OS=Xenopus laevis GN=dhtkd1 PE=2 SV=1
AJ4530.3	46.0606	1.09e-09	Receptor-type tyrosine-protein phosphatase alpha OS=Mus musculus GN=Ptpra PE=1 SV=3
AJ2156.12	31.7869	1.1e-09	E3 ubiquitin-protein ligase TRIM56 OS=Bos taurus GN=TRIM56 PE=3 SV=1
AJ5970.2	40.1709	1.1e-09	Tubulin-specific chaperone cofactor E-like protein OS=Homo sapiens GN=TBCEL PE=1 SV=2
AJ2028.4	31.7869	1.1e-09	Zinc finger MYM-type protein 1 OS=Homo sapiens GN=ZMYM1 PE=2 SV=1
AJ3096.4	36.0531	1.11e-09	Dimethylaniline monooxygenase [N-oxide-forming] 5 OS=Rattus norvegicus GN=Fmo5 PE=1 SV=3
AJ834.32	34.3829	1.11e-09	Sperm-associated antigen 17 OS=Homo sapiens GN=SPAG17 PE=2 SV=1
AJ1216.3	40.672	1.12e-09	Fibrinogen-like protein A OS=Parastichopus parvimensis PE=2 SV=1
AJ2145.2	38.2883	1.13e-09	Angiopoietin-1 receptor OS=Mus musculus GN=Tek PE=1 SV=2
AJ1853.13	40.2813	1.14e-09	NACHT, LRR and PYD domains-containing protein 14 OS=Homo sapiens GN=NLRP14 PE=1 SV=1
AJ268.34	41.1348	1.14e-09	Zinc finger CCHC domain-containing protein 12 OS=Mus musculus GN=Zcchc12 PE=1 SV=1
AJ7193.1	33.9703	1.15e-09	Tripartite motif-containing protein 3 OS=Mus musculus GN=Trim3 PE=1 SV=1
AJ1926.10	45.1389	1.16e-09	Sepiapterin reductase OS=Homo sapiens GN=SPR PE=1 SV=1
AJ4786.5	64.1026	1.18e-09	Signal recognition particle subunit SRP68 OS=Mus musculus GN=Srp68 PE=1 SV=2
AJ1235.3	39.8754	1.18e-09	Uncharacterized protein K02A2.6 OS=Caenorhabditis elegans GN=K02A2.6 PE=3 SV=1
AJ1453.15	41.6667	1.23e-09	Sushi, von Willebrand factor type A, EGF and pentraxin domain-containing protein 1 OS=Mus musculus GN=Svep1 PE=1 SV=1
AJ1446.18	34.6985	1.26e-09	Receptor-type tyrosine-protein phosphatase mu OS=Homo sapiens GN=PTPRM PE=1 SV=2
AJ599.4	46.8004	1.27e-09	NA
AJ4129.2	36.3894	1.29e-09	Translin-associated factor X-interacting protein 1 OS=Homo sapiens GN=TSNAXIP1 PE=2 SV=1
AJ1095.22	30.6162	1.3e-09	Plasma membrane calcium-transporting ATPase 4 OS=Homo sapiens GN=ATP2B4 PE=1 SV=2
AJ2803.7	39.932	1.33e-09	Protein unc-93 homolog A OS=Xenopus laevis GN=unc93a PE=2 SV=1
AJ3143.5	61.4525	1.33e-09	NA
AJ2041.9	40.6667	1.37e-09	Adhesion G-protein coupled receptor D1 OS=Homo sapiens GN=ADGRD1 PE=1 SV=1
AJ773.1	34.5805	1.43e-09	Ficolin-1 OS=Homo sapiens GN=FCN1 PE=1 SV=2
AJ2749.5	30.8666	1.45e-09	WD repeat-containing protein 64 OS=Homo sapiens GN=WDR64 PE=2 SV=1
AJ188.20	34.6369	1.51e-09	Zinc finger MYM-type protein 1 OS=Homo sapiens GN=ZMYM1 PE=2 SV=1
AJ618.16	49.1968	1.52e-09	Uronyl 2-sulfotransferase OS=Homo sapiens GN=UST PE=2 SV=1
AJ5533.1	40.264	1.53e-09	Multidrug resistance-associated protein 4 OS=Homo sapiens GN=ABCC4 PE=1 SV=3
AJ1591.4	40.7609	1.58e-09	Acyl-coenzyme A thioesterase 9, mitochondrial OS=Bos taurus GN=ACOT9 PE=2 SV=1
AJ1441.6	34.2163	1.58e-09	Fibroblast growth factor receptor 4 OS=Rattus norvegicus GN=Fgfr4 PE=1 SV=1
AJ2330.5	38.3142	1.59e-09	Ficolin-1 OS=Mus musculus GN=Fcn1 PE=1 SV=1
AJ6076.2	43.1655	1.61e-09	Vacuolar protein sorting-associated protein 53 homolog OS=Pongo abelii GN=VPS53 PE=2 SV=1
AJ305.2	43.8596	1.62e-09	NA
AJ801.25	29.304	1.63e-09	Protein SON OS=Mus musculus GN=Son PE=1 SV=2
AJ3249.2	46.1923	1.65e-09	Ribosome-recycling factor, mitochondrial OS=Rattus norvegicus GN=Mrrf PE=2 SV=1
AJ5426.3	38.7046	1.66e-09	Dopamine beta-hydroxylase OS=Bos taurus GN=DBH PE=1 SV=2
AJ1247.4	48.9022	1.68e-09	Galectin-3-binding protein OS=Pongo abelii GN=LGALS3BP PE=1 SV=1
AJ202.13	33.9147	1.68e-09	NA
AJ1912.6	32.0397	1.71e-09	Tyrosine-protein kinase BAZ1B OS=Homo sapiens GN=BAZ1B PE=1 SV=2
AJ933.3	39.1198	1.72e-09	Adenylate kinase 8 OS=Xenopus tropicalis GN=ak8 PE=2 SV=1
AJ422.19	47.7707	1.72e-09	Coiled-coil domain-containing protein 157 OS=Mus musculus GN=Ccdc157 PE=1 SV=1
AJ572.13	32.7485	1.72e-09	Tankyrase-like protein OS=Caenorhabditis elegans GN=tank-1 PE=2 SV=1
AJ7719.1	39.1198	1.72e-09	NA
AJ1654.11	41.1985	1.73e-09	SAC3 domain-containing protein 1 OS=Homo sapiens GN=SAC3D1 PE=1 SV=2
AJ2625.9	42.6667	1.74e-09	UPF0317 protein C14orf159 homolog, mitochondrial OS=Mus musculus PE=1 SV=1
AJ3537.1	67.8466	1.82e-09	NA
AJ4830.1	25.6256	1.88e-09	Deleted in malignant brain tumors 1 protein OS=Homo sapiens GN=DMBT1 PE=1 SV=2
AJ741.11	41.6263	1.93e-09	b(0,+)-type amino acid transporter 1 OS=Mus musculus GN=Slc7a9 PE=1 SV=1
AJ3274.2	36.5112	1.94e-09	Fibrinogen-like protein A OS=Parastichopus parvimensis PE=2 SV=1
AJ253.29	36.5112	1.94e-09	NA
AJ282.6	42.7553	1.97e-09	Iduronate 2-sulfatase OS=Mus musculus GN=Ids PE=2 SV=3
AJ6626.2	27.6198	1.97e-09	NA
AJ53.13	39.2501	2.02e-09	D-2-hydroxyglutarate dehydrogenase, mitochondrial OS=Rattus norvegicus GN=D2hgdh PE=3 SV=1
AJ441.12	38.0165	2.04e-09	Bicaudal D-related protein 1 OS=Homo sapiens GN=CCDC64 PE=2 SV=2
AJ4689.4	43.8144	2.09e-09	Uncharacterized protein C6orf136 homolog OS=Bos taurus PE=2 SV=1
AJ3428.5	41.2225	2.1e-09	Protein-cysteine N-palmitoyltransferase HHAT OS=Mus musculus GN=Hhat PE=2 SV=1
AJ2644.9	34.4828	2.15e-09	Histone H2A deubiquitinase MYSM1 OS=Branchiostoma floridae GN=MYSM1 PE=3 SV=1
AJ872.12	53.4459	2.18e-09	LINE-1 type transposase domain-containing protein 1 OS=Mus musculus GN=L1td1 PE=2 SV=1
AJ437.14	39.3258	2.19e-09	Zinc finger protein 184 OS=Homo sapiens GN=ZNF184 PE=1 SV=4
AJ1215.7	36.0183	2.21e-09	NLR family CARD domain-containing protein 4 OS=Bos taurus GN=NLRC4 PE=3 SV=3
AJ1762.3	34.0605	2.23e-09	NA
AJ3284.11	38.3412	2.24e-09	Bifunctional epoxide hydrolase 2 OS=Sus scrofa GN=EPHX2 PE=2 SV=1
AJ2008.11	32.022	2.25e-09	CUB and sushi domain-containing protein 1 OS=Homo sapiens GN=CSMD1 PE=1 SV=2
AJ4730.6	47.4255	2.28e-09	LINE-1 type transposase domain-containing protein 1 OS=Mus musculus GN=L1td1 PE=2 SV=1
AJ1659.11	26.2803	2.28e-09	Peroxisome biogenesis factor 1 OS=Homo sapiens GN=PEX1 PE=1 SV=1
AJ1201.6	29.1206	2.29e-09	Interferon-induced very large GTPase 1 OS=Homo sapiens GN=GVINP1 PE=2 SV=2
AJ3518.8	32.0073	2.3e-09	GTP-binding protein 1 OS=Rattus norvegicus GN=Gtpbp1 PE=1 SV=1
AJ2383.3	39.7237	2.32e-09	DNA polymerase theta OS=Homo sapiens GN=POLQ PE=1 SV=2
AJ1439.4	43.29	2.33e-09	Plexin-B1 OS=Homo sapiens GN=PLXNB1 PE=1 SV=3
AJ6907.2	38.5289	2.33e-09	Probable 28S rRNA (cytosine-C(5))-methyltransferase OS=Mus musculus GN=Nop2 PE=1 SV=1
AJ2039.8	28.4404	2.45e-09	Fibropellin-1 OS=Strongylocentrotus purpuratus GN=EGF1 PE=1 SV=2
AJ4334.3	27.5956	2.45e-09	NA
AJ44.36	36.8217	2.49e-09	Cubilin OS=Homo sapiens GN=CUBN PE=1 SV=5
AJ3354.6	46.332	2.5e-09	NXPE family member 3 OS=Bos taurus GN=NXPE3 PE=2 SV=1
AJ135.8	46.1847	2.51e-09	Melatonin receptor type 1C OS=Gallus gallus PE=2 SV=1
AJ1711.6	35.8774	2.53e-09	Protein HIRA OS=Takifugu rubripes GN=hira PE=2 SV=1
AJ2573.11	72.9167	2.53e-09	Signal recognition particle subunit SRP68 OS=Canis familiaris GN=SRP68 PE=1 SV=1
AJ4481.10	43.1499	2.55e-09	N-acyl-phosphatidylethanolamine-hydrolyzing phospholipase D OS=Bos taurus GN=NAPEPLD PE=2 SV=1
AJ978.19	29.2816	2.56e-09	Membrane-associated phosphatidylinositol transfer protein 3 OS=Homo sapiens GN=PITPNM3 PE=1 SV=2
AJ5355.1	28.9855	2.7e-09	Centrosome and spindle pole associated protein 1 OS=Mus musculus GN=Cspp1 PE=1 SV=2
AJ4687.5	47.7707	2.7e-09	Ornithine decarboxylase OS=Rattus norvegicus GN=Odc1 PE=1 SV=1
AJ245.12	47.3738	2.72e-09	NA
AJ850.1	56.0748	2.8e-09	NA
AJ716.19	28.4644	2.81e-09	Synaptojanin-1 OS=Homo sapiens GN=SYNJ1 PE=1 SV=2
AJ830.8	26.7945	2.85e-09	Multidrug resistance-associated protein 4 OS=Homo sapiens GN=ABCC4 PE=1 SV=3
AJ377.19	32.2428	2.88e-09	NA
AJ384.4	37.1991	2.9e-09	E3 ubiquitin-protein ligase RNF14 OS=Mus musculus GN=Rnf14 PE=1 SV=2
AJ4199.1	36.0721	2.92e-09	Protein NLRC5 OS=Ictalurus punctatus GN=nlrc5 PE=2 SV=1
AJ434.11	34.9301	2.93e-09	Hyalin (Fragment) OS=Strongylocentrotus purpuratus PE=2 SV=1
AJ178.67	32.2256	2.95e-09	Putative glutamate synthase [NADPH] OS=Schizosaccharomyces pombe (strain 972 / ATCC 24843) GN=glt1 PE=2 SV=1
AJ2302.6	52.6316	2.95e-09	NA
AJ452.13	30.8642	2.96e-09	NLR family CARD domain-containing protein 4 OS=Xenopus tropicalis GN=nlrc4 PE=2 SV=2
AJ69.19	44.8179	2.98e-09	NA
AJ203.22	35.7311	2.99e-09	Low-density lipoprotein receptor-related protein 4 OS=Homo sapiens GN=LRP4 PE=1 SV=4
AJ1542.14	28.9855	3e-09	G-protein coupled receptor 98 OS=Danio rerio GN=gpr98 PE=2 SV=1
AJ3659.4	54.0037	3.02e-09	Dystrophin OS=Gallus gallus GN=DMD PE=2 SV=1
AJ154.10	50.5415	3.09e-09	Pseudouridylate synthase 7 homolog-like protein OS=Danio rerio GN=pus7l PE=2 SV=1
AJ4398.3	41.543	3.12e-09	Tyrosine-protein kinase receptor Tie-1 OS=Mus musculus GN=Tie1 PE=1 SV=3
AJ5389.1	39.7878	3.26e-09	TWiK family of potassium channels protein 7 OS=Caenorhabditis elegans GN=twk-7 PE=3 SV=3
AJ1860.7	33.5498	3.26e-09	Vacuolar protein sorting-associated protein 11 homolog OS=Homo sapiens GN=VPS11 PE=1 SV=1
AJ2186.3	31.5135	3.32e-09	Calcium-activated chloride channel regulator 1 OS=Homo sapiens GN=CLCA1 PE=1 SV=3
AJ3776.2	36.2765	3.36e-09	Monocarboxylate transporter 7 OS=Homo sapiens GN=SLC16A6 PE=1 SV=2
AJ400.9	39.5156	3.37e-09	PiggyBac transposable element-derived protein 4 OS=Homo sapiens GN=PGBD4 PE=2 SV=3
AJ2511.9	46.6667	3.44e-09	USP6 N-terminal-like protein OS=Homo sapiens GN=USP6NL PE=1 SV=3
AJ1072.8	47.619	3.51e-09	Caseinolytic peptidase B protein homolog OS=Bos taurus GN=CLPB PE=2 SV=1
AJ3413.13	27.5538	3.54e-09	NA
AJ543.1	37.3692	3.55e-09	Prominin-1-A OS=Danio rerio GN=prom1a PE=2 SV=2
AJ337.8	30.3465	3.55e-09	Serine/threonine-protein kinase SMG1 OS=Mus musculus GN=Smg1 PE=1 SV=3
AJ1283.14	30.303	3.56e-09	Laminin subunit alpha OS=Drosophila melanogaster GN=LanA PE=1 SV=2
AJ83.19	34.689	3.56e-09	Transmembrane protein 145 OS=Xenopus laevis GN=tmem145 PE=2 SV=1
AJ1291.5	44.7257	3.59e-09	Golgin-45 OS=Homo sapiens GN=BLZF1 PE=1 SV=2
AJ2054.7	41.0578	3.6e-09	Bifunctional D-cysteine desulfhydrase/1-aminocyclopropane-1-carboxylate deaminase, mitochondrial OS=Arabidopsis thaliana GN=DCD PE=1 SV=1
AJ4734.2	28.3164	3.65e-09	NA
AJ4960.1	41.2979	3.7e-09	Neuropeptide Y receptor type 1 OS=Xenopus laevis GN=npy1r PE=2 SV=1
AJ137.19	37.8788	3.77e-09	Receptor-type guanylate cyclase gcy-13 OS=Caenorhabditis elegans GN=gcy-13 PE=2 SV=3
AJ497.11	43.9815	3.77e-09	Uncharacterized protein ENSP00000372125 homolog OS=Mus musculus PE=2 SV=1
AJ890.2	32.227	3.81e-09	Leucine-rich repeat and IQ domain-containing protein 1 OS=Mus musculus GN=Lrriq1 PE=2 SV=2
AJ233.11	39.5778	3.82e-09	E3 ubiquitin-protein ligase MARCH6 OS=Mus musculus GN=March6 PE=2 SV=2
AJ2724.18	25.4946	3.82e-09	Macrophage mannose receptor 1 OS=Mus musculus GN=Mrc1 PE=1 SV=2
AJ118.3	36.0475	3.9e-09	Helicase-like transcription factor OS=Mus musculus GN=Hltf PE=1 SV=1
AJ3081.11	40.6043	3.99e-09	UDP-D-xylose:L-fucose alpha-1,3-D-xylosyltransferase OS=Arabidopsis thaliana GN=RGXT2 PE=1 SV=1
AJ2621.4	30.6373	4.01e-09	Xenotropic and polytropic retrovirus receptor 1 homolog OS=Xenopus tropicalis GN=xpr1 PE=2 SV=1
AJ3270.1	34.6747	4.17e-09	Zinc finger protein 836 OS=Homo sapiens GN=ZNF836 PE=2 SV=2
AJ547.10	34.0864	4.21e-09	BAI1-associated protein 3 OS=Mus musculus GN=Baiap3 PE=1 SV=3
AJ2304.5	35.1111	4.27e-09	Probable RNA-directed DNA polymerase from transposon X-element OS=Drosophila melanogaster GN=X-element\ORF2 PE=3 SV=1
AJ716.30	43.1472	4.32e-09	Coiled-coil domain-containing protein 141 OS=Homo sapiens GN=CCDC141 PE=1 SV=2
AJ1216.10	37.5479	4.34e-09	Tripartite motif-containing protein 2 OS=Bos taurus GN=TRIM2 PE=2 SV=1
AJ153.9	33.4528	4.4e-09	NLR family CARD domain-containing protein 4 OS=Xenopus tropicalis GN=nlrc4 PE=2 SV=2
AJ3580.7	38.3987	4.47e-09	B-cell lymphoma 3 protein homolog OS=Mus musculus GN=Bcl3 PE=1 SV=2
AJ3845.11	30.3757	4.55e-09	Sentrin-specific protease 1 OS=Homo sapiens GN=SENP1 PE=1 SV=2
AJ4150.4	33.1457	4.6e-09	Polycystic kidney disease protein 1-like 2 OS=Mus musculus GN=Pkd1l2 PE=2 SV=1
AJ1240.7	28.5256	4.61e-09	Eukaryotic translation initiation factor 3 subunit C OS=Danio rerio GN=eif3c PE=1 SV=1
AJ988.16	42.3798	4.67e-09	NA
AJ1008.2	42.1941	4.74e-09	DnaJ homolog subfamily C member 21 OS=Bos taurus GN=DNAJC21 PE=2 SV=2
AJ60.3	28.3822	4.79e-09	von Willebrand factor A domain-containing protein 8 OS=Danio rerio GN=si:dkey-18l1.1 PE=3 SV=1
AJ51.32	35.9745	4.88e-09	E3 ubiquitin-protein ligase TRIM56 OS=Homo sapiens GN=TRIM56 PE=1 SV=3
AJ1484.1	49.7512	4.93e-09	Interleukin-17B OS=Mus musculus GN=Il17b PE=2 SV=1
AJ1519.3	25.4975	5.01e-09	NACHT domain- and WD repeat-containing protein 1 OS=Homo sapiens GN=NWD1 PE=1 SV=3
AJ3608.1	28.8173	5.1e-09	Sushi, von Willebrand factor type A, EGF and pentraxin domain-containing protein 1 OS=Rattus norvegicus GN=Svep1 PE=1 SV=1
AJ2129.3	33.1197	5.23e-09	Coiled-coil domain-containing protein 102A OS=Bos taurus GN=CCDC102A PE=2 SV=1
AJ226.15	36.0825	5.26e-09	Acetylcholinesterase OS=Bungarus fasciatus GN=ACHE PE=1 SV=2
AJ6309.4	51.2821	5.31e-09	BTB/POZ domain-containing protein KCTD6 OS=Danio rerio GN=kctd6 PE=2 SV=1
AJ1440.11	40.1869	5.37e-09	Fibrillin-1 OS=Bos taurus GN=FBN1 PE=1 SV=1
AJ145.25	39.6396	5.38e-09	Sushi, von Willebrand factor type A, EGF and pentraxin domain-containing protein 1 OS=Mus musculus GN=Svep1 PE=1 SV=1
AJ5083.2	36.8732	5.44e-09	Techylectin-5B OS=Tachypleus tridentatus PE=1 SV=1
AJ1626.5	30.0567	5.51e-09	Centromere protein J OS=Homo sapiens GN=CENPJ PE=1 SV=2
AJ228.18	40.6977	5.6e-09	WSC domain-containing protein 1 OS=Xenopus tropicalis GN=wscd1 PE=2 SV=1
AJ455.27	33.9436	5.65e-09	tRNA (guanine-N(7)-)-methyltransferase non-catalytic subunit wdr4 OS=Xenopus tropicalis GN=wdr4 PE=2 SV=2
AJ5311.1	45.7516	5.66e-09	NA
AJ1762.2	31.6728	5.75e-09	NA
AJ2380.6	44.6067	5.84e-09	Neuropilin-1 OS=Xenopus laevis GN=nrp1 PE=2 SV=1
AJ972.11	32.7613	5.92e-09	Nose resistant to fluoxetine protein 6 OS=Caenorhabditis elegans GN=nrf-6 PE=1 SV=3
AJ6685.1	32.4873	5.93e-09	Rabankyrin-5 OS=Mus musculus GN=Ankfy1 PE=1 SV=2
AJ1264.4	35.3818	5.99e-09	Alpha-glucosidase YihQ OS=Escherichia coli (strain K12) GN=yihQ PE=1 SV=3
AJ2955.4	34.358	5.99e-09	Ribosome-releasing factor 2, mitochondrial OS=Homo sapiens GN=GFM2 PE=1 SV=1
AJ1812.5	32.9482	6.07e-09	Centrosomal protein of 152 kDa OS=Xenopus laevis GN=cep152 PE=2 SV=1
AJ1159.10	36.2538	6.07e-09	PAX-interacting protein 1 OS=Bos taurus GN=PAXIP1 PE=2 SV=1
AJ6094.1	38.961	6.09e-09	Protein spire homolog 1 OS=Danio rerio GN=spire1 PE=2 SV=1
AJ3070.5	35.6183	6.15e-09	NA
AJ3893.5	37.9684	6.16e-09	E3 ubiquitin-protein ligase TRIM56 OS=Bos taurus GN=TRIM56 PE=3 SV=1
AJ2644.8	49.6795	6.24e-09	Histone H2A deubiquitinase MYSM1 OS=Homo sapiens GN=MYSM1 PE=1 SV=1
AJ2013.1	25.7937	6.25e-09	Multiple epidermal growth factor-like domains protein 6 OS=Rattus norvegicus GN=Megf6 PE=1 SV=1
AJ4031.2	32.7103	6.27e-09	Solute carrier organic anion transporter family member 4C1 OS=Mus musculus GN=Slco4c1 PE=1 SV=1
AJ2224.8	38.8471	6.28e-09	Protein FAM114A2 OS=Homo sapiens GN=FAM114A2 PE=1 SV=4
AJ3291.1	39.9257	6.47e-09	4-hydroxybenzoate polyprenyltransferase, mitochondrial OS=Homo sapiens GN=COQ2 PE=1 SV=1
AJ4349.3	32.4379	6.54e-09	DDB1- and CUL4-associated factor 8 OS=Xenopus laevis GN=dcaf8 PE=2 SV=1
AJ819.12	66.0661	6.55e-09	Rab11 family-interacting protein 2 OS=Homo sapiens GN=RAB11FIP2 PE=1 SV=1
AJ2515.3	38.8585	6.58e-09	Solute carrier organic anion transporter family member 4A1 OS=Rattus norvegicus GN=Slco4a1 PE=2 SV=1
AJ5910.3	40.4624	6.6e-09	Glutamate formimidoyltransferase OS=Picrophilus torridus (strain ATCC 700027 / DSM 9790 / JCM 10055 / NBRC 100828) GN=PTO1242 PE=1 SV=1
AJ907.7	43.1779	6.61e-09	C2 domain-containing protein 3 OS=Xenopus tropicalis GN=c2cd3 PE=2 SV=2
AJ2503.7	28.794	6.62e-09	Nucleotide-binding oligomerization domain-containing protein 2 OS=Bos taurus GN=NOD2 PE=2 SV=1
AJ2829.1	35.8868	6.65e-09	NA
AJ1479.6	43.29	6.66e-09	NA
AJ1160.13	43.036	6.82e-09	Peroxidasin homolog OS=Homo sapiens GN=PXDN PE=1 SV=2
AJ923.1	33.1162	6.92e-09	Kinesin-like protein KIFC3 OS=Homo sapiens GN=KIFC3 PE=1 SV=4
AJ1773.2	43.7352	6.92e-09	Tyrosine-protein kinase CSK OS=Homo sapiens GN=CSK PE=1 SV=1
AJ1063.2	26.4123	6.99e-09	NA
AJ2397.2	38.7597	7.09e-09	Solute carrier family 35 member G1 OS=Homo sapiens GN=SLC35G1 PE=1 SV=1
AJ858.7	27.1003	7.09e-09	Trafficking protein particle complex subunit 8 OS=Homo sapiens GN=TRAPPC8 PE=1 SV=2
AJ608.2	47.2103	7.14e-09	Tyrosine-protein kinase receptor Tie-1 OS=Homo sapiens GN=TIE1 PE=1 SV=1
AJ4923.6	30.0395	7.19e-09	Uncharacterized protein YMR196W OS=Saccharomyces cerevisiae (strain ATCC 204508 / S288c) GN=YMR196W PE=1 SV=1
AJ2870.6	42.2078	7.25e-09	NA
AJ180.7	39.0335	7.27e-09	RNA-binding protein 28 OS=Mus musculus GN=Rbm28 PE=1 SV=4
AJ122.6	34.2903	7.28e-09	Netrin receptor UNC5C OS=Gallus gallus GN=UNC5C PE=2 SV=1
AJ327.6	53.3333	7.29e-09	NA
AJ4167.2	31.8841	7.4e-09	AP-1 complex subunit beta-1 OS=Homo sapiens GN=AP1B1 PE=1 SV=2
AJ1428.6	43.7158	7.47e-09	Sulfotransferase 4A1 OS=Rattus norvegicus GN=Sult4a1 PE=1 SV=1
AJ973.2	52.4934	7.79e-09	Hyalin (Fragment) OS=Lytechinus variegatus PE=2 SV=1
AJ1909.8	28.314	7.81e-09	Hyalin (Fragment) OS=Strongylocentrotus purpuratus PE=2 SV=1
AJ2306.4	41.4079	7.93e-09	Cytochrome P450 4V2 OS=Mus musculus GN=Cyp4v2 PE=1 SV=1
AJ3495.1	26.7602	8.02e-09	NACHT, LRR and PYD domains-containing protein 12 OS=Mus musculus GN=Nlrp12 PE=2 SV=1
AJ5177.3	30.1205	8.04e-09	NA
AJ79.17	32.1583	8.1e-09	ATP-dependent DNA helicase PIF1 OS=Danio rerio GN=pif1 PE=2 SV=1
AJ1050.7	30.9872	8.23e-09	G-protein coupled receptor Mth2 OS=Drosophila yakuba GN=mth2 PE=3 SV=1
AJ57.15	26.0931	8.24e-09	Small proline-rich protein 3 OS=Oryctolagus cuniculus GN=SPRR3 PE=2 SV=1
AJ6344.3	43.4272	8.3e-09	Fibrillin-3 OS=Homo sapiens GN=FBN3 PE=2 SV=3
AJ4035.4	43.8144	8.31e-09	NA
AJ171.12	65.2174	8.33e-09	NA
AJ1228.13	34.9515	8.36e-09	CD97 antigen OS=Bos taurus GN=CD97 PE=2 SV=1
AJ561.11	31.1653	8.38e-09	Rab-like protein 6 OS=Homo sapiens GN=RABL6 PE=1 SV=2
AJ104.22	39.6825	8.41e-09	Kelch-like protein 26 OS=Danio rerio GN=klhl26 PE=3 SV=1
AJ384.3	40.1146	8.42e-09	E3 ubiquitin-protein ligase RNF14 OS=Mus musculus GN=Rnf14 PE=1 SV=2
AJ1842.16	30.9715	8.42e-09	NACHT domain- and WD repeat-containing protein 1 OS=Homo sapiens GN=NWD1 PE=1 SV=3
AJ1046.15	60.1504	8.6e-09	NA
AJ4709.3	26.0563	8.86e-09	NA
AJ2665.10	64.8968	9.05e-09	C2 domain-containing protein 3 OS=Homo sapiens GN=C2CD3 PE=1 SV=4
AJ1055.21	37.5587	9.22e-09	Transmembrane prolyl 4-hydroxylase OS=Mus musculus GN=P4htm PE=1 SV=1
AJ1471.5	34.5261	9.25e-09	NACHT, LRR and PYD domains-containing protein 14 OS=Homo sapiens GN=NLRP14 PE=1 SV=1
AJ155.14	40.5539	9.29e-09	BEN domain-containing protein 5 OS=Homo sapiens GN=BEND5 PE=1 SV=1
AJ72.17	27.5949	9.29e-09	Neurogenic locus notch homolog protein 1 OS=Xenopus laevis GN=notch1 PE=1 SV=3
AJ616.4	31.0811	9.3e-09	Gamma-aminobutyric acid type B receptor subunit 2 OS=Rattus norvegicus GN=Gabbr2 PE=1 SV=2
AJ3247.1	41.1523	9.38e-09	NA
AJ144.9	37.037	9.42e-09	Centrosomal protein of 104 kDa OS=Mus musculus GN=Cep104 PE=2 SV=1
AJ933.11	36.6218	9.46e-09	Spliceosome RNA helicase Ddx39b OS=Rattus norvegicus GN=Ddx39b PE=2 SV=3
AJ869.12	38.8041	9.49e-09	Asparagine synthetase domain-containing protein 1 OS=Danio rerio GN=asnsd1 PE=2 SV=1
AJ1390.3	27.6292	9.5e-09	Lysosomal alpha-glucosidase OS=Rattus norvegicus GN=Gaa PE=2 SV=1
AJ2901.5	37.9902	9.65e-09	Heme-binding protein 2 OS=Mus musculus GN=Hebp2 PE=1 SV=1
AJ597.6	43.5967	9.69e-09	NA
AJ2405.2	32.7957	9.79e-09	Platelet-derived growth factor receptor alpha OS=Danio rerio GN=pdgfra PE=2 SV=1
AJ4330.3	34.4612	9.85e-09	NA
AJ2607.3	38.8007	1e-08	Adenosine receptor A2a OS=Homo sapiens GN=ADORA2A PE=1 SV=2
AJ878.11	42.9293	1e-08	Receptor-interacting serine/threonine-protein kinase 1 OS=Mus musculus GN=Ripk1 PE=1 SV=1
AJ2074.5	36.1533	1.01e-08	Glutamate-rich protein 2 OS=Homo sapiens GN=ERICH2 PE=1 SV=1
AJ946.1	28.3922	1.01e-08	Laminin subunit beta-1 OS=Homo sapiens GN=LAMB1 PE=1 SV=2
AJ2087.2	40.4339	1.01e-08	Melatonin receptor type 1B OS=Homo sapiens GN=MTNR1B PE=1 SV=1
AJ1386.4	35.1364	1.01e-08	Sentrin-specific protease OS=Caenorhabditis elegans GN=ulp-1 PE=2 SV=3
AJ4258.1	29.4785	1.02e-08	Centrosomal protein of 89 kDa OS=Mus musculus GN=Cep89 PE=1 SV=1
AJ879.7	39.3701	1.02e-08	Transmembrane protein 26 OS=Homo sapiens GN=TMEM26 PE=1 SV=1
AJ2382.1	38.2653	1.03e-08	Tyrosine-protein kinase receptor Tie-1 OS=Bos taurus GN=TIE1 PE=2 SV=1
AJ4395.2	34.3965	1.05e-08	Plexin-A4 OS=Danio rerio GN=plxna4 PE=2 SV=1
AJ1313.21	38.4373	1.06e-08	Cholesterol 24-hydroxylase OS=Mus musculus GN=Cyp46a1 PE=1 SV=1
AJ4419.2	41.4414	1.06e-08	U2 snRNP-associated SURP motif-containing protein OS=Mus musculus GN=U2surp PE=1 SV=3
AJ1159.18	31.9184	1.07e-08	Cysteine-rich motor neuron 1 protein OS=Danio rerio GN=crim1 PE=2 SV=1
AJ4893.3	35.7143	1.07e-08	Serine hydroxymethyltransferase, cytosolic OS=Ovis aries GN=SHMT1 PE=1 SV=3
AJ2571.3	47.4074	1.08e-08	NA
AJ909.12	38.6983	1.08e-08	NA
AJ1493.20	32.153	1.1e-08	Cyclic nucleotide-binding domain-containing protein 2 OS=Homo sapiens GN=CNBD2 PE=2 SV=2
AJ6426.2	34.9835	1.11e-08	Fibrinogen-like protein A OS=Parastichopus parvimensis PE=2 SV=1
AJ1551.7	40.8998	1.11e-08	NA
AJ283.8	47.9616	1.13e-08	Brachyury protein homolog OS=Hemicentrotus pulcherrimus GN=TA PE=2 SV=1
AJ6696.1	30.914	1.14e-08	Fibrinogen C domain-containing protein 1 OS=Xenopus tropicalis GN=fibcd1 PE=2 SV=1
AJ804.14	33.6879	1.17e-08	Acidic phospholipase A2 jerdoxin OS=Protobothrops jerdonii PE=1 SV=1
AJ3017.3	25.9863	1.18e-08	Transposon Tf2-6 polyprotein OS=Schizosaccharomyces pombe (strain 972 / ATCC 24843) GN=Tf2-6 PE=3 SV=1
AJ2965.2	47.1976	1.2e-08	DNA transposase THAP9 OS=Homo sapiens GN=THAP9 PE=1 SV=2
AJ209.5	28.1553	1.21e-08	MAGUK p55 subfamily member 5 OS=Homo sapiens GN=MPP5 PE=1 SV=3
AJ740.1	33.9394	1.22e-08	Vinculin (Fragment) OS=Xenopus laevis GN=vcl PE=2 SV=1
AJ5793.1	28.5132	1.23e-08	Techylectin-5B OS=Tachypleus tridentatus PE=1 SV=1
AJ3751.4	37.1248	1.24e-08	Target of rapamycin complex 2 subunit MAPKAP1 OS=Xenopus tropicalis GN=mapkap1 PE=2 SV=1
AJ10.9	33.4138	1.27e-08	Tyrosine-protein kinase receptor Tie-1 OS=Mus musculus GN=Tie1 PE=1 SV=3
AJ27.5	31.6302	1.28e-08	Fibrinogen C domain-containing protein 1 OS=Mus musculus GN=Fibcd1 PE=2 SV=1
AJ2627.2	35.1589	1.29e-08	Adenylosuccinate lyase OS=Gallus gallus GN=ADSL PE=2 SV=2
AJ4301.2	38.9493	1.31e-08	BarH-like 2 homeobox protein OS=Homo sapiens GN=BARHL2 PE=1 SV=2
AJ2670.5	35.4906	1.31e-08	Epithelial chloride channel protein OS=Bos taurus PE=2 SV=1
AJ2822.3	51.8519	1.33e-08	Tyrosine-protein kinase Fer OS=Rattus norvegicus GN=Fer PE=1 SV=2
AJ324.15	32.7056	1.33e-08	NA
AJ814.10	33.2161	1.37e-08	DNA repair protein REV1 OS=Gallus gallus GN=REV1 PE=2 SV=1
AJ1545.2	35.0877	1.37e-08	Galactoside 3(4)-L-fucosyltransferase OS=Pan troglodytes GN=FUT3 PE=3 SV=1
AJ1097.7	27.2938	1.4e-08	CUB and sushi domain-containing protein 3 OS=Mus musculus GN=Csmd3 PE=1 SV=3
AJ493.7	27.2387	1.41e-08	NFX1-type zinc finger-containing protein 1 OS=Mus musculus GN=Znfx1 PE=1 SV=3
AJ2150.6	37.3984	1.41e-08	Protein FAM69C OS=Mus musculus GN=Fam69c PE=2 SV=2
AJ275.31	42.5056	1.41e-08	WD repeat-containing protein 24 OS=Xenopus laevis GN=wdr24 PE=2 SV=1
AJ3576.2	29.2463	1.41e-08	NA
AJ559.16	53.4759	1.44e-08	NA
AJ674.7	39.3258	1.46e-08	Ficolin-1 OS=Homo sapiens GN=FCN1 PE=1 SV=2
AJ648.3	38.2206	1.47e-08	Calpain-15 OS=Mus musculus GN=Capn15 PE=1 SV=1
AJ275.32	47.3251	1.49e-08	WD repeat-containing protein 24 OS=Xenopus laevis GN=wdr24 PE=2 SV=1
AJ2779.6	58.3942	1.51e-08	BRISC complex subunit Abro1 OS=Mus musculus GN=Fam175b PE=1 SV=1
AJ2965.13	43.1655	1.52e-08	Carbonyl reductase [NADPH] 3 OS=Mus musculus GN=Cbr3 PE=1 SV=1
AJ374.6	28.5228	1.52e-08	WD repeat-containing protein KIAA1875 OS=Homo sapiens GN=KIAA1875 PE=2 SV=2
AJ1015.3	33.675	1.55e-08	Hyalin (Fragment) OS=Strongylocentrotus purpuratus PE=2 SV=1
AJ2060.8	50.4305	1.56e-08	Sepiapterin reductase OS=Xenopus laevis GN=spr PE=2 SV=1
AJ2461.6	42.3529	1.58e-08	Arylacetamide deacetylase OS=Oryctolagus cuniculus GN=AADAC PE=1 SV=1
AJ2771.12	41.0509	1.58e-08	Disks large homolog 3 OS=Mus musculus GN=Dlg3 PE=1 SV=1
AJ4557.7	29.9303	1.61e-08	Sulfotransferase family cytosolic 1B member 1 OS=Gallus gallus GN=SULT1B1 PE=2 SV=1
AJ967.12	33.9506	1.62e-08	Aldehyde dehydrogenase family 8 member A1 OS=Mus musculus GN=Aldh8a1 PE=1 SV=1
AJ3494.9	38.5965	1.62e-08	DNA repair protein XRCC1 OS=Homo sapiens GN=XRCC1 PE=1 SV=2
AJ1423.12	33.9506	1.62e-08	G-protein coupled receptor GRL101 OS=Lymnaea stagnalis PE=2 SV=1
AJ143.21	41.876	1.62e-08	Plexin-A4 OS=Danio rerio GN=plxna4 PE=2 SV=1
AJ2708.5	24.7642	1.67e-08	Laminin subunit gamma-1 OS=Xenopus tropicalis GN=lamc1 PE=2 SV=1
AJ55.23	38.5289	1.7e-08	Fibroblast growth factor receptor 4 OS=Rattus norvegicus GN=Fgfr4 PE=1 SV=1
AJ1502.3	35.1967	1.7e-08	Protein furry homolog OS=Mus musculus GN=Fry PE=1 SV=1
AJ617.28	41.5301	1.7e-08	NA
AJ118.24	31.6527	1.75e-08	Polycystic kidney disease protein 1-like 2 OS=Mus musculus GN=Pkd1l2 PE=2 SV=1
AJ3040.1	27.2647	1.75e-08	NA
AJ349.25	32.3459	1.76e-08	Cadherin-23 OS=Homo sapiens GN=CDH23 PE=1 SV=2
AJ1077.12	42.3012	1.8e-08	Kielin/chordin-like protein OS=Xenopus laevis GN=kcp PE=2 SV=1
AJ859.8	42.4242	1.82e-08	Angiopoietin-related protein 1 OS=Bos taurus GN=ANGPTL1 PE=2 SV=1
AJ4600.7	24.5574	1.82e-08	Catenin alpha-2 OS=Homo sapiens GN=CTNNA2 PE=1 SV=5
AJ662.3	30.3424	1.85e-08	NA
AJ3282.3	37.037	1.88e-08	Mitochondrial tRNA-specific 2-thiouridylase 1 OS=Mus musculus GN=Trmu PE=1 SV=1
AJ3350.4	29.9625	1.92e-08	E3 ubiquitin-protein ligase TRIM56 OS=Bos taurus GN=TRIM56 PE=3 SV=1
AJ4764.5	31.9423	1.92e-08	MAM and LDL-receptor class A domain-containing protein 2 (Fragment) OS=Acropora millepora PE=1 SV=1
AJ1740.8	25.5194	1.93e-08	DNA repair protein REV1 OS=Gallus gallus GN=REV1 PE=2 SV=1
AJ1737.1	30.1103	1.98e-08	Forkhead-associated domain-containing protein 1 OS=Homo sapiens GN=FHAD1 PE=2 SV=2
AJ2543.9	52.3256	1.98e-08	Muscle, skeletal receptor tyrosine-protein kinase OS=Homo sapiens GN=MUSK PE=1 SV=1
AJ1671.3	40.625	2e-08	WSC domain-containing protein 2 OS=Homo sapiens GN=WSCD2 PE=2 SV=2
AJ230.14	42.6065	2.01e-08	Coiled-coil domain-containing protein 51 OS=Bos taurus GN=CCDC51 PE=2 SV=1
AJ3306.6	31.893	2.03e-08	Poly [ADP-ribose] polymerase 1 OS=Homo sapiens GN=PARP1 PE=1 SV=4
AJ5054.5	53.8302	2.04e-08	Receptor-interacting serine/threonine-protein kinase 1 OS=Mus musculus GN=Ripk1 PE=1 SV=1
AJ4313.9	32.6147	2.04e-08	NA
AJ288.9	40.3005	2.05e-08	Ligand of Numb protein X 2 OS=Homo sapiens GN=LNX2 PE=1 SV=1
AJ945.7	34.3042	2.08e-08	A-kinase anchor protein 7 isoforms delta and gamma OS=Rattus norvegicus GN=Akap7 PE=1 SV=1
AJ60.1	29.4118	2.09e-08	von Willebrand factor A domain-containing protein 8 OS=Danio rerio GN=si:dkey-18l1.1 PE=3 SV=1
AJ752.4	36.2103	2.1e-08	Carnitine O-palmitoyltransferase 2, mitochondrial OS=Xenopus tropicalis GN=cpt2 PE=2 SV=1
AJ1305.6	41.6667	2.11e-08	Coiled-coil domain-containing protein 94 OS=Mus musculus GN=Ccdc94 PE=1 SV=1
AJ3485.5	37.8007	2.11e-08	Copia protein OS=Drosophila melanogaster GN=GIP PE=1 SV=3
AJ1680.1	30.6031	2.12e-08	Protein IWS1 homolog OS=Mus musculus GN=Iws1 PE=1 SV=1
AJ1003.12	33.9623	2.14e-08	Deleted in malignant brain tumors 1 protein OS=Homo sapiens GN=DMBT1 PE=1 SV=2
AJ7254.4	29.8755	2.15e-08	Fibropellin-1 OS=Strongylocentrotus purpuratus GN=EGF1 PE=1 SV=2
AJ5389.2	34.9076	2.2e-08	NA
AJ2514.1	29.6869	2.22e-08	Nuclear receptor ROR-gamma OS=Pongo abelii GN=RORC PE=2 SV=1
AJ46.27	40.6886	2.29e-08	5-hydroxytryptamine receptor 1B OS=Didelphis virginiana GN=HTR1B PE=2 SV=1
AJ295.15	58.9431	2.29e-08	CBL-interacting protein kinase 9 OS=Oryza sativa subsp. japonica GN=CIPK9 PE=2 SV=1
AJ318.9	29.3427	2.3e-08	E3 ubiquitin-protein ligase TTC3 OS=Homo sapiens GN=TTC3 PE=1 SV=2
AJ528.18	55.1876	2.33e-08	Protein turtle OS=Drosophila melanogaster GN=tutl PE=1 SV=2
AJ2361.7	47.4453	2.35e-08	Gag-Pol polyprotein OS=Xenotropic MuLV-related virus (isolate VP42) GN=gag-pol PE=3 SV=1
AJ1158.6	39.1595	2.42e-08	Ankyrin repeat domain-containing protein 42 OS=Mus musculus GN=Ankrd42 PE=2 SV=1
AJ509.28	26.1488	2.47e-08	Obscurin OS=Mus musculus GN=Obscn PE=1 SV=2
AJ6950.2	43.1034	2.47e-08	Ubiquitin carboxyl-terminal hydrolase 44 OS=Xenopus tropicalis GN=usp44 PE=2 SV=1
AJ621.7	32.5815	2.49e-08	Bifunctional glutamate/proline--tRNA ligase OS=Mus musculus GN=Eprs PE=1 SV=4
AJ1769.1	33.2147	2.5e-08	Tyrosine-protein kinase HCK OS=Homo sapiens GN=HCK PE=1 SV=5
AJ1371.5	28.2954	2.51e-08	G-protein coupled receptor 126 OS=Danio rerio GN=gpr126 PE=2 SV=1
AJ2187.9	51.7241	2.51e-08	NA
AJ773.16	34.3915	2.59e-08	Fibrinogen-like protein A OS=Parastichopus parvimensis PE=2 SV=1
AJ1994.2	70.3364	2.63e-08	Tumor necrosis factor receptor superfamily member 10B OS=Mus musculus GN=Tnfrsf10b PE=2 SV=3
AJ4428.3	54.8246	2.64e-08	Autophagy-related protein 101 OS=Xenopus laevis GN=atg101 PE=2 SV=1
AJ3292.7	37.037	2.66e-08	Long-chain specific acyl-CoA dehydrogenase, mitochondrial OS=Sus scrofa GN=ACADL PE=2 SV=1
AJ4610.3	37.037	2.66e-08	Synaptotagmin-10 OS=Mus musculus GN=Syt10 PE=1 SV=1
AJ621.6	32.1697	2.67e-08	Epithelial chloride channel protein OS=Bos taurus PE=2 SV=1
AJ2203.9	45.584	2.68e-08	Ninjurin-1 OS=Rattus norvegicus GN=Ninj1 PE=1 SV=1
AJ1500.1	36.9069	2.69e-08	Transcription factor RFX4 OS=Homo sapiens GN=RFX4 PE=1 SV=2
AJ2295.2	27.2609	2.77e-08	Fibropellin-1 OS=Strongylocentrotus purpuratus GN=EGF1 PE=1 SV=2
AJ6652.1	25.0053	2.79e-08	E3 ubiquitin-protein ligase HERC2 OS=Homo sapiens GN=HERC2 PE=1 SV=2
AJ465.3	38.9364	2.82e-08	Cytochrome P450 2U1 OS=Homo sapiens GN=CYP2U1 PE=1 SV=1
AJ4313.3	44.5344	2.84e-08	NA
AJ1995.11	41.4552	2.91e-08	NA
AJ1115.2	27.1561	2.93e-08	Tetratricopeptide repeat protein 6 OS=Homo sapiens GN=TTC6 PE=2 SV=1
AJ4601.5	31.0415	2.93e-08	Twitchin OS=Caenorhabditis elegans GN=unc-22 PE=1 SV=3
AJ65.8	27.972	2.97e-08	Vacuolar protein sorting-associated protein 13B OS=Homo sapiens GN=VPS13B PE=1 SV=2
AJ94.15	29.4592	2.99e-08	Kinesin-like protein kif7 OS=Danio rerio GN=kif7 PE=1 SV=1
AJ1193.6	29.9385	2.99e-08	Protein mesh OS=Bombyx mori PE=1 SV=1
AJ5247.5	35.6347	3.02e-08	Transposable element Tcb1 transposase OS=Caenorhabditis briggsae PE=3 SV=1
AJ3976.3	27.9163	3.04e-08	Protein argonaute-2 OS=Rattus norvegicus GN=Ago2 PE=2 SV=2
AJ5748.8	38.8258	3.04e-08	NA
AJ1983.6	34.8675	3.1e-08	Protoheme IX farnesyltransferase, mitochondrial OS=Mus musculus GN=Cox10 PE=2 SV=1
AJ474.37	48.5564	3.11e-08	Fibrinogen-like protein A OS=Parastichopus parvimensis PE=2 SV=1
AJ1302.26	25.4807	3.16e-08	Lactadherin OS=Rattus norvegicus GN=Mfge8 PE=2 SV=1
AJ2194.3	30.6407	3.22e-08	WD and tetratricopeptide repeats protein 1 OS=Homo sapiens GN=WDTC1 PE=1 SV=2
AJ2270.2	27.9827	3.23e-08	Transient receptor potential cation channel subfamily M member 3 OS=Homo sapiens GN=TRPM3 PE=2 SV=4
AJ151.4	24.8694	3.25e-08	NACHT domain- and WD repeat-containing protein 1 OS=Homo sapiens GN=NWD1 PE=1 SV=3
AJ421.7	36.5297	3.27e-08	Probable RNA-directed DNA polymerase from transposon BS OS=Drosophila melanogaster GN=RTase PE=2 SV=1
AJ3529.4	35.035	3.31e-08	NA
AJ2752.9	26.7806	3.32e-08	Zinc finger protein 271 OS=Mus musculus GN=Znf271 PE=2 SV=1
AJ1730.2	45.1045	3.33e-08	NmrA-like family domain-containing protein 1 OS=Bos taurus GN=NMRAL1 PE=2 SV=1
AJ3390.4	36.1152	3.35e-08	NA
AJ647.2	29.798	3.36e-08	Calcium-activated chloride channel regulator 1 OS=Equus caballus GN=CLCA1 PE=1 SV=1
AJ1541.10	32.1351	3.37e-08	Glutamate--cysteine ligase catalytic subunit OS=Mus musculus GN=Gclc PE=1 SV=4
AJ161.16	26.0536	3.41e-08	Zinc finger protein 2 homolog OS=Homo sapiens GN=ZFP2 PE=1 SV=1
AJ2239.8	28.4685	3.46e-08	Scavenger receptor cysteine-rich domain superfamily protein OS=Patiria pectinifera GN=SRCR1 PE=1 SV=1
AJ2400.4	26.6554	3.5e-08	Protein mesh OS=Bombyx mori PE=1 SV=1
AJ3302.6	31.9149	3.5e-08	Zinc finger protein 74 OS=Homo sapiens GN=ZNF74 PE=2 SV=3
AJ646.2	36.249	3.52e-08	Fibrinogen C domain-containing protein 1-B OS=Xenopus laevis GN=fibcd1-b PE=2 SV=1
AJ3232.4	32.5901	3.57e-08	Organic cation transporter protein OS=Drosophila melanogaster GN=Orct PE=1 SV=1
AJ3323.5	45.007	3.58e-08	Anamorsin homolog OS=Branchiostoma floridae GN=BRAFLDRAFT_58504 PE=3 SV=1
AJ1951.4	25.41	3.62e-08	Nucleotide-binding oligomerization domain-containing protein 2 OS=Bos taurus GN=NOD2 PE=2 SV=1
AJ689.10	38.0435	3.64e-08	Rho GTPase-activating protein 35 OS=Mus musculus GN=Arhgap35 PE=1 SV=3
AJ4284.1	23.6657	3.66e-08	NA
AJ1388.10	26.8166	3.68e-08	DNA-directed RNA polymerase, mitochondrial OS=Homo sapiens GN=POLRMT PE=1 SV=2
AJ4726.10	34.65	3.75e-08	Cubilin OS=Homo sapiens GN=CUBN PE=1 SV=5
AJ2132.4	57.6441	3.77e-08	Fatty acid-binding protein, heart OS=Myotis lucifugus GN=FABP3 PE=2 SV=3
AJ1828.16	46.9484	3.77e-08	Protein FAM78A OS=Homo sapiens GN=FAM78A PE=2 SV=1
AJ467.10	28.8206	3.81e-08	Interferon-induced very large GTPase 1 OS=Homo sapiens GN=GVINP1 PE=2 SV=2
AJ1726.8	38.4977	3.82e-08	Retinal homeobox protein Rx1 OS=Danio rerio GN=rx1 PE=2 SV=2
AJ1966.7	32.6007	3.88e-08	Gamma-aminobutyric acid type B receptor subunit 1 OS=Homo sapiens GN=GABBR1 PE=1 SV=1
AJ197.16	30.2028	3.88e-08	Laminin subunit beta-2 OS=Homo sapiens GN=LAMB2 PE=1 SV=2
AJ2942.5	44.8179	3.94e-08	Tyrosine-protein kinase transmembrane receptor Ror OS=Drosophila melanogaster GN=Ror PE=1 SV=1
AJ736.2	47.9896	3.96e-08	Post-GPI attachment to proteins factor 2 OS=Homo sapiens GN=PGAP2 PE=1 SV=2
AJ923.3	30.262	4.03e-08	Kinesin-like protein KIF15 OS=Strongylocentrotus purpuratus GN=KIF15 PE=1 SV=1
AJ4354.5	36.4964	4.04e-08	NXPE family member 3 OS=Homo sapiens GN=NXPE3 PE=2 SV=1
AJ6524.1	36.9581	4.19e-08	NA
AJ3391.12	40.0844	4.23e-08	Alcohol dehydrogenase [NADP(+)] A OS=Danio rerio GN=akr1a1a PE=2 SV=2
AJ3162.5	38.8727	4.3e-08	Putative uncharacterized transposon-derived protein F52C9.6 OS=Caenorhabditis elegans GN=F52C9.6 PE=5 SV=1
AJ1099.10	31.4271	4.35e-08	ATP-dependent DNA helicase Q5 OS=Homo sapiens GN=RECQL5 PE=1 SV=2
AJ1640.2	34.1365	4.39e-08	HEAT repeat-containing protein 5A OS=Homo sapiens GN=HEATR5A PE=1 SV=2
AJ4123.4	32.9144	4.43e-08	Fibrinogen C domain-containing protein 1-B OS=Xenopus laevis GN=fibcd1-b PE=2 SV=1
AJ4878.2	38.282	4.44e-08	Angiopoietin-related protein 1 OS=Bos taurus GN=ANGPTL1 PE=2 SV=1
AJ1148.17	42.735	4.53e-08	Protein furry homolog-like OS=Homo sapiens GN=FRYL PE=1 SV=2
AJ234.3	34.4353	4.53e-08	Xylulose kinase OS=Homo sapiens GN=XYLB PE=1 SV=3
AJ805.16	43.6508	4.53e-08	NA
AJ3448.10	37.7358	4.54e-08	Melatonin receptor type 1B-B OS=Danio rerio GN=mtnr1bb PE=2 SV=2
AJ4508.1	30.3448	4.57e-08	Protection of telomeres protein 1 OS=Mus musculus GN=Pot1 PE=1 SV=1
AJ2420.8	41.3793	4.62e-08	Macrophage scavenger receptor types I and II OS=Bos taurus GN=MSR1 PE=1 SV=1
AJ700.15	26.3087	4.63e-08	Histone-lysine N-methyltransferase SETDB1 OS=Homo sapiens GN=SETDB1 PE=1 SV=1
AJ3581.10	29.6108	4.65e-08	Probable beta-D-xylosidase 7 OS=Arabidopsis thaliana GN=BXL7 PE=2 SV=2
AJ145.21	41.9664	4.71e-08	Sushi, von Willebrand factor type A, EGF and pentraxin domain-containing protein 1 OS=Rattus norvegicus GN=Svep1 PE=1 SV=1
AJ407.3	27.1605	4.84e-08	Cyclin-dependent kinase-like 5 OS=Mus musculus GN=Cdkl5 PE=1 SV=1
AJ6538.1	27.4814	4.93e-08	RNA polymerase II-associated protein 1 OS=Homo sapiens GN=RPAP1 PE=1 SV=3
AJ3205.1	37.133	4.95e-08	Glioma tumor suppressor candidate region gene 2 protein OS=Homo sapiens GN=GLTSCR2 PE=1 SV=2
AJ2276.6	39.8323	4.96e-08	Secretory phospholipase A2 receptor OS=Homo sapiens GN=PLA2R1 PE=1 SV=2
AJ452.2	36.2319	4.97e-08	E3 ubiquitin-protein ligase MIB1 OS=Homo sapiens GN=MIB1 PE=1 SV=1
AJ6899.3	34.678	4.97e-08	UPF0489 protein C5orf22 homolog OS=Danio rerio GN=zgc:56556 PE=2 SV=1
AJ7280.1	25.8359	5.06e-08	Leucine-rich repeats and immunoglobulin-like domains protein 2 OS=Homo sapiens GN=LRIG2 PE=2 SV=3
AJ3360.8	48.6111	5.13e-08	Methyltransferase-like protein 23 OS=Mus musculus GN=Mettl23 PE=2 SV=1
AJ1755.7	47.3856	5.16e-08	Transmembrane protein 145 OS=Xenopus laevis GN=tmem145 PE=2 SV=1
AJ55.34	37.8474	5.21e-08	Tuberin OS=Mus musculus GN=Tsc2 PE=1 SV=1
AJ2948.8	28.8837	5.22e-08	Transmembrane and TPR repeat-containing protein 3 OS=Homo sapiens GN=TMTC3 PE=1 SV=2
AJ1497.18	36.8794	5.35e-08	Deoxyribodipyrimidine photo-lyase OS=Potorous tridactylus GN=PHR PE=2 SV=1
AJ4031.6	35.7143	5.39e-08	DNA mismatch repair protein Msh6 OS=Mus musculus GN=Msh6 PE=1 SV=3
AJ156.12	33.1802	5.42e-08	Ras-associating and dilute domain-containing protein OS=Danio rerio GN=radil PE=2 SV=1
AJ3196.6	31.9032	5.56e-08	Tetratricopeptide repeat protein 28 OS=Mus musculus GN=Ttc28 PE=1 SV=3
AJ616.6	40.9556	5.57e-08	Gamma-aminobutyric acid type B receptor subunit 2 OS=Rattus norvegicus GN=Gabbr2 PE=1 SV=2
AJ387.17	40.3818	5.6e-08	Galactosylceramide sulfotransferase OS=Bos taurus GN=GAL3ST1 PE=2 SV=1
AJ6440.1	24.602	5.67e-08	Nucleoprotein TPR OS=Homo sapiens GN=TPR PE=1 SV=3
AJ6899.2	31.3972	5.75e-08	Nucleolar protein 9 OS=Homo sapiens GN=NOP9 PE=1 SV=1
AJ7472.1	31.3808	5.85e-08	Retrovirus-related Pol polyprotein from transposon 412 OS=Drosophila melanogaster GN=POL PE=3 SV=1
AJ7621.2	30.5198	5.89e-08	Protein-methionine sulfoxide oxidase MICAL2 OS=Bos taurus GN=MICAL2 PE=3 SV=2
AJ237.15	47.619	5.9e-08	NA
AJ493.16	38.115	5.92e-08	Receptor-type tyrosine-protein phosphatase alpha OS=Homo sapiens GN=PTPRA PE=1 SV=2
AJ1811.1	31.7607	6.01e-08	NA
AJ326.6	31.9112	6.04e-08	Nuclear pore complex protein Nup160 OS=Mus musculus GN=Nup160 PE=1 SV=2
AJ2270.4	44.7761	6.05e-08	Transmembrane and ubiquitin-like domain-containing protein 1 OS=Danio rerio GN=tmub1 PE=2 SV=1
AJ2169.2	42.2886	6.06e-08	Glutamate-rich protein 3 OS=Homo sapiens GN=ERICH3 PE=2 SV=1
AJ5710.2	37.3333	6.07e-08	Putative uncharacterized transposon-derived protein F52C9.6 OS=Caenorhabditis elegans GN=F52C9.6 PE=5 SV=1
AJ5683.3	37.3333	6.07e-08	Tyrosine-protein kinase receptor Tie-1 OS=Homo sapiens GN=TIE1 PE=1 SV=1
AJ684.2	58.2011	6.23e-08	Apoptosis-inducing factor 2 OS=Bos taurus GN=AIFM2 PE=2 SV=1
AJ1607.5	32.0405	6.24e-08	Vang-like protein 1 OS=Homo sapiens GN=VANGL1 PE=1 SV=1
AJ4894.4	27.3224	6.28e-08	NA
AJ3621.8	35.5835	6.47e-08	Ubiquitin carboxyl-terminal hydrolase 37 OS=Danio rerio GN=usp37 PE=2 SV=1
AJ996.8	36.6455	6.51e-08	Riboflavin transporter 2 OS=Salmo salar GN=rft2 PE=2 SV=1
AJ2289.9	35.8852	6.52e-08	Required for meiotic nuclear division protein 1 homolog OS=Mus musculus GN=Rmnd1 PE=1 SV=1
AJ6739.3	38.806	6.56e-08	Stress-70 protein, mitochondrial OS=Bos taurus GN=HSPA9 PE=2 SV=1
AJ1183.6	40.678	6.58e-08	NA
AJ1039.9	34.2412	6.59e-08	Lysine-specific demethylase 7B OS=Danio rerio GN=jhdm1db PE=2 SV=1
AJ1137.20	46.2287	6.6e-08	Acetylcholinesterase OS=Bungarus fasciatus GN=ACHE PE=1 SV=2
AJ4997.7	28.0142	6.61e-08	Putative protein PHLOEM PROTEIN 2-LIKE A3 OS=Arabidopsis thaliana GN=PP2A3 PE=3 SV=1
AJ4410.8	26.2794	6.62e-08	N-alpha-acetyltransferase 25, NatB auxiliary subunit OS=Homo sapiens GN=NAA25 PE=1 SV=1
AJ66.25	41.5584	6.63e-08	Uncharacterized protein C7orf26 homolog OS=Danio rerio GN=zgc:56409 PE=2 SV=2
AJ6219.2	26.8558	6.64e-08	DIS3-like exonuclease 1 OS=Bos taurus GN=DIS3L PE=2 SV=2
AJ13.34	48.7421	6.72e-08	Deformed epidermal autoregulatory factor 1 homolog OS=Rattus norvegicus GN=Deaf1 PE=1 SV=1
AJ1270.6	35.0485	6.74e-08	Bone morphogenetic protein 7 OS=Xenopus laevis GN=bmp7 PE=1 SV=1
AJ1027.18	37.1725	6.77e-08	Williams-Beuren syndrome chromosomal region 16 protein OS=Homo sapiens GN=WBSCR16 PE=1 SV=2
AJ99.12	29.2662	6.79e-08	UDP-glucose:glycoprotein glucosyltransferase 1 OS=Mus musculus GN=Uggt1 PE=1 SV=4
AJ1371.4	39.3375	6.8e-08	Ribonuclease P protein subunit p25-like protein OS=Homo sapiens GN=RPP25L PE=1 SV=1
AJ4146.10	49.435	6.89e-08	Fibrinogen-like protein A OS=Parastichopus parvimensis PE=2 SV=1
AJ2934.2	41.0256	6.98e-08	FGFR1 oncogene partner 2 homolog OS=Xenopus tropicalis GN=fgfr1op2 PE=2 SV=1
AJ583.15	45.1045	7.06e-08	Tolloid-like protein 2 OS=Xenopus laevis GN=tll2 PE=2 SV=1
AJ188.14	52.5452	7.08e-08	NA
AJ6347.1	40.5405	7.14e-08	Fibrinogen C domain-containing protein 1-B OS=Xenopus laevis GN=fibcd1-b PE=2 SV=1
AJ747.9	36.2573	7.2e-08	Fumarate hydratase, mitochondrial OS=Danio rerio GN=fh PE=2 SV=1
AJ3487.5	30.138	7.43e-08	Methyl-CpG-binding domain protein 5 OS=Homo sapiens GN=MBD5 PE=1 SV=3
AJ568.6	29.2398	7.43e-08	NLR family CARD domain-containing protein 4 OS=Xenopus tropicalis GN=nlrc4 PE=2 SV=2
AJ3853.3	29.1723	7.43e-08	Plexin-A4 OS=Mus musculus GN=Plxna4 PE=1 SV=3
AJ2075.10	25.0284	7.58e-08	UHRF1-binding protein 1-like OS=Xenopus laevis GN=uhrf1bp1l PE=2 SV=1
AJ2853.3	25.8171	7.59e-08	Thrombospondin-3a OS=Danio rerio GN=thbs3a PE=2 SV=2
AJ3175.3	34.1702	7.7e-08	Receptor-type tyrosine-protein phosphatase mu OS=Homo sapiens GN=PTPRM PE=1 SV=2
AJ1143.10	50.3704	7.71e-08	NA
AJ2066.7	30.479	7.76e-08	Splicing factor 3A subunit 1 OS=Homo sapiens GN=SF3A1 PE=1 SV=1
AJ2527.1	28.5825	7.8e-08	NACHT, LRR and PYD domains-containing protein 3 OS=Bos taurus GN=NLRP3 PE=2 SV=1
AJ489.16	39.0947	7.94e-08	Embryonic stem cell-specific 5-hydroxymethylcytosine-binding protein OS=Xenopus tropicalis GN=hmces PE=2 SV=1
AJ3320.9	32.0438	7.97e-08	WD repeat-containing protein mio-B OS=Xenopus laevis PE=2 SV=1
AJ854.20	26.3984	8.14e-08	Fibrillin-2 OS=Mus musculus GN=Fbn2 PE=1 SV=2
AJ4464.5	35.3936	8.23e-08	Zinc finger protein 600 OS=Homo sapiens GN=ZNF600 PE=1 SV=2
AJ389.37	32.8377	8.24e-08	Fanconi anemia group E protein OS=Homo sapiens GN=FANCE PE=1 SV=1
AJ2915.4	32.8377	8.24e-08	Histone-binding protein N1/N2 OS=Xenopus laevis PE=1 SV=3
AJ1143.9	30.7371	8.25e-08	Adhesion G-protein coupled receptor G2 OS=Mus musculus GN=Adgrg2 PE=1 SV=1
AJ4315.9	29.6591	8.34e-08	Inactive ubiquitin carboxyl-terminal hydrolase 54 OS=Mus musculus GN=Usp54 PE=1 SV=2
AJ583.34	43.1373	8.46e-08	Ankyrin repeat and SOCS box protein 13 OS=Mus musculus GN=Asb13 PE=2 SV=1
AJ2.7	39.5227	8.48e-08	Zinc finger protein 13 OS=Mus musculus GN=Zfp13 PE=2 SV=2
AJ5295.2	35.545	8.51e-08	78 kDa glucose-regulated protein OS=Gallus gallus GN=HSPA5 PE=1 SV=1
AJ7088.1	35.545	8.51e-08	Delta-1-pyrroline-5-carboxylate dehydrogenase, mitochondrial OS=Danio rerio GN=aldh4a1 PE=2 SV=1
AJ2185.5	41.6667	8.56e-08	Gamma-aminobutyric acid receptor subunit beta-3 OS=Homo sapiens GN=GABRB3 PE=1 SV=1
AJ2399.1	21.3402	8.6e-08	G-protein coupled receptor 98 OS=Danio rerio GN=gpr98 PE=2 SV=1
AJ1139.8	32.5105	8.6e-08	Tyrosine-protein kinase receptor Tie-1 OS=Homo sapiens GN=TIE1 PE=1 SV=1
AJ268.4	40.4573	8.67e-08	3 beta-hydroxysteroid dehydrogenase/Delta 5-->4-isomerase type 2 OS=Homo sapiens GN=HSD3B2 PE=1 SV=2
AJ1717.3	34.0278	8.71e-08	Angiopoietin-1 receptor OS=Mus musculus GN=Tek PE=1 SV=2
AJ4004.3	32.2203	8.76e-08	NA
AJ1574.6	45.045	8.87e-08	Neuronal acetylcholine receptor subunit alpha-5 OS=Gallus gallus GN=CHRNA5 PE=1 SV=2
AJ2376.7	30.6289	9e-08	Transport and Golgi organization protein 6 homolog OS=Homo sapiens GN=TANGO6 PE=1 SV=2
AJ420.4	43.7956	9e-08	NA
AJ4213.3	37.7715	9.09e-08	Zinc finger protein 561 OS=Homo sapiens GN=ZNF561 PE=2 SV=2
AJ6049.7	44.6224	9.26e-08	NA
AJ3256.4	36.3248	9.46e-08	Peroxisomal NADH pyrophosphatase NUDT12 OS=Homo sapiens GN=NUDT12 PE=1 SV=1
AJ5445.3	48.3871	9.61e-08	NA
AJ477.18	38.1731	9.67e-08	Pyridine nucleotide-disulfide oxidoreductase domain-containing protein 1 OS=Danio rerio GN=pyroxd1 PE=2 SV=1
AJ715.6	35.7724	9.85e-08	Integrator complex subunit 12 OS=Homo sapiens GN=INTS12 PE=1 SV=1
AJ3736.3	34.5843	9.89e-08	Coiled-coil domain-containing protein 84 OS=Mus musculus GN=Ccdc84 PE=2 SV=1
AJ2064.20	46.4576	1e-07	Dynactin subunit 1 OS=Gallus gallus GN=DCTN1 PE=2 SV=2
AJ229.10	42.5321	1.01e-07	Coiled-coil domain-containing protein 65 OS=Bos taurus GN=CCDC65 PE=2 SV=1
AJ2163.5	42.1456	1.01e-07	NA
AJ2088.6	27.231	1.02e-07	Fanconi anemia group A protein homolog OS=Mus musculus GN=Fanca PE=2 SV=2
AJ2868.5	28.5268	1.02e-07	V-type proton ATPase 116 kDa subunit a isoform 1 OS=Mus musculus GN=Atp6v0a1 PE=1 SV=3
AJ3601.4	39.2781	1.04e-07	Fibrinogen C domain-containing protein 1 OS=Homo sapiens GN=FIBCD1 PE=1 SV=2
AJ1811.6	47.0446	1.04e-07	Receptor-interacting serine/threonine-protein kinase 1 OS=Mus musculus GN=Ripk1 PE=1 SV=1
AJ3185.8	36.1041	1.06e-07	Coiled-coil domain-containing protein 83 OS=Macaca fascicularis GN=CCDC83 PE=2 SV=1
AJ3535.2	25.5051	1.06e-07	Peroxisome biogenesis factor 1 OS=Homo sapiens GN=PEX1 PE=1 SV=1
AJ2473.5	49.0196	1.08e-07	Protein FAM57A OS=Homo sapiens GN=FAM57A PE=1 SV=2
AJ4661.7	34.8485	1.08e-07	Uncharacterized protein K02A2.6 OS=Caenorhabditis elegans GN=K02A2.6 PE=3 SV=1
AJ966.11	41.9847	1.1e-07	NA
AJ1219.9	31.9149	1.12e-07	ATP-dependent RNA helicase DHX8 OS=Homo sapiens GN=DHX8 PE=1 SV=1
AJ664.9	63.9731	1.12e-07	Receptor-type tyrosine-protein phosphatase S OS=Homo sapiens GN=PTPRS PE=1 SV=3
AJ7023.2	39.1534	1.12e-07	NA
AJ550.12	24.4796	1.13e-07	Latent-transforming growth factor beta-binding protein 2 OS=Homo sapiens GN=LTBP2 PE=1 SV=3
AJ695.7	36.9369	1.14e-07	Protoheme IX farnesyltransferase, mitochondrial OS=Mus musculus GN=Cox10 PE=2 SV=1
AJ3638.4	36.0134	1.14e-07	Tudor domain-containing protein 5 OS=Ailuropoda melanoleuca GN=TDRD5 PE=3 SV=1
AJ259.18	29.4936	1.15e-07	Receptor-type tyrosine-protein phosphatase kappa OS=Homo sapiens GN=PTPRK PE=1 SV=2
AJ12.24	31.6921	1.15e-07	Solute carrier organic anion transporter family member 2A1 OS=Mus musculus GN=Slco2a1 PE=1 SV=2
AJ6957.2	34.0426	1.15e-07	Transposable element P transposase OS=Drosophila melanogaster GN=T PE=1 SV=2
AJ4274.5	23.4039	1.15e-07	Zinc finger FYVE domain-containing protein 26 OS=Mus musculus GN=Zfyve26 PE=1 SV=2
AJ2517.6	23.6291	1.16e-07	Alstrom syndrome protein 1 OS=Homo sapiens GN=ALMS1 PE=1 SV=3
AJ6047.3	43.6006	1.16e-07	NA
AJ5170.8	29.0404	1.17e-07	Progesterone-induced-blocking factor 1 OS=Homo sapiens GN=PIBF1 PE=1 SV=2
AJ1866.3	33.0546	1.18e-07	G-protein coupled receptor 126 OS=Danio rerio GN=gpr126 PE=2 SV=1
AJ1647.6	27.9926	1.19e-07	Calcium-activated chloride channel regulator 4A OS=Mus musculus GN=Clca4a PE=1 SV=2
AJ45.7	28.1631	1.19e-07	Protein NPAT OS=Xenopus laevis GN=npat PE=2 SV=1
AJ33.25	44.7427	1.2e-07	Fibrinogen-like protein A OS=Parastichopus parvimensis PE=2 SV=1
AJ729.17	44.0044	1.21e-07	Ficolin-2 OS=Homo sapiens GN=FCN2 PE=1 SV=2
AJ654.7	33.9703	1.23e-07	IgGFc-binding protein OS=Homo sapiens GN=FCGBP PE=1 SV=3
AJ947.4	24.7748	1.24e-07	Rab3 GTPase-activating protein non-catalytic subunit OS=Homo sapiens GN=RAB3GAP2 PE=1 SV=1
AJ7165.2	29.6804	1.25e-07	NA
AJ2448.6	31.3531	1.26e-07	Phosphatidylinositol 3-kinase catalytic subunit type 3 OS=Xenopus laevis GN=pik3c3 PE=2 SV=1
AJ2059.3	38.3838	1.26e-07	Stearoyl-CoA desaturase 5 OS=Bos taurus GN=SCD5 PE=2 SV=1
AJ4439.3	34.2815	1.27e-07	Adhesion G-protein coupled receptor G7 OS=Mus musculus GN=Adgrg7 PE=1 SV=2
AJ2977.15	29.3088	1.27e-07	Retrovirus-related Pol polyprotein from transposon 17.6 OS=Drosophila melanogaster GN=pol PE=3 SV=1
AJ4383.4	28.8066	1.28e-07	Circularly permutated Ras protein 1 OS=Dictyostelium discoideum GN=cpras1 PE=3 SV=1
AJ355.13	31.3565	1.29e-07	Centrosomal protein of 192 kDa OS=Homo sapiens GN=CEP192 PE=1 SV=2
AJ6174.1	37.7907	1.29e-07	Fibrinogen C domain-containing protein 1 OS=Xenopus tropicalis GN=fibcd1 PE=2 SV=1
AJ1791.9	29.8368	1.29e-07	Peroxisomal bifunctional enzyme OS=Danio rerio GN=ehhadh PE=2 SV=1
AJ2627.6	30.2144	1.31e-07	NACHT, LRR and PYD domains-containing protein 3 OS=Homo sapiens GN=NLRP3 PE=1 SV=3
AJ2224.7	29.7774	1.31e-07	Spermatogenesis-associated protein 5 OS=Mus musculus GN=Spata5 PE=1 SV=2
AJ2782.5	40.8654	1.34e-07	Cadherin EGF LAG seven-pass G-type receptor 3 OS=Homo sapiens GN=CELSR3 PE=1 SV=2
AJ55.6	42.7112	1.34e-07	F-box/WD repeat-containing protein pof11 OS=Schizosaccharomyces pombe (strain 972 / ATCC 24843) GN=pof11 PE=1 SV=2
AJ493.19	32.9328	1.36e-07	Receptor-type tyrosine-protein phosphatase epsilon OS=Rattus norvegicus GN=Ptpre PE=2 SV=1
AJ3689.4	53.6131	1.38e-07	Receptor-type tyrosine-protein phosphatase delta OS=Mus musculus GN=Ptprd PE=1 SV=3
AJ1813.6	36.4198	1.38e-07	YTH domain-containing protein 1 OS=Homo sapiens GN=YTHDC1 PE=1 SV=3
AJ507.28	28.0847	1.39e-07	ATP-dependent DNA helicase Q4 OS=Homo sapiens GN=RECQL4 PE=1 SV=1
AJ857.8	40.0916	1.39e-07	Neuronal acetylcholine receptor subunit alpha-10 OS=Rattus norvegicus GN=Chrna10 PE=1 SV=1
AJ1762.12	24.683	1.39e-07	Polycystic kidney disease and receptor for egg jelly-related protein OS=Homo sapiens GN=PKDREJ PE=2 SV=2
AJ1930.15	32.445	1.39e-07	NA
AJ4685.3	28.436	1.4e-07	NLR family CARD domain-containing protein 4 OS=Homo sapiens GN=NLRC4 PE=1 SV=2
AJ4007.4	33.4699	1.41e-07	Low-density lipoprotein receptor-related protein 6 OS=Mus musculus GN=Lrp6 PE=1 SV=1
AJ2781.8	36.036	1.41e-07	Pericentriolar material 1 protein OS=Gallus gallus GN=PCM1 PE=2 SV=1
AJ3939.3	30.9995	1.42e-07	Exocyst complex component 1 OS=Homo sapiens GN=EXOC1 PE=1 SV=4
AJ2121.2	30.9829	1.45e-07	NA
AJ3093.4	30.5344	1.46e-07	Kinesin-like protein KIF13A OS=Mus musculus GN=Kif13a PE=1 SV=1
AJ2671.11	29.0226	1.47e-07	Conserved oligomeric Golgi complex subunit 3 OS=Mus musculus GN=Cog3 PE=1 SV=3
AJ1209.5	39.3443	1.47e-07	WD repeat domain-containing protein 83 OS=Xenopus tropicalis GN=wdr83 PE=2 SV=1
AJ3494.6	39.4737	1.49e-07	Coiled-coil domain-containing protein 62 OS=Homo sapiens GN=CCDC62 PE=1 SV=2
AJ5282.3	51.6129	1.5e-07	N(4)-(Beta-N-acetylglucosaminyl)-L-asparaginase (Fragment) OS=Spodoptera frugiperda PE=1 SV=1
AJ1192.2	26.6419	1.51e-07	Sushi, nidogen and EGF-like domain-containing protein 1 OS=Homo sapiens GN=SNED1 PE=2 SV=2
AJ1095.15	34.058	1.53e-07	Cilia- and flagella-associated protein 61 OS=Homo sapiens GN=CFAP61 PE=2 SV=3
AJ988.10	40.1396	1.61e-07	BEN domain-containing protein 5 OS=Homo sapiens GN=BEND5 PE=1 SV=1
AJ218.27	45.177	1.61e-07	S-adenosylmethionine mitochondrial carrier protein OS=Danio rerio GN=slc25a26 PE=2 SV=1
AJ2515.5	44.8276	1.63e-07	G-protein coupled receptor 98 OS=Danio rerio GN=gpr98 PE=2 SV=1
AJ600.37	39.818	1.64e-07	NA
AJ2306.5	38.5417	1.65e-07	Cytochrome P450 4V2 OS=Mus musculus GN=Cyp4v2 PE=1 SV=1
AJ758.6	32.7198	1.65e-07	Netrin receptor UNC5C OS=Gallus gallus GN=UNC5C PE=2 SV=1
AJ1069.10	23.624	1.67e-07	Cadherin-23 OS=Rattus norvegicus GN=Cdh23 PE=2 SV=1
AJ5759.2	40.4762	1.67e-07	Gamma-aminobutyric acid type B receptor subunit 1 OS=Rattus norvegicus GN=Gabbr1 PE=1 SV=1
AJ102.14	30.6175	1.68e-07	Coiled-coil alpha-helical rod protein 1 OS=Pan paniscus GN=CCHCR1 PE=3 SV=1
AJ1939.4	20.8451	1.68e-07	Vacuolar protein sorting-associated protein 13D OS=Homo sapiens GN=VPS13D PE=1 SV=2
AJ3224.5	37.9242	1.69e-07	Neurogenic locus notch homolog protein 1 OS=Xenopus tropicalis GN=notch1 PE=1 SV=2
AJ3482.2	37.3563	1.72e-07	Membrane-associated tyrosine- and threonine-specific cdc2-inhibitory kinase wee-1.3 OS=Caenorhabditis elegans GN=wee-1.3 PE=1 SV=1
AJ5679.4	36.4683	1.73e-07	Polyribonucleotide nucleotidyltransferase 1, mitochondrial OS=Pongo abelii GN=PNPT1 PE=2 SV=2
AJ1307.9	39.9386	1.74e-07	Fibroblast growth factor receptor OS=Strongylocentrotus purpuratus GN=FGFR PE=2 SV=1
AJ1005.9	38.0117	1.75e-07	Focal adhesion kinase 1 OS=Rattus norvegicus GN=Ptk2 PE=1 SV=1
AJ6833.1	23.3084	1.76e-07	Histone acetyltransferase KAT6B OS=Homo sapiens GN=KAT6B PE=1 SV=3
AJ1693.3	30.7856	1.78e-07	Cytoplasmic dynein 1 intermediate chain 2 OS=Mus musculus GN=Dync1i2 PE=1 SV=1
AJ866.1	35.004	1.78e-07	Lamin-B receptor OS=Homo sapiens GN=LBR PE=1 SV=2
AJ1462.20	41.4365	1.8e-07	Fibrinogen C domain-containing protein 1-A OS=Xenopus laevis GN=fibcd1-a PE=2 SV=1
AJ1860.11	54.7264	1.8e-07	Nucleolar transcription factor 1 OS=Rattus norvegicus GN=Ubtf PE=1 SV=1
AJ13.19	29.9539	1.8e-07	Unconventional myosin-XIX OS=Mus musculus GN=Myo19 PE=2 SV=1
AJ1145.1	32.4412	1.81e-07	NA
AJ3130.3	37.8109	1.82e-07	Spore wall protein 2 OS=Encephalitozoon intestinalis GN=SWP2 PE=1 SV=1
AJ406.13	32.2781	1.82e-07	Vascular endothelial growth factor receptor 1 OS=Mus musculus GN=Flt1 PE=1 SV=1
AJ7360.4	41.8301	1.84e-07	Epidermal retinol dehydrogenase 2 OS=Homo sapiens GN=SDR16C5 PE=2 SV=2
AJ458.22	31.2175	1.85e-07	Polycystin-2 OS=Bos taurus GN=PKD2 PE=2 SV=1
AJ475.5	25.6692	1.86e-07	Dynein heavy chain 7, axonemal OS=Homo sapiens GN=DNAH7 PE=1 SV=2
AJ267.3	31.4616	1.86e-07	SEC23-interacting protein OS=Mus musculus GN=Sec23ip PE=1 SV=2
AJ7020.3	44.5469	1.87e-07	NA
AJ1961.7	31.4465	1.88e-07	McKusick-Kaufman/Bardet-Biedl syndromes putative chaperonin OS=Pongo abelii GN=MKKS PE=2 SV=2
AJ432.13	25.8743	1.93e-07	RNA-binding protein 12 OS=Homo sapiens GN=RBM12 PE=1 SV=1
AJ557.25	38.9972	1.93e-07	Spermatogenesis-associated protein 5 OS=Mus musculus GN=Spata5 PE=1 SV=2
AJ426.13	36.9048	1.95e-07	NA
AJ2210.6	37.6984	1.96e-07	Low-density lipoprotein receptor-related protein 4 OS=Homo sapiens GN=LRP4 PE=1 SV=4
AJ1416.6	38.5439	1.96e-07	Protein Spindly OS=Xenopus tropicalis GN=spdl1 PE=2 SV=1
AJ599.12	31.1021	1.97e-07	Fibropellin-1 OS=Strongylocentrotus purpuratus GN=EGF1 PE=1 SV=2
AJ696.1	30.9939	1.97e-07	Tyrosine-protein kinase receptor Tie-1 OS=Bos taurus GN=TIE1 PE=2 SV=1
AJ4717.3	31.3927	1.98e-07	Protein-methionine sulfoxide oxidase MICAL2 OS=Bos taurus GN=MICAL2 PE=3 SV=2
AJ707.8	37.7358	1.98e-07	NA
AJ154.7	26.9393	1.99e-07	Cilia- and flagella-associated protein 54 OS=Homo sapiens GN=CFAP54 PE=2 SV=3
AJ3292.5	36.63	1.99e-07	Long-chain specific acyl-CoA dehydrogenase, mitochondrial OS=Sus scrofa GN=ACADL PE=2 SV=1
AJ4164.1	36.63	1.99e-07	Methionine aminopeptidase 1D, mitochondrial OS=Homo sapiens GN=METAP1D PE=1 SV=1
AJ4528.2	29.4659	1.99e-07	Probable ATP-dependent RNA helicase DHX40 OS=Rattus norvegicus GN=Dhx40 PE=2 SV=1
AJ738.4	42.524	1.99e-07	NA
AJ224.18	40.8922	2e-07	Extracellular serine/threonine protein kinase FAM20C OS=Mus musculus GN=Fam20c PE=1 SV=1
AJ978.13	41.6667	2.01e-07	Synaptosomal-associated protein 29 OS=Rattus norvegicus GN=Snap29 PE=1 SV=1
AJ3994.2	32.4561	2.02e-07	Tyrosine-protein kinase transmembrane receptor Ror OS=Drosophila melanogaster GN=Ror PE=1 SV=1
AJ421.8	32.8312	2.04e-07	Mitochondrial Rho GTPase 1-A OS=Danio rerio GN=rhot1a PE=2 SV=1
AJ322.7	39.644	2.04e-07	NA
AJ1779.2	31.1111	2.05e-07	CUB domain-containing protein 2 OS=Homo sapiens GN=CDCP2 PE=2 SV=1
AJ4445.1	30.2115	2.07e-07	Cysteine-rich protein 2-binding protein OS=Homo sapiens GN=CSRP2BP PE=1 SV=3
AJ774.6	26.973	2.08e-07	Nuclear pore complex protein Nup160 OS=Mus musculus GN=Nup160 PE=1 SV=2
AJ1737.6	34.4037	2.1e-07	Alkaline phosphatase, tissue-nonspecific isozyme OS=Bos taurus GN=ALPL PE=1 SV=2
AJ174.17	36.965	2.11e-07	Fibrinogen C domain-containing protein 1-A OS=Xenopus laevis GN=fibcd1-a PE=2 SV=1
AJ852.6	44.3686	2.11e-07	Tyrosine-protein kinase receptor Tie-1 OS=Homo sapiens GN=TIE1 PE=1 SV=1
AJ305.16	32.0988	2.15e-07	Beta-lactamase-like protein 2 OS=Xenopus laevis GN=lactb2 PE=2 SV=1
AJ899.4	34.0136	2.16e-07	Protein ANKUB1 OS=Homo sapiens GN=ANKUB1 PE=2 SV=2
AJ1574.7	38.9408	2.18e-07	Neuronal acetylcholine receptor subunit alpha-6 OS=Rattus norvegicus GN=Chrna6 PE=2 SV=1
AJ3513.3	40.5644	2.18e-07	Uncharacterized protein C4orf45 homolog OS=Bos taurus PE=2 SV=1
AJ824.9	42.3497	2.18e-07	Zonadhesin OS=Mus musculus GN=Zan PE=1 SV=1
AJ3644.3	29.2004	2.2e-07	Kinesin-like protein KIF13A OS=Mus musculus GN=Kif13a PE=1 SV=1
AJ341.6	32.8829	2.21e-07	N-lysine methyltransferase SETD8 OS=Mus musculus GN=Setd8 PE=1 SV=1
AJ2279.6	30.3498	2.24e-07	NA
AJ581.1	48.6726	2.26e-07	Heat shock protein 67B3 OS=Drosophila melanogaster GN=Hsp67Bc PE=2 SV=2
AJ379.5	41.5486	2.27e-07	Zinc finger protein 596 OS=Homo sapiens GN=ZNF596 PE=2 SV=2
AJ4191.4	33.9233	2.29e-07	Tubulin alpha-1B chain OS=Rattus norvegicus GN=Tuba1b PE=1 SV=1
AJ4306.4	29.1611	2.3e-07	Inactive tyrosine-protein kinase 7 OS=Gallus gallus GN=PTK7 PE=2 SV=1
AJ470.3	25.7119	2.3e-07	Receptor-type tyrosine-protein phosphatase kappa OS=Homo sapiens GN=PTPRK PE=1 SV=2
AJ3441.3	39.9061	2.31e-07	Serine/threonine-protein kinase ark1 OS=Schizosaccharomyces pombe (strain 972 / ATCC 24843) GN=ark1 PE=1 SV=2
AJ34.5	35.4132	2.35e-07	Sodium-dependent phosphate transport protein 2B OS=Homo sapiens GN=SLC34A2 PE=1 SV=3
AJ67.19	40.5904	2.36e-07	Ryncolin-4 OS=Cerberus rynchops PE=1 SV=1
AJ3171.6	28.7924	2.38e-07	DNA cross-link repair 1A protein OS=Gallus gallus GN=DCLRE1A PE=1 SV=1
AJ4791.6	35.443	2.4e-07	Heparan sulfate glucosamine 3-O-sulfotransferase 6 OS=Homo sapiens GN=HS3ST6 PE=1 SV=2
AJ3703.3	30.0752	2.4e-07	Leucine-rich repeat-containing protein 15 OS=Mus musculus GN=Lrrc15 PE=2 SV=1
AJ407.9	32.8638	2.4e-07	NA
AJ2628.3	24.7525	2.43e-07	C3 and PZP-like alpha-2-macroglobulin domain-containing protein 8 OS=Homo sapiens GN=CPAMD8 PE=1 SV=2
AJ1942.8	37.1873	2.43e-07	Dynein assembly factor 3, axonemal OS=Xenopus laevis GN=dnaaf3 PE=2 SV=1
AJ194.10	37.6106	2.43e-07	Peroxidasin homolog OS=Mus musculus GN=Pxdn PE=1 SV=2
AJ5134.6	39.1499	2.43e-07	T-cell immunomodulatory protein OS=Homo sapiens GN=ITFG1 PE=1 SV=1
AJ1663.6	46.1538	2.44e-07	Ephrin type-A receptor 8 (Fragment) OS=Rattus norvegicus GN=Epha8 PE=2 SV=1
AJ1766.12	36.1068	2.46e-07	Beta-amyloid-like protein OS=Caenorhabditis elegans GN=apl-1 PE=1 SV=2
AJ1556.3	37.9572	2.46e-07	Splicing factor 45 OS=Homo sapiens GN=RBM17 PE=1 SV=1
AJ1566.5	31.4136	2.48e-07	Low-density lipoprotein receptor-related protein 8 OS=Gallus gallus GN=LRP8 PE=1 SV=1
AJ4964.2	26.9865	2.48e-07	NA
AJ482.13	36.0531	2.49e-07	G-protein coupled receptor 126 OS=Danio rerio GN=gpr126 PE=2 SV=1
AJ436.13	37.193	2.51e-07	ADP-dependent glucokinase OS=Mus musculus GN=Adpgk PE=1 SV=2
AJ3274.6	34.9593	2.51e-07	Fibrinogen-like protein A OS=Parastichopus parvimensis PE=2 SV=1
AJ389.13	34.9593	2.51e-07	Hormone-sensitive lipase OS=Ictidomys tridecemlineatus GN=LIPE PE=2 SV=1
AJ2725.2	29.6804	2.52e-07	ATP-binding cassette sub-family A member 3 OS=Homo sapiens GN=ABCA3 PE=1 SV=2
AJ759.13	46.0606	2.52e-07	WD repeat, SAM and U-box domain-containing protein 1 OS=Danio rerio GN=wdsub1 PE=2 SV=1
AJ1717.1	33.452	2.53e-07	Angiopoietin-1 receptor OS=Mus musculus GN=Tek PE=1 SV=2
AJ2641.14	32.7979	2.54e-07	Glucose transporter type 1 OS=Drosophila melanogaster GN=Glut1 PE=2 SV=4
AJ4006.8	31.6574	2.55e-07	E3 ubiquitin-protein ligase listerin OS=Mus musculus GN=Ltn1 PE=1 SV=3
AJ1222.8	40.4412	2.56e-07	Sushi, nidogen and EGF-like domain-containing protein 1 OS=Rattus norvegicus GN=Sned1 PE=2 SV=2
AJ2372.1	42.0054	2.59e-07	Proline-rich protein 5-like OS=Homo sapiens GN=PRR5L PE=1 SV=2
AJ7616.2	29.4118	2.61e-07	BDNF/NT-3 growth factors receptor OS=Gallus gallus GN=NTRK2 PE=1 SV=1
AJ1540.4	37.2549	2.62e-07	28S ribosomal protein S22, mitochondrial OS=Mus musculus GN=Mrps22 PE=1 SV=1
AJ4824.4	29.0438	2.64e-07	Tyrosine-protein kinase receptor Tie-1 OS=Bos taurus GN=TIE1 PE=2 SV=1
AJ31.18	29.5578	2.66e-07	Regulator of G-protein signaling 22 OS=Homo sapiens GN=RGS22 PE=1 SV=3
AJ76.18	31.874	2.66e-07	Tetratricopeptide repeat protein 25 OS=Danio rerio GN=ttc25 PE=2 SV=1
AJ1000.13	33.1987	2.7e-07	Dynein assembly factor 1, axonemal OS=Bos taurus GN=DNAAF1 PE=2 SV=2
AJ7289.1	32.4254	2.7e-07	NA
AJ1282.9	40.5933	2.71e-07	Tyramine receptor Ser-2 OS=Caenorhabditis elegans GN=ser-2 PE=1 SV=4
AJ4962.3	42.735	2.79e-07	Plexin-A2 OS=Mus musculus GN=Plxna2 PE=1 SV=2
AJ3844.2	35.6832	2.79e-07	Structural maintenance of chromosomes flexible hinge domain-containing protein 1 OS=Mus musculus GN=Smchd1 PE=1 SV=2
AJ3283.4	33.3333	2.8e-07	DNA cross-link repair 1A protein OS=Gallus gallus GN=DCLRE1A PE=1 SV=1
AJ4104.4	37.1457	2.81e-07	52 kDa repressor of the inhibitor of the protein kinase OS=Homo sapiens GN=PRKRIR PE=1 SV=2
AJ1529.5	32.0755	2.85e-07	Fas-binding factor 1 OS=Mus musculus GN=Fbf1 PE=1 SV=1
AJ480.9	26.6735	2.86e-07	Zinc finger MYM-type protein 2 OS=Homo sapiens GN=ZMYM2 PE=1 SV=1
AJ1863.6	39.489	2.93e-07	Deleted in malignant brain tumors 1 protein OS=Oryctolagus cuniculus GN=Dmbt1 PE=1 SV=2
AJ6226.1	31.4914	2.96e-07	Ficolin-1 OS=Homo sapiens GN=FCN1 PE=1 SV=2
AJ1302.5	36.036	3.01e-07	Coiled-coil domain-containing protein 151 OS=Bos taurus GN=CCDC151 PE=2 SV=1
AJ2115.6	40.146	3.01e-07	Proline synthase co-transcribed bacterial homolog protein OS=Mus musculus GN=Prosc PE=1 SV=1
AJ5089.1	28.44	3.01e-07	Retrovirus-related Pol polyprotein from transposon 17.6 OS=Drosophila melanogaster GN=pol PE=3 SV=1
AJ1395.5	32.6015	3.02e-07	T-box transcription factor TBX5-A OS=Danio rerio GN=tbx5a PE=2 SV=2
AJ199.14	50.1618	3.05e-07	Complement C3 OS=Bos taurus GN=C3 PE=1 SV=2
AJ1394.14	34.057	3.06e-07	Retrovirus-related Pol polyprotein from transposon 17.6 OS=Drosophila melanogaster GN=pol PE=3 SV=1
AJ435.12	36.1653	3.1e-07	NA
AJ2636.9	30.7018	3.11e-07	NACHT, LRR and PYD domains-containing protein 3 OS=Homo sapiens GN=NLRP3 PE=1 SV=3
AJ63.10	32.7808	3.14e-07	Receptor-type tyrosine-protein phosphatase mu OS=Homo sapiens GN=PTPRM PE=1 SV=2
AJ267.15	39.9257	3.15e-07	Angiopoietin-related protein 1 OS=Bos taurus GN=ANGPTL1 PE=2 SV=1
AJ4517.3	33.9163	3.15e-07	Protein-methionine sulfoxide oxidase MICAL2 OS=Bos taurus GN=MICAL2 PE=3 SV=2
AJ3766.4	33.189	3.17e-07	Gamma-aminobutyric acid type B receptor subunit 2 OS=Mus musculus GN=Gabbr2 PE=1 SV=2
AJ286.12	29.2398	3.18e-07	Cadherin EGF LAG seven-pass G-type receptor 2 OS=Homo sapiens GN=CELSR2 PE=1 SV=1
AJ1447.2	32.8542	3.18e-07	Ficolin-1 OS=Homo sapiens GN=FCN1 PE=1 SV=2
AJ7829.2	33.86	3.23e-07	Inositol polyphosphate 5-phosphatase OCRL-1 OS=Rattus norvegicus GN=Ocrl PE=1 SV=1
AJ2189.14	33.86	3.23e-07	Malonyl-CoA-acyl carrier protein transacylase, mitochondrial OS=Homo sapiens GN=MCAT PE=1 SV=2
AJ3354.5	45.4545	3.28e-07	Ataxin-2-like protein OS=Mus musculus GN=Atxn2l PE=1 SV=1
AJ1378.4	45.4545	3.28e-07	WSC domain-containing protein 2 OS=Danio rerio GN=wscd2 PE=3 SV=1
AJ3122.11	29.2072	3.3e-07	Metabotropic glutamate receptor 7 OS=Homo sapiens GN=GRM7 PE=1 SV=1
AJ4191.3	33.4789	3.3e-07	Tubulin alpha-1 chain OS=Paracentrotus lividus PE=2 SV=1
AJ3455.5	34.375	3.32e-07	Ataxin-2-like protein OS=Mus musculus GN=Atxn2l PE=1 SV=1
AJ253.23	42.3729	3.33e-07	Tyrosine-protein kinase CSK OS=Gallus gallus GN=CSK PE=2 SV=1
AJ1935.11	30.4	3.35e-07	Major facilitator superfamily domain-containing protein 6 OS=Sus scrofa GN=MFSD6 PE=2 SV=1
AJ2341.10	41.4993	3.35e-07	Serine/threonine-protein kinase DCLK3 OS=Homo sapiens GN=DCLK3 PE=2 SV=2
AJ3206.5	46.595	3.36e-07	Aldo-keto reductase family 1 member C13 OS=Mus musculus GN=Akr1c13 PE=1 SV=2
AJ160.8	32.9041	3.36e-07	Methyltransferase-like protein 13 OS=Mus musculus GN=Mettl13 PE=1 SV=1
AJ1074.7	47.8927	3.38e-07	NA
AJ7726.1	35.4059	3.4e-07	Ubiquitin carboxyl-terminal hydrolase CYLD OS=Bos taurus GN=CYLD PE=2 SV=1
AJ2082.7	31.0881	3.41e-07	Protein FAM179B OS=Mus musculus GN=Fam179b PE=1 SV=3
AJ119.20	28.0047	3.44e-07	Telomerase reverse transcriptase OS=Bos taurus GN=TERT PE=3 SV=2
AJ1770.14	24.9128	3.46e-07	Stonustoxin subunit beta OS=Synanceia horrida PE=1 SV=3
AJ4140.7	41.54	3.47e-07	Steroid 17-alpha-hydroxylase/17,20 lyase OS=Oncorhynchus mykiss GN=cyp17a1 PE=2 SV=1
AJ405.8	42.328	3.48e-07	Whirlin OS=Mus musculus GN=Dfnb31 PE=1 SV=3
AJ652.5	38.3693	3.49e-07	NA
AJ3128.6	33.406	3.5e-07	Non-specific lipid-transfer protein OS=Rattus norvegicus GN=Scp2 PE=1 SV=3
AJ6621.1	26.7201	3.54e-07	ATP-dependent RNA helicase DHX36 OS=Mus musculus GN=Dhx36 PE=1 SV=2
AJ2538.8	34.1085	3.56e-07	Putative nuclease HARBI1 OS=Bos taurus GN=HARBI1 PE=2 SV=1
AJ883.4	41.9287	3.56e-07	NA
AJ611.17	50.7726	3.58e-07	40S ribosomal protein S19 OS=Myxine glutinosa GN=rps19 PE=2 SV=1
AJ4151.8	50.7726	3.58e-07	NA
AJ4692.2	34.969	3.59e-07	NA
AJ4883.5	37.8549	3.65e-07	Coiled-coil domain-containing protein KIAA1407 OS=Homo sapiens GN=KIAA1407 PE=2 SV=1
AJ583.12	39.2157	3.66e-07	CUB and zona pellucida-like domain-containing protein 1 OS=Homo sapiens GN=CUZD1 PE=2 SV=1
AJ124.19	40.1709	3.7e-07	Usher syndrome type-1G protein OS=Homo sapiens GN=USH1G PE=1 SV=1
AJ3514.3	54.4041	3.72e-07	Protein SMG8 OS=Bos taurus GN=SMG8 PE=2 SV=2
AJ1458.3	61.1111	3.74e-07	ABC transporter C family member 8 OS=Dictyostelium discoideum GN=abcC8 PE=3 SV=1
AJ2383.6	30.0674	3.78e-07	NA
AJ304.4	37.037	3.81e-07	Iporin OS=Mus musculus GN=Rusc2 PE=1 SV=2
AJ2938.3	35.2234	3.88e-07	Gamma-aminobutyric acid type B receptor subunit 2 OS=Homo sapiens GN=GABBR2 PE=1 SV=1
AJ6639.1	25.0646	3.94e-07	Fibropellin-1 OS=Strongylocentrotus purpuratus GN=EGF1 PE=1 SV=2
AJ4145.5	42.0168	3.97e-07	Homeobox protein rough OS=Drosophila melanogaster GN=ro PE=2 SV=4
AJ689.16	32.9132	3.98e-07	Cleavage and polyadenylation specificity factor subunit 3 OS=Homo sapiens GN=CPSF3 PE=1 SV=1
AJ5666.4	27.9107	3.99e-07	Tolloid-like protein 1 OS=Xenopus laevis GN=tll1 PE=1 SV=1
AJ2464.3	32.5866	4e-07	Arylsulfatase J OS=Homo sapiens GN=ARSJ PE=2 SV=1
AJ1941.5	32.2793	4e-07	N-sulphoglucosamine sulphohydrolase OS=Homo sapiens GN=SGSH PE=1 SV=1
AJ2904.6	32.5866	4e-07	Tax1-binding protein 1 homolog B OS=Danio rerio GN=tax1bp1b PE=2 SV=3
AJ2163.6	50.4386	4.02e-07	NA
AJ1035.8	26.409	4.04e-07	Coiled-coil domain-containing protein 57 OS=Homo sapiens GN=CCDC57 PE=1 SV=2
AJ108.4	43.5807	4.05e-07	Monoglyceride lipase OS=Mus musculus GN=Mgll PE=1 SV=1
AJ208.26	38.7046	4.06e-07	PiggyBac transposable element-derived protein 4 OS=Homo sapiens GN=PGBD4 PE=2 SV=3
AJ275.12	40.5515	4.07e-07	Major facilitator superfamily domain-containing protein 6 OS=Homo sapiens GN=MFSD6 PE=1 SV=2
AJ128.10	26.0896	4.11e-07	Copper-transporting ATPase 1 OS=Homo sapiens GN=ATP7A PE=1 SV=3
AJ3223.6	44.5205	4.13e-07	Uncharacterized protein C7orf50 homolog OS=Mus musculus PE=1 SV=3
AJ3980.3	28.0146	4.21e-07	Excitatory amino acid transporter 3 OS=Rattus norvegicus GN=Slc1a1 PE=1 SV=1
AJ1335.26	33.9377	4.21e-07	Kin of IRRE-like protein 1 OS=Homo sapiens GN=KIRREL PE=1 SV=2
AJ753.6	30.9097	4.25e-07	Fanconi anemia core complex-associated protein 100 OS=Homo sapiens GN=FAAP100 PE=1 SV=3
AJ1112.3	37.037	4.27e-07	Chloride transport protein 6 OS=Homo sapiens GN=CLCN6 PE=1 SV=2
AJ2739.2	36.5034	4.29e-07	Tctex1 domain-containing protein 1 OS=Homo sapiens GN=TCTEX1D1 PE=1 SV=2
AJ2734.10	38.8128	4.33e-07	Histamine N-methyltransferase OS=Xenopus tropicalis GN=hnmt PE=2 SV=1
AJ688.18	44.6999	4.34e-07	Complement C1q tumor necrosis factor-related protein 3 OS=Mus musculus GN=C1qtnf3 PE=2 SV=1
AJ726.2	28.7899	4.35e-07	Uncharacterized protein C20orf194 OS=Homo sapiens GN=C20orf194 PE=1 SV=1
AJ51.36	51.4184	4.37e-07	Translin-associated protein X OS=Pongo abelii GN=TSNAX PE=2 SV=1
AJ126.6	44.7761	4.38e-07	Isochorismatase domain-containing protein 2, mitochondrial OS=Macaca fascicularis GN=ISOC2 PE=2 SV=1
AJ35.10	36.4372	4.41e-07	NA
AJ1713.5	30.8219	4.42e-07	GLIPR1-like protein 1 OS=Homo sapiens GN=GLIPR1L1 PE=1 SV=2
AJ1184.5	30.8219	4.42e-07	Thioredoxin domain-containing protein 3 homolog OS=Heliocidaris crassispina GN=NME8 PE=1 SV=1
AJ716.29	28.8758	4.44e-07	Palladin (Fragment) OS=Rattus norvegicus GN=Palld PE=1 SV=1
AJ3918.12	34.2084	4.44e-07	Uncharacterized protein C18H10.09 OS=Schizosaccharomyces pombe (strain 972 / ATCC 24843) GN=SPBC18H10.09 PE=3 SV=2
AJ1846.8	26.7946	4.46e-07	Zinc finger protein 236 OS=Homo sapiens GN=ZNF236 PE=2 SV=2
AJ254.4	28.4238	4.51e-07	GTPase-activating protein and VPS9 domain-containing protein 1 OS=Homo sapiens GN=GAPVD1 PE=1 SV=2
AJ4641.3	30.1109	4.51e-07	Neurobeachin-like protein 1 OS=Homo sapiens GN=NBEAL1 PE=2 SV=3
AJ4862.5	29.2988	4.51e-07	Vacuolar protein sorting-associated protein 52 homolog OS=Rattus norvegicus GN=Vps52 PE=2 SV=2
AJ2986.2	45.8554	4.54e-07	Hydroxyacid oxidase 1 OS=Homo sapiens GN=HAO1 PE=1 SV=1
AJ3862.2	35.9116	4.56e-07	Multifunctional protein ADE2 OS=Gallus gallus GN=AIRC PE=2 SV=1
AJ3292.4	34.5679	4.59e-07	Long-chain specific acyl-CoA dehydrogenase, mitochondrial OS=Mus musculus GN=Acadl PE=1 SV=2
AJ3520.3	48.4848	4.62e-07	NA
AJ3594.4	30.303	4.65e-07	Ferric-chelate reductase 1 OS=Homo sapiens GN=FRRS1 PE=2 SV=2
AJ3069.10	27.0549	4.67e-07	Deleted in malignant brain tumors 1 protein OS=Homo sapiens GN=DMBT1 PE=1 SV=2
AJ5284.2	58.2822	4.67e-07	RNA pseudouridylate synthase domain-containing protein 3 OS=Mus musculus GN=Rpusd3 PE=2 SV=1
AJ2584.1	41.6667	4.72e-07	Carbohydrate sulfotransferase 15 OS=Mus musculus GN=Chst15 PE=2 SV=1
AJ814.23	39.5328	4.74e-07	KH domain-containing, RNA-binding, signal transduction-associated protein 2 OS=Homo sapiens GN=KHDRBS2 PE=1 SV=1
AJ1967.7	26.5076	4.8e-07	Ankyrin-1 OS=Mus musculus GN=Ank1 PE=1 SV=2
AJ12.28	44.5545	4.82e-07	Apoptogenic protein 1, mitochondrial OS=Homo sapiens GN=APOPT1 PE=2 SV=3
AJ167.4	30.6268	4.83e-07	Probable serine/threonine-protein kinase yakA OS=Dictyostelium discoideum GN=yakA PE=1 SV=1
AJ938.9	23.4345	4.84e-07	Telomerase protein component 1 OS=Homo sapiens GN=TEP1 PE=1 SV=2
AJ192.11	39.2857	4.85e-07	Glucosidase 2 subunit beta OS=Mus musculus GN=Prkcsh PE=1 SV=1
AJ6950.1	29.6185	4.88e-07	Tyrosine kinase receptor Cad96Ca OS=Drosophila melanogaster GN=Cad96Ca PE=2 SV=2
AJ1041.23	34.4262	4.89e-07	Tyrosine-protein kinase Fer OS=Canis familiaris GN=FER PE=2 SV=1
AJ467.5	36.8159	4.92e-07	E3 SUMO-protein ligase NSE2 OS=Xenopus laevis GN=nsmce2 PE=2 SV=1
AJ3061.5	40.6746	4.94e-07	NA
AJ4263.2	43.4109	5.01e-07	SEC14-like protein 2 OS=Bos taurus GN=SEC14L2 PE=1 SV=2
AJ1906.3	34.0459	5.03e-07	Transmembrane protein 8B OS=Mus musculus GN=Tmem8b PE=2 SV=1
AJ4102.4	29.7894	5.05e-07	E3 ubiquitin-protein ligase TRIM56 OS=Bos taurus GN=TRIM56 PE=3 SV=1
AJ388.8	31.1751	5.1e-07	Protein aurora borealis OS=Homo sapiens GN=BORA PE=1 SV=2
AJ55.32	39.9002	5.12e-07	NA
AJ2905.5	26.5725	5.13e-07	Nucleotide-binding oligomerization domain-containing protein 2 OS=Bos taurus GN=NOD2 PE=2 SV=1
AJ1216.2	26.9217	5.14e-07	Fibrinogen-like protein A OS=Parastichopus parvimensis PE=2 SV=1
AJ1861.17	37.3264	5.15e-07	N-glycosylase/DNA lyase OS=Mus musculus GN=Ogg1 PE=2 SV=2
AJ234.2	29.3686	5.16e-07	Calcium-binding mitochondrial carrier protein Aralar1 OS=Homo sapiens GN=SLC25A12 PE=1 SV=2
AJ1564.7	28.4713	5.18e-07	Low-density lipoprotein receptor-related protein 12 OS=Pongo abelii GN=LRP12 PE=2 SV=2
AJ1485.10	28.9855	5.2e-07	Prickle-like protein 2 OS=Homo sapiens GN=PRICKLE2 PE=1 SV=2
AJ55.24	36.052	5.2e-07	Solute carrier organic anion transporter family member 1B3 OS=Homo sapiens GN=SLCO1B3 PE=1 SV=1
AJ2176.5	28.8066	5.21e-07	Retrovirus-related Pol polyprotein from transposon 412 OS=Drosophila melanogaster GN=POL PE=3 SV=1
AJ1566.20	35.7143	5.22e-07	NA
AJ1938.2	37.2671	5.25e-07	KN motif and ankyrin repeat domain-containing protein 2 OS=Bos taurus GN=KANK2 PE=2 SV=1
AJ974.7	45.1527	5.29e-07	NA
AJ1948.6	43.379	5.31e-07	NA
AJ3144.1	34.3699	5.41e-07	ATP-binding cassette sub-family C member 9 OS=Mus musculus GN=Abcc9 PE=1 SV=2
AJ1409.4	35.4206	5.43e-07	E3 ubiquitin-protein ligase TRIM56 OS=Homo sapiens GN=TRIM56 PE=1 SV=3
AJ1587.4	38.2514	5.45e-07	Putative ankyrin repeat protein L122 OS=Acanthamoeba polyphaga mimivirus GN=MIMI_L122 PE=3 SV=1
AJ4669.4	35.1803	5.48e-07	Ryncolin-4 OS=Cerberus rynchops PE=1 SV=1
AJ2275.9	31.6256	5.53e-07	Parafibromin OS=Gallus gallus GN=CDC73 PE=2 SV=1
AJ6511.2	40.5229	5.54e-07	Cilia- and flagella-associated protein 44 OS=Chlamydomonas reinhardtii GN=CFAP44 PE=1 SV=1
AJ958.1	29.0262	5.64e-07	Ubiquitin carboxyl-terminal hydrolase 40 OS=Homo sapiens GN=USP40 PE=1 SV=3
AJ36.20	46.5549	5.67e-07	Acetoacetyl-CoA synthetase OS=Danio rerio GN=aacs PE=2 SV=1
AJ184.14	29.0892	5.69e-07	THAP domain-containing protein 10 OS=Pongo abelii GN=THAP10 PE=2 SV=1
AJ5897.3	28.7278	5.7e-07	Coiled-coil domain-containing protein R3HCC1L OS=Mus musculus GN=R3hcc1l PE=1 SV=1
AJ3887.1	37.2093	5.7e-07	NA
AJ1798.3	32.8502	5.72e-07	Calcium/calmodulin-dependent protein kinase kinase 2 OS=Rattus norvegicus GN=Camkk2 PE=1 SV=1
AJ5584.4	25.2401	5.74e-07	NA
AJ122.18	54.1667	5.75e-07	NA
AJ883.3	38.4294	5.76e-07	NA
AJ1880.7	43.2309	5.77e-07	1,4-alpha-glucan-branching enzyme OS=Rhizophagus irregularis (strain DAOM 181602 / DAOM 197198 / MUCL 43194) GN=GLC3 PE=2 SV=2
AJ1386.6	37.5479	5.8e-07	E3 ubiquitin-protein ligase TRIM56 OS=Bos taurus GN=TRIM56 PE=3 SV=1
AJ1478.3	30.303	5.84e-07	Low-density lipoprotein receptor-related protein 6 OS=Homo sapiens GN=LRP6 PE=1 SV=2
AJ594.9	26.4971	5.88e-07	AT-rich interactive domain-containing protein 2 OS=Homo sapiens GN=ARID2 PE=1 SV=2
AJ3006.4	26.3612	6.03e-07	Cytosolic carboxypeptidase 1 OS=Homo sapiens GN=AGTPBP1 PE=1 SV=3
AJ3983.2	27.846	6.24e-07	Ubiquitin carboxyl-terminal hydrolase 8 OS=Mus musculus GN=Usp8 PE=1 SV=2
AJ4805.5	24.0481	6.27e-07	Ubiquitin-like-specific protease ESD4 OS=Arabidopsis thaliana GN=ESD4 PE=1 SV=1
AJ1014.5	32.6937	6.28e-07	WD repeat-containing protein 19 OS=Mus musculus GN=Wdr19 PE=1 SV=1
AJ462.10	25.5294	6.29e-07	Centriolin OS=Homo sapiens GN=CNTRL PE=1 SV=2
AJ280.18	30.4569	6.31e-07	Sodium-dependent multivitamin transporter OS=Rattus norvegicus GN=Slc5a6 PE=2 SV=1
AJ4984.1	34.965	6.38e-07	Multiple epidermal growth factor-like domains protein 10 OS=Xenopus tropicalis GN=megf10 PE=2 SV=1
AJ5113.3	29.3532	6.47e-07	Zinc finger SWIM domain-containing protein 3 OS=Mus musculus GN=Zswim3 PE=2 SV=1
AJ166.9	32.2708	6.5e-07	Latrophilin-3 OS=Homo sapiens GN=LPHN3 PE=1 SV=2
AJ3418.9	54.6448	6.5e-07	Succinate-semialdehyde dehydrogenase, mitochondrial OS=Mus musculus GN=Aldh5a1 PE=1 SV=1
AJ5208.1	36.9231	6.5e-07	Trace amine-associated receptor 1 OS=Macaca mulatta GN=TAAR1 PE=3 SV=1
AJ817.5	28.2816	6.52e-07	Pro-Pol polyprotein OS=Simian foamy virus type 3 (strain LK3) GN=pol PE=3 SV=2
AJ7029.2	33.9204	6.58e-07	26S proteasome non-ATPase regulatory subunit 3 OS=Homo sapiens GN=PSMD3 PE=1 SV=2
AJ5464.2	38.7324	6.61e-07	Fibroleukin OS=Mus musculus GN=Fgl2 PE=1 SV=1
AJ6174.3	32.967	6.61e-07	NA
AJ1967.6	30.8972	6.62e-07	Crystal protein OS=Dictyostelium discoideum GN=cryS PE=1 SV=1
AJ1620.2	25.2357	6.62e-07	Jouberin OS=Mus musculus GN=Ahi1 PE=1 SV=2
AJ14.3	29.7398	6.62e-07	Zinc finger MYM-type protein 1 OS=Homo sapiens GN=ZMYM1 PE=2 SV=1
AJ851.13	32.6241	6.65e-07	Mini-chromosome maintenance complex-binding protein OS=Danio rerio GN=mcmbp PE=2 SV=2
AJ346.37	44.8276	6.66e-07	Protein broad-minded OS=Danio rerio GN=tbc1d32 PE=3 SV=2
AJ1654.7	31.1355	6.74e-07	SWI/SNF-related matrix-associated actin-dependent regulator of chromatin subfamily E member 1 OS=Rattus norvegicus GN=Smarce1 PE=1 SV=1
AJ88.26	28.9643	6.79e-07	Clustered mitochondria protein homolog OS=Aedes aegypti GN=AAEL000794 PE=3 SV=1
AJ1508.6	39.3604	6.87e-07	NA
AJ3463.2	36.2745	6.97e-07	Extracellular matrix protein FRAS1 OS=Homo sapiens GN=FRAS1 PE=1 SV=2
AJ3003.6	43.6893	7.01e-07	Fibrinogen-like protein A OS=Parastichopus parvimensis PE=2 SV=1
AJ897.4	27.7981	7.03e-07	Symplekin OS=Mus musculus GN=Sympk PE=1 SV=1
AJ4383.7	32.5548	7.04e-07	Sn1-specific diacylglycerol lipase alpha OS=Rattus norvegicus GN=Dagla PE=1 SV=1
AJ2265.4	40.0517	7.07e-07	Fukutin OS=Mus musculus GN=Fktn PE=2 SV=1
AJ1485.8	40.0517	7.07e-07	Protein FAM3C OS=Rattus norvegicus GN=Fam3c PE=2 SV=1
AJ968.2	31.1377	7.09e-07	PDZ domain-containing protein 8 OS=Homo sapiens GN=PDZD8 PE=1 SV=1
AJ2220.8	34.8129	7.1e-07	Glycerophosphodiester phosphodiesterase domain-containing protein 5 OS=Homo sapiens GN=GDPD5 PE=1 SV=2
AJ1334.10	26.7025	7.14e-07	Dynein heavy chain 3, axonemal OS=Mus musculus GN=Dnah3 PE=1 SV=2
AJ1016.19	38.5965	7.14e-07	Fibrinogen-like protein A OS=Parastichopus parvimensis PE=2 SV=1
AJ5537.2	28.7037	7.14e-07	Interferon-induced very large GTPase 1 OS=Mus musculus GN=Gvin1 PE=1 SV=1
AJ685.5	32.6241	7.2e-07	Zinc finger FYVE domain-containing protein 9 OS=Homo sapiens GN=ZFYVE9 PE=1 SV=2
AJ1230.7	33.5675	7.25e-07	Ancient ubiquitous protein 1 OS=Danio rerio GN=aup1 PE=2 SV=2
AJ576.8	41.6667	7.25e-07	NA
AJ159.8	35.2564	7.29e-07	Arylsulfatase B OS=Mus musculus GN=Arsb PE=1 SV=3
AJ2176.3	27.2972	7.29e-07	Elongation factor Tu GTP-binding domain-containing protein 1 OS=Mus musculus GN=Eftud1 PE=1 SV=1
AJ513.6	39.2157	7.43e-07	Desert hedgehog protein B OS=Xenopus laevis GN=dhh-b PE=2 SV=1
AJ190.3	30.0546	7.47e-07	5'-nucleotidase OS=Diplobatis ommata PE=2 SV=1
AJ1732.5	48.062	7.53e-07	Signal recognition particle subunit SRP68 OS=Canis familiaris GN=SRP68 PE=1 SV=1
AJ3323.2	24.5984	7.71e-07	Zinc finger protein 423 OS=Mus musculus GN=Znf423 PE=1 SV=2
AJ1409.6	32.5203	7.72e-07	Endoplasmic reticulum membrane-associated RNA degradation protein OS=Homo sapiens GN=ERMARD PE=1 SV=1
AJ4476.1	23.9309	7.81e-07	Sushi, von Willebrand factor type A, EGF and pentraxin domain-containing protein 1 OS=Rattus norvegicus GN=Svep1 PE=1 SV=1
AJ1691.11	30.9654	7.89e-07	Activating molecule in BECN1-regulated autophagy protein 1 OS=Homo sapiens GN=AMBRA1 PE=1 SV=2
AJ1543.4	34.662	7.9e-07	NA
AJ5596.2	36.5854	8.03e-07	Src substrate protein p85 OS=Gallus gallus GN=CTTN1 PE=1 SV=1
AJ721.17	37.123	8.06e-07	Tektin-B1 OS=Strongylocentrotus purpuratus PE=1 SV=1
AJ4413.6	34.632	8.07e-07	Receptor-type tyrosine-protein phosphatase epsilon OS=Mus musculus GN=Ptpre PE=1 SV=3
AJ4473.3	30.2013	8.1e-07	Nucleolar complex protein 4 homolog B OS=Xenopus laevis GN=noc4l-b PE=2 SV=1
AJ10.8	32.7786	8.11e-07	Phosphatidylinositol 4-kinase alpha OS=Homo sapiens GN=PI4KA PE=1 SV=3
AJ4528.1	25.933	8.13e-07	Espin OS=Mus musculus GN=Espn PE=1 SV=2
AJ824.12	27.2031	8.22e-07	Valine--tRNA ligase OS=Homo sapiens GN=VARS PE=1 SV=4
AJ319.21	37.1081	8.26e-07	Angiopoietin-related protein 1 OS=Bos taurus GN=ANGPTL1 PE=2 SV=1
AJ2802.6	25.5344	8.28e-07	Uncharacterized protein KIAA0195 OS=Mus musculus GN=Kiaa0195 PE=1 SV=1
AJ2653.3	34.1667	8.32e-07	Diphthine methyltransferase OS=Mus musculus GN=Dph7 PE=2 SV=1
AJ2340.15	52.6316	8.33e-07	Alpha-N-acetylgalactosamine-specific lectin OS=Patiria pectinifera PE=1 SV=1
AJ1870.5	30.6818	8.43e-07	Cyclin-dependent kinase-like 5 OS=Mus musculus GN=Cdkl5 PE=1 SV=1
AJ3965.5	45.5373	8.45e-07	NA
AJ773.13	35.9572	8.56e-07	Fibrinogen-like protein A OS=Parastichopus parvimensis PE=2 SV=1
AJ2326.7	37.037	8.59e-07	Dehydrogenase/reductase SDR family protein 7-like OS=Anopheles gambiae GN=AGAP005532 PE=3 SV=3
AJ57.31	41.3105	8.59e-07	DNA repair protein SWI5 homolog OS=Salmo salar GN=swi5 PE=2 SV=1
AJ206.17	46.7836	8.65e-07	Patatin-like phospholipase domain-containing protein 4 OS=Homo sapiens GN=PNPLA4 PE=2 SV=3
AJ6869.2	29.6767	8.77e-07	Megakaryocyte-associated tyrosine-protein kinase OS=Rattus norvegicus GN=Matk PE=2 SV=1
AJ1187.4	34.9462	8.83e-07	NA
AJ351.4	28.3401	8.87e-07	Nardilysin OS=Homo sapiens GN=NRD1 PE=1 SV=2
AJ1866.5	28.9398	8.93e-07	Adhesion G-protein coupled receptor G4 OS=Homo sapiens GN=ADGRG4 PE=2 SV=2
AJ67.30	35.3818	9.02e-07	tRNA-dihydrouridine(20) synthase [NAD(P)+]-like OS=Homo sapiens GN=DUS2 PE=1 SV=1
AJ617.17	25.9615	9.04e-07	Extracellular sulfatase Sulf-1 OS=Coturnix coturnix GN=SULF1 PE=1 SV=1
AJ5321.1	33.6538	9.06e-07	Tyrosine kinase receptor Cad96Ca OS=Drosophila melanogaster GN=Cad96Ca PE=2 SV=2
AJ1439.11	51.4706	9.07e-07	Plexin-B OS=Drosophila melanogaster GN=PlexB PE=1 SV=2
AJ46.38	41.6667	9.1e-07	NA
AJ573.27	33.5268	9.22e-07	Fibrinogen-like protein 1 OS=Bos taurus GN=FGL1 PE=2 SV=1
AJ1629.2	35.2628	9.26e-07	NA
AJ581.18	44.1919	9.29e-07	Probable 28S ribosomal protein S10, mitochondrial OS=Danio rerio GN=mrps10 PE=3 SV=1
AJ1636.7	41.6667	9.32e-07	Zeta-sarcoglycan OS=Mus musculus GN=Sgcz PE=2 SV=1
AJ1848.2	41.1348	9.34e-07	Histone acetyltransferase KAT7 OS=Homo sapiens GN=KAT7 PE=1 SV=1
AJ2591.2	30.0501	9.39e-07	Sperm flagellar protein 2 OS=Mus musculus GN=Spef2 PE=2 SV=2
AJ1062.12	36.8745	9.41e-07	Chitinase domain-containing protein 1 OS=Xenopus laevis GN=chid1 PE=2 SV=1
AJ2236.5	22.596	9.57e-07	NA
AJ3368.10	38.7409	9.61e-07	Digestive cysteine proteinase 2 OS=Homarus americanus GN=LCP2 PE=2 SV=1
AJ611.18	33.5731	9.62e-07	Intraflagellar transport protein 57 homolog OS=Bos taurus GN=IFT57 PE=1 SV=1
AJ1164.9	35.2832	9.63e-07	Lithostathine-1-beta OS=Homo sapiens GN=REG1B PE=1 SV=1
AJ6.29	34.279	9.64e-07	Fibrinogen C domain-containing protein 1 OS=Xenopus tropicalis GN=fibcd1 PE=2 SV=1
AJ2738.1	31.5582	9.71e-07	THO complex subunit 1 OS=Homo sapiens GN=THOC1 PE=1 SV=1
AJ685.4	36.036	9.74e-07	Actin-related protein 6 OS=Mus musculus GN=Actr6 PE=1 SV=2
AJ488.7	38.5965	9.76e-07	Homeobox protein HMX1 OS=Gallus gallus GN=HMX1 PE=2 SV=1
AJ758.5	32.1869	9.81e-07	NA
AJ1969.18	30.8021	9.86e-07	NLR family CARD domain-containing protein 4 OS=Xenopus tropicalis GN=nlrc4 PE=2 SV=2
AJ93.2	41.289	9.93e-07	Muscle, skeletal receptor tyrosine protein kinase OS=Gallus gallus GN=MUSK PE=2 SV=1
AJ282.12	32.197	1e-06	Kinesin-like protein KIF1A OS=Homo sapiens GN=KIF1A PE=1 SV=2
AJ2502.1	40.1606	1e-06	NA
AJ1990.13	27.3159	1.01e-06	E3 ubiquitin-protein ligase ZNRF3 OS=Mus musculus GN=Znrf3 PE=1 SV=1
AJ1626.7	37.7668	1.01e-06	Lysine-specific demethylase 2B OS=Homo sapiens GN=KDM2B PE=1 SV=1
AJ2246.3	29.321	1.02e-06	Eukaryotic translation initiation factor 4 gamma 1 OS=Homo sapiens GN=EIF4G1 PE=1 SV=4
AJ1209.2	30.6859	1.02e-06	Protein phosphatase 1 regulatory subunit 35 OS=Homo sapiens GN=PPP1R35 PE=1 SV=1
AJ4492.4	37.931	1.04e-06	Adenylate kinase 9 OS=Homo sapiens GN=AK9 PE=1 SV=2
AJ356.17	29.9501	1.04e-06	ATP-binding cassette sub-family E member 1 OS=Mus musculus GN=Abce1 PE=1 SV=1
AJ3378.1	32.7381	1.04e-06	Catenin delta-2 OS=Homo sapiens GN=CTNND2 PE=1 SV=3
AJ2734.5	24.6433	1.04e-06	Protein kinase C-binding protein 1 OS=Homo sapiens GN=ZMYND8 PE=1 SV=2
AJ1694.9	32.3974	1.05e-06	Aminomethyltransferase, mitochondrial OS=Mus musculus GN=Amt PE=1 SV=1
AJ57.28	32.3974	1.05e-06	Coiled-coil domain-containing protein 151 OS=Bos taurus GN=CCDC151 PE=2 SV=1
AJ32.33	34.4203	1.05e-06	Protein phosphatase 1 regulatory subunit 37 OS=Homo sapiens GN=PPP1R37 PE=1 SV=4
AJ144.32	29.7137	1.05e-06	Ubiquitin-protein ligase E3C OS=Homo sapiens GN=UBE3C PE=1 SV=3
AJ1015.2	29.7999	1.06e-06	Hyalin (Fragment) OS=Strongylocentrotus purpuratus PE=2 SV=1
AJ750.8	36.4299	1.06e-06	Methenyltetrahydrofolate synthase domain-containing protein OS=Bos taurus GN=MTHFSD PE=2 SV=1
AJ994.14	30.262	1.06e-06	Receptor-type tyrosine-protein phosphatase T OS=Mus musculus GN=Ptprt PE=1 SV=2
AJ2342.2	49.217	1.06e-06	V-type proton ATPase catalytic subunit A OS=Aedes albopictus GN=VhaA PE=2 SV=1
AJ3032.2	36.1446	1.06e-06	NA
AJ4411.3	44.964	1.06e-06	NA
AJ3754.5	29.2758	1.07e-06	Adhesion G-protein coupled receptor G4 OS=Mus musculus GN=Adgrg4 PE=3 SV=1
AJ678.1	35.6112	1.07e-06	Inositol hexakisphosphate and diphosphoinositol-pentakisphosphate kinase 1 OS=Pongo abelii GN=PPIP5K1 PE=2 SV=1
AJ3683.8	28.8791	1.07e-06	tRNA (cytosine(34)-C(5))-methyltransferase OS=Homo sapiens GN=NSUN2 PE=1 SV=2
AJ4060.1	43.771	1.07e-06	NA
AJ1879.9	25.9403	1.08e-06	E3 ubiquitin-protein ligase UBR5 OS=Homo sapiens GN=UBR5 PE=1 SV=2
AJ315.14	38.5078	1.09e-06	Alpha-ketoglutarate-dependent dioxygenase alkB homolog 4 OS=Homo sapiens GN=ALKBH4 PE=1 SV=1
AJ6449.3	27.2512	1.09e-06	Death-associated protein kinase 1 OS=Homo sapiens GN=DAPK1 PE=1 SV=6
AJ566.24	26.9859	1.09e-06	MYCBP-associated protein OS=Mus musculus GN=Mycbpap PE=1 SV=1
AJ3554.1	26.6091	1.09e-06	Netrin receptor UNC5C OS=Gallus gallus GN=UNC5C PE=2 SV=1
AJ509.10	25.1788	1.09e-06	Retrovirus-related Pol polyprotein from transposon opus OS=Drosophila melanogaster GN=pol PE=3 SV=1
AJ2075.5	38.5078	1.09e-06	WSC domain-containing protein 1 OS=Xenopus tropicalis GN=wscd1 PE=2 SV=1
AJ4764.4	32.3276	1.11e-06	MAM and LDL-receptor class A domain-containing protein 2 (Fragment) OS=Acropora millepora PE=1 SV=1
AJ2104.7	28.6533	1.12e-06	Annexin A7 OS=Bos taurus GN=ANXA7 PE=1 SV=2
AJ5163.1	29.029	1.12e-06	Titin OS=Mus musculus GN=Ttn PE=1 SV=1
AJ26.12	26.026	1.12e-06	Tudor domain-containing protein 1 OS=Mus musculus GN=Tdrd1 PE=1 SV=2
AJ540.10	35.5987	1.14e-06	Arylacetamide deacetylase OS=Oryctolagus cuniculus GN=AADAC PE=1 SV=1
AJ881.10	29.8507	1.14e-06	E3 ubiquitin-protein ligase SH3RF1 OS=Danio rerio GN=sh3rf1 PE=2 SV=2
AJ201.15	31.3725	1.14e-06	Fibrinogen-like protein A OS=Parastichopus parvimensis PE=2 SV=1
AJ4797.3	39.1414	1.14e-06	Phospholipase DDHD1 OS=Bos taurus GN=DDHD1 PE=1 SV=1
AJ863.24	39.1414	1.14e-06	Transposon TX1 uncharacterized 149 kDa protein OS=Xenopus laevis PE=3 SV=1
AJ1369.7	34.5745	1.14e-06	tRNA methyltransferase 10 homolog A OS=Bos taurus GN=TRMT10A PE=2 SV=1
AJ500.12	28.1124	1.15e-06	Hermansky-Pudlak syndrome 3 protein homolog OS=Mus musculus GN=Hps3 PE=2 SV=2
AJ945.16	32.9502	1.16e-06	Aldehyde dehydrogenase family 9 member A1-A OS=Danio rerio GN=aldh9a1a PE=2 SV=1
AJ104.17	29.2683	1.16e-06	Angiogenic factor with G patch and FHA domains 1 OS=Mus musculus GN=Aggf1 PE=2 SV=1
AJ3507.3	32.9502	1.16e-06	Angiopoietin-related protein 7 OS=Homo sapiens GN=ANGPTL7 PE=1 SV=1
AJ2021.4	30.303	1.16e-06	Centriolar coiled-coil protein of 110 kDa OS=Homo sapiens GN=CCP110 PE=1 SV=3
AJ1691.9	31.9444	1.16e-06	Scavenger receptor cysteine-rich domain superfamily protein OS=Patiria pectinifera GN=SRCR1 PE=1 SV=1
AJ2044.8	34.9908	1.17e-06	Threonylcarbamoyladenosine tRNA methylthiotransferase OS=Xenopus tropicalis GN=cdkal1 PE=2 SV=1
AJ104.18	29.5359	1.18e-06	Ankyrin repeat and LEM domain-containing protein 1 OS=Homo sapiens GN=ANKLE1 PE=2 SV=2
AJ268.18	32.0039	1.19e-06	Ataxin-2-like protein OS=Mus musculus GN=Atxn2l PE=1 SV=1
AJ2333.3	30.5206	1.19e-06	Fibronectin OS=Xenopus laevis GN=fn1 PE=2 SV=1
AJ268.28	33.3909	1.19e-06	NA
AJ2575.2	36.7816	1.2e-06	Fibrinogen gamma chain OS=Petromyzon marinus GN=FGG PE=1 SV=1
AJ4474.13	28.2332	1.21e-06	E3 ubiquitin-protein ligase TRIM56 OS=Homo sapiens GN=TRIM56 PE=1 SV=3
AJ664.5	37.037	1.22e-06	Coiled-coil domain-containing protein 63 OS=Rattus norvegicus GN=Ccdc63 PE=2 SV=1
AJ2083.12	36.4583	1.22e-06	E3 ubiquitin-protein ligase UHRF1 OS=Mus musculus GN=Uhrf1 PE=1 SV=2
AJ240.11	33.8164	1.23e-06	LisH domain-containing protein ARMC9 OS=Pongo abelii GN=ARMC9 PE=2 SV=1
AJ1762.13	28.7684	1.23e-06	Polycystic kidney disease 2-like 1 protein OS=Mus musculus GN=Pkd2l1 PE=1 SV=1
AJ429.7	22.1088	1.23e-06	Small subunit processome component 20 homolog OS=Homo sapiens GN=UTP20 PE=1 SV=3
AJ1244.18	32.8746	1.23e-06	TBC1 domain family member 10B OS=Homo sapiens GN=TBC1D10B PE=1 SV=3
AJ1257.9	28.5714	1.23e-06	Ubiquitin conjugation factor E4 A OS=Bos taurus GN=UBE4A PE=2 SV=1
AJ94.14	32.1888	1.24e-06	Kinesin-like protein KIF27 OS=Homo sapiens GN=KIF27 PE=2 SV=1
AJ4620.5	26.2794	1.24e-06	Neural-cadherin OS=Drosophila melanogaster GN=CadN PE=1 SV=2
AJ1472.2	32.1888	1.24e-06	WD repeat and SOCS box-containing protein 1 OS=Homo sapiens GN=WSB1 PE=1 SV=1
AJ1930.26	39.5948	1.24e-06	NA
AJ4270.2	40.9924	1.24e-06	NA
AJ1252.10	53.3333	1.25e-06	Actin-related protein 5 OS=Gallus gallus GN=ACTR5 PE=2 SV=1
AJ688.16	38.8889	1.28e-06	Cell death protein 3 OS=Caenorhabditis elegans GN=ced-3 PE=1 SV=2
AJ2090.4	29.304	1.28e-06	E3 ubiquitin-protein ligase TRIM56 OS=Homo sapiens GN=TRIM56 PE=1 SV=3
AJ2576.3	35.3391	1.28e-06	L-gulonolactone oxidase OS=Bos taurus GN=GULO PE=2 SV=3
AJ708.6	42.5287	1.3e-06	E3 ubiquitin-protein ligase TOM1-like OS=Neurospora crassa (strain ATCC 24698 / 74-OR23-1A / CBS 708.71 / DSM 1257 / FGSC 987) GN=B11B22.010 PE=3 SV=4
AJ5686.1	26.975	1.3e-06	HEAT repeat-containing protein 5B OS=Xenopus tropicalis GN=heatr5b PE=2 SV=1
AJ288.22	29.5791	1.3e-06	Receptor-type tyrosine-protein phosphatase mu OS=Homo sapiens GN=PTPRM PE=1 SV=2
AJ1118.4	30.9343	1.31e-06	MAM and LDL-receptor class A domain-containing protein 1 (Fragment) OS=Acropora millepora PE=1 SV=1
AJ2237.10	36.9164	1.31e-06	NA
AJ1621.2	31.1891	1.34e-06	Vinculin OS=Sus scrofa GN=VCL PE=1 SV=4
AJ3261.3	31.4592	1.36e-06	Fumarate hydratase class I, aerobic OS=Escherichia coli (strain K12) GN=fumA PE=1 SV=2
AJ4834.3	33.4967	1.36e-06	NA
AJ1266.10	48.0769	1.37e-06	Collectin-12 OS=Homo sapiens GN=COLEC12 PE=1 SV=3
AJ2564.3	33.0969	1.37e-06	D(2)-like dopamine receptor OS=Takifugu rubripes GN=d215 PE=3 SV=1
AJ2029.3	44.3262	1.37e-06	NA
AJ317.2	34.3008	1.38e-06	Very-long-chain (3R)-3-hydroxyacyl-CoA dehydratase 3 OS=Bos taurus GN=HACD3 PE=2 SV=1
AJ2067.2	34.3008	1.38e-06	NA
AJ195.8	30.6397	1.39e-06	DNA-dependent protein kinase catalytic subunit OS=Gallus gallus GN=PRKDC PE=2 SV=1
AJ795.8	30.8943	1.39e-06	Serine/threonine-protein kinase PLK4 OS=Mus musculus GN=Plk4 PE=1 SV=2
AJ640.5	35.7143	1.39e-06	Torsin-1A OS=Macaca fascicularis GN=TOR1A PE=2 SV=1
AJ469.17	28.28	1.39e-06	NA
AJ254.7	33.8409	1.41e-06	Cell division cycle 7-related protein kinase OS=Mus musculus GN=Cdc7 PE=1 SV=2
AJ4270.1	44.6304	1.42e-06	NA
AJ4606.6	44.0252	1.44e-06	Proton myo-inositol cotransporter OS=Homo sapiens GN=SLC2A13 PE=1 SV=3
AJ2350.5	42.0561	1.44e-06	NA
AJ2489.4	50	1.44e-06	NA
AJ2513.7	27.7417	1.46e-06	Conserved oligomeric Golgi complex subunit 4 OS=Pongo abelii GN=COG4 PE=2 SV=1
AJ5351.1	28.4091	1.46e-06	Conserved oligomeric Golgi complex subunit 5 OS=Mus musculus GN=Cog5 PE=1 SV=3
AJ1069.7	34.1151	1.46e-06	Short-chain collagen C4 (Fragment) OS=Ephydatia muelleri PE=2 SV=1
AJ3835.2	28.9634	1.48e-06	Carnitine O-acetyltransferase OS=Mus musculus GN=Crat PE=1 SV=3
AJ1842.18	32.7937	1.48e-06	NA
AJ3760.7	29.3647	1.49e-06	Cell cycle checkpoint protein RAD17 OS=Homo sapiens GN=RAD17 PE=1 SV=2
AJ3006.6	28.0702	1.51e-06	Coiled-coil domain-containing protein 40 OS=Homo sapiens GN=CCDC40 PE=2 SV=2
AJ4012.15	52.2088	1.52e-06	cAMP-dependent protein kinase type II regulatory subunit OS=Strongylocentrotus purpuratus PE=2 SV=1
[truncated: 1,243 more rows]
