# Supplementary material for: Sea cucumber genome provides insights into saponin biosynthesis and aestivation regulation
Source: Cell Discov. 2018 Jun 26;4:29. doi: 10.1038/s41421-018-0030-5 (PMC6018497; doi:10.1038/s41421-018-0030-5)
Supplement: Supplementary file 5 — Table S18 [file 41421_2018_30_MOESM5_ESM.xlsx]

## Sheet: Sheet2
Table S18 The gene representation of canonical animal cholesterol synthesis pathway in A. japonicus and other selected animal genomes.
Phylum	Species	squalene monooxyge	oxidosqualene cyclization	C-14 demethylation	C-14 reduction	C-4 methyl oxidation	C-3 dehydrogenation /C-4 decarboxylation	C-3 ketoreduction	ER-anchoring	delta-8, delta-7 isomerization	C-5 desaturation	delta-7 reduction	delta-24 reduction
Echinodermata	Apostichopus japonicus	SQE	LAS		TM7SF2	FAXDC2(SC4MOL Para)	NSDHL, SDR42E1	HSD17B7	C14orf1	EBP	SC5DL		DHCR24
	Strongylocentrotus purpuratus	SQE	LAS	CYP51A1	TM7SF2	SC4MOL, FAXDC2	NSDHL, SDR42E1	HSD17B7	C14orf1	EBP	SC5DL	DHCR7	DHCR24
	Lytechinus variegatus	SQE	LAS	CYP51A1	TM7SF2	SC4MOL, FAXDC2	SDR42E1(NSDHL para)	HSD17B7				DHCR7
	Patiria miniata	SQE	LAS	CYP51A1	TM7SF2	SC4MOL, FAXDC2	NSDHL, SDR42E1	HSD17B7		EBP	SC5DL	DHCR7	DHCR24
Chordata	Ciona intestinalis					FAXDC2(SC4MOL Para)		HSD17B7				DHCR7	DHCR24
	Branchiostoma floridae	SQE	LAS	CYP51A1	TM7SF2	SC4MOL, FAXDC2	NSDHL, SDR42E1	HSD17B7	C14orf1	EBP	SC5DL	DHCR7	DHCR24
Mollusca	Patinopecten yesoensis				TM7SF2	FAXDC2(SC4MOL Para)	SDR42E1(NSDHL para)	HSD17B7		EBP	SC5DL	DHCR7	DHCR24
	Crassostrea gigas				TM7SF2	FAXDC2(SC4MOL Para)	SDR42E1(NSDHL para)	HSD17B7		EBP	SC5DL	DHCR7	DHCR24
	Lottia gigantea	SQE	LAS	CYP51A1	TM7SF2	SC4MOL, FAXDC2	NSDHL, SDR42E1	HSD17B7	C14orf1	EBP	SC5DL	DHCR7	DHCR24
	Octopus bimaculoides				TM7SF2	FAXDC2(SC4MOL Para)			C14orf1	EBP		DHCR7
Annelida	Helobdella robusta		LAS	CYP51A1	TM7SF2	FAXDC2(SC4MOL Para)	NSDHL	HSD17B7	C14orf1		SC5DL	DHCR7	DHCR24
Brachiopoda	Lingula anatina	SQE	LAS	CYP51A1	TM7SF2	SC4MOL, FAXDC2	SDR42E1(NSDHL para)	HSD17B7	C14orf1	EBP	SC5DL	DHCR7	DHCR24
Cnidaria	Nematostella vectensis				TM7SF2	FAXDC2(SC4MOL Para)	SDR42E1(NSDHL para)			EBP	SC5DL	DHCR7	DHCR24
Ctenophora	Beroe ovata					FAXDC2(SC4MOL Para)
Porifera	Amphimedon queenslandica	SQE	LAS	CYP51A1	TM7SF2	SC4MOL, FAXDC2	NSDHL	HSD17B7	C14orf1	EBP	SC5DL	DHCR7
Placozoa	Trichoplax adhaerens	SQE	LAS	CYP51A1	TM7SF2	SC4MOL	NSDHL, SDR42E1	HSD17B7	C14orf1	EBP	SC5DL		DHCR24
