# Supplementary material for: Sea cucumber genome provides insights into saponin biosynthesis and aestivation regulation
Source: Cell Discov. 2018 Jun 26;4:29. doi: 10.1038/s41421-018-0030-5 (PMC6018497; doi:10.1038/s41421-018-0030-5)
Supplement: Supplementary file 6 — Table S21 [file 41421_2018_30_MOESM6_ESM.xlsx]

## Sheet: Sheet1
Table S21 Summary of differentially expressed genes (DEGs) in all four organs during aestivation.
geneID	UNI_Accession	UNI_name	UNI_full_name	UNI_Evalue	p-value(BodyWall)	p-value(Intestine)	p-value(Muscle)	p-value(ResTree)
AJ101.15	A5PMW0	CTL5A_DANRE	Choline transporter-like protein 5-A (Fragment) OS=Danio rerio GN=slc44a5a PE=3 SV=1	4e-33	0.0218862	0.00394159	0.002519	0.0233436
AJ1010.7	O70244	CUBN_RAT	Cubilin OS=Rattus norvegicus GN=Cubn PE=1 SV=2	0	0.0160126	0.0230969	2.46857e-11	0.00234466
AJ1010.9	Q5BK26	PLPL7_RAT	Patatin-like phospholipase domain-containing protein 7 OS=Rattus norvegicus GN=Pnpla7 PE=1 SV=2	9e-32	0.0135238	0.00523645	0.00125244	4.51948e-06
AJ1021.11	Q60997	DMBT1_MOUSE	Deleted in malignant brain tumors 1 protein OS=Mus musculus GN=Dmbt1 PE=1 SV=2	5e-35	0.00412909	0.027738	0.000160373	0.0498364
AJ1026.3	P10079	FBP1_STRPU	Fibropellin-1 OS=Strongylocentrotus purpuratus GN=EGF1 PE=1 SV=2	3e-119	0.00552172	0.0134737	0.0493795	0.00596494
AJ1027.5	NA	NA	NA	NA	0.00870309	6.75444e-07	0.0106714	1.58919e-05
AJ1027.8	Q06852	SLAP1_CLOTH	Cell surface glycoprotein 1 OS=Clostridium thermocellum (strain ATCC 27405 / DSM 1237 / NBRC 103400 / NCIMB 10682 / NRRL B-4536 / VPI 7372) GN=olpB PE=3 SV=2	3e-08	0.00574967	0.000497979	0.0340026	0.0299871
AJ1037.7	B3A003	LYS3_CRAVI	Lysozyme 3 OS=Crassostrea virginica GN=lysoz3 PE=1 SV=1	1e-31	0.00889263	1.85564e-10	1.2522e-07	4.30789e-08
AJ105.15	Q2KIG5	THAS_BOVIN	Thromboxane-A synthase OS=Bos taurus GN=TBXAS1 PE=2 SV=1	2e-15	0.0252453	0.00490293	0.0436314	0.0367041
AJ1052.10	Q96PZ7	CSMD1_HUMAN	CUB and sushi domain-containing protein 1 OS=Homo sapiens GN=CSMD1 PE=1 SV=2	2e-06	0.0145912	0.0116049	0.0168387	0.000143369
AJ1053.8	Q8VHV7	HNRH1_RAT	Heterogeneous nuclear ribonucleoprotein H OS=Rattus norvegicus GN=Hnrnph1 PE=1 SV=2	7e-47	1.19321e-05	3.08333e-05	6.45365e-07	0.0185335
AJ1057.2	Q6DG99	KCTD6_DANRE	BTB/POZ domain-containing protein KCTD6 OS=Danio rerio GN=kctd6 PE=2 SV=1	5e-07	0.00397217	0.00238039	0.00817263	0.0126253
AJ1065.13	Q06806	TIE1_MOUSE	Tyrosine-protein kinase receptor Tie-1 OS=Mus musculus GN=Tie1 PE=1 SV=3	4e-12	7.99275e-08	0.0425789	0.034989	0.00115213
AJ1066.8	Q02858	TIE2_MOUSE	Angiopoietin-1 receptor OS=Mus musculus GN=Tek PE=1 SV=2	2e-23	0.000896917	0.0197716	0.0361319	0.0018172
AJ1067.10	Q1KZG0	S39A4_BOVIN	Zinc transporter ZIP4 OS=Bos taurus GN=SLC39A4 PE=1 SV=1	2e-45	0.019963	0.0107293	0.0300707	0.00794539
AJ1069.7	P18503	CAS4_EPHMU	Short-chain collagen C4 (Fragment) OS=Ephydatia muelleri PE=2 SV=1	2e-14	0.0145026	0.00622973	0.0180956	0.000121606
AJ1070.13	O22190	GH33_ARATH	Indole-3-acetic acid-amido synthetase GH3.3 OS=Arabidopsis thaliana GN=GH3.3 PE=1 SV=1	1e-45	0.00908766	0.0243143	0.0141239	0.00921146
AJ1074.2	Q6UXZ4	UNC5D_HUMAN	Netrin receptor UNC5D OS=Homo sapiens GN=UNC5D PE=1 SV=1	8e-07	0.00574239	0.0103732	4.56378e-05	0.000227555
AJ1074.4	Q5XK91	FBCDB_XENLA	Fibrinogen C domain-containing protein 1-B OS=Xenopus laevis GN=fibcd1-b PE=2 SV=1	1e-38	0.00799607	0.0141465	0.0105634	0.00756477
AJ1097.7	Q80T79	CSMD3_MOUSE	CUB and sushi domain-containing protein 3 OS=Mus musculus GN=Csmd3 PE=1 SV=3	3e-13	0.00105192	3.95897e-08	0.00953005	4.39975e-05
AJ11.24	P98158	LRP2_RAT	Low-density lipoprotein receptor-related protein 2 OS=Rattus norvegicus GN=Lrp2 PE=1 SV=1	0	0.00250826	2.43696e-05	0.0365296	0.000458765
AJ1117.13	Q8C8N3	VWC2_MOUSE	Brorin OS=Mus musculus GN=Vwc2 PE=1 SV=1	3e-09	0.000461818	0.0161042	0.000191744	2.28675e-06
AJ1127.7	P58365	CAD23_RAT	Cadherin-23 OS=Rattus norvegicus GN=Cdh23 PE=2 SV=1	0	8.96544e-05	0.0185035	0.024055	0.0386834
AJ1146.12	Q9QZ88	VPS29_MOUSE	Vacuolar protein sorting-associated protein 29 OS=Mus musculus GN=Vps29 PE=1 SV=1	3e-115	0.00559428	0.000434091	0.00179725	0.00472297
AJ1147.2	A0JPI9	LR74A_RAT	Leucine-rich repeat-containing protein 74A OS=Rattus norvegicus GN=Lrrc74a PE=2 SV=1	2e-26	1.51399e-05	0.0371706	2.34992e-06	0.0185742
AJ1148.5	P02750	A2GL_HUMAN	Leucine-rich alpha-2-glycoprotein OS=Homo sapiens GN=LRG1 PE=1 SV=2	5e-13	0.0003046	4.88876e-05	0.0189379	0.00660915
AJ116.12	A5D7A0	EFHD2_BOVIN	EF-hand domain-containing protein D2 OS=Bos taurus GN=EFHD2 PE=2 SV=1	1e-43	0.00566882	0.00171779	3.74958e-06	0.0291736
AJ1169.22	Q6VMQ6	MCAF1_HUMAN	Activating transcription factor 7-interacting protein 1 OS=Homo sapiens GN=ATF7IP PE=1 SV=3	7e-09	0.0362841	0.0148875	0.000476877	0.0132061
AJ1178.12	P19477	FIBA_PARPA	Fibrinogen-like protein A OS=Parastichopus parvimensis PE=2 SV=1	1e-62	0.0102991	0.0121488	0.000189592	0.0243088
AJ119.21	Q3TCJ1	F175B_MOUSE	BRISC complex subunit Abro1 OS=Mus musculus GN=Fam175b PE=1 SV=1	2e-08	0.0228458	0.00963095	0.00209251	0.0458516
AJ1202.4	Q8BX90	FND3A_MOUSE	Fibronectin type-III domain-containing protein 3A OS=Mus musculus GN=Fndc3a PE=1 SV=3	3e-122	0.0120406	0.00922441	0.00204881	0.026171
AJ1209.20	Q8JHV9	BIR7A_XENLA	Baculoviral IAP repeat-containing protein 7-A OS=Xenopus laevis GN=birc7-a PE=1 SV=1	6e-15	0.013085	0.000757106	0.000422057	0.00383494
AJ1210.1	A8E657	AASS_BOVIN	Alpha-aminoadipic semialdehyde synthase, mitochondrial OS=Bos taurus GN=AASS PE=2 SV=1	2e-33	0.00398035	0.0017437	0.0188306	2.02279e-05
AJ1221.5	O57382	TLL2_XENLA	Tolloid-like protein 2 OS=Xenopus laevis GN=tll2 PE=2 SV=1	1e-27	0.00265878	0.0374919	2.73653e-06	0.0427154
AJ124.34	Q91ZN1	COR1A_RAT	Coronin-1A OS=Rattus norvegicus GN=Coro1a PE=1 SV=3	1e-28	0.000730356	0.0087037	1.42639e-19	3.69288e-05
AJ1259.12	NA	NA	NA	NA	0.0134212	0.00163599	0.0164235	0.0113179
AJ126.1	P23358	RL12_RAT	60S ribosomal protein L12 OS=Rattus norvegicus GN=Rpl12 PE=2 SV=1	2e-93	0.0327252	0.00425208	0.000516796	0.0382085
AJ1264.6	NA	NA	NA	NA	0.00343333	0.0177561	0.00829143	0.0307391
AJ1276.10	Q8TE73	DYH5_HUMAN	Dynein heavy chain 5, axonemal OS=Homo sapiens GN=DNAH5 PE=1 SV=3	0	3.16404e-05	9.04358e-10	5.71375e-15	0.00120388
AJ1287.1	Q5XM24	APRA_DICDI	Autocrine proliferation repressor protein A OS=Dictyostelium discoideum GN=aprA PE=1 SV=1	2e-84	0.0464679	0.0265828	0.0484726	3.94267e-06
AJ1290.21	P15085	CBPA1_HUMAN	Carboxypeptidase A1 OS=Homo sapiens GN=CPA1 PE=1 SV=2	5e-23	0.00776794	0.0259794	0.000599898	0.036426
AJ1307.8	P0CT39	TF26_SCHPO	Transposon Tf2-6 polyprotein OS=Schizosaccharomyces pombe (strain 972 / ATCC 24843) GN=Tf2-6 PE=3 SV=1	4e-88	0.00408981	0.0371594	0.000458654	0.033581
AJ1331.9	Q9JJS6	BCDO1_MOUSE	Beta,beta-carotene 15,15'-monooxygenase OS=Mus musculus GN=Bco1 PE=1 SV=2	5e-68	0.026066	0.0498517	5.29943e-06	0.0405276
AJ134.33	P13255	GNMT_RAT	Glycine N-methyltransferase OS=Rattus norvegicus GN=Gnmt PE=1 SV=2	1e-104	0.0267315	0.00632035	0.00862101	0.000155079
AJ1346.14	P08962	CD63_HUMAN	CD63 antigen OS=Homo sapiens GN=CD63 PE=1 SV=2	3e-30	0.0390845	0.00130799	2.046e-17	6.27424e-07
AJ1350.15	Q9UBC2	EP15R_HUMAN	Epidermal growth factor receptor substrate 15-like 1 OS=Homo sapiens GN=EPS15L1 PE=1 SV=1	4e-59	0.000109607	0.000149834	0.00492472	6.71036e-08
AJ1350.6	P09417	DHPR_HUMAN	Dihydropteridine reductase OS=Homo sapiens GN=QDPR PE=1 SV=2	6e-82	0.00760401	0.00131402	1.79601e-05	0.0355571
AJ1363.13	P43234	CATO_HUMAN	Cathepsin O OS=Homo sapiens GN=CTSO PE=2 SV=1	2e-65	0.0140513	0.0182934	0.0270982	0.00182107
AJ1387.18	Q9H7F0	AT133_HUMAN	Probable cation-transporting ATPase 13A3 OS=Homo sapiens GN=ATP13A3 PE=1 SV=4	2e-63	0.0164715	0.0249037	0.00561709	0.0177027
AJ1397.6	Q8N539	FBCD1_HUMAN	Fibrinogen C domain-containing protein 1 OS=Homo sapiens GN=FIBCD1 PE=1 SV=2	8e-48	0.0456482	0.00657448	2.67756e-06	1.28499e-05
AJ1408.11	P62856	RS26_RAT	40S ribosomal protein S26 OS=Rattus norvegicus GN=Rps26 PE=3 SV=3	6e-51	2.5006e-06	9.15358e-05	0.000639223	0.000323038
AJ1409.4	Q9BRZ2	TRI56_HUMAN	E3 ubiquitin-protein ligase TRIM56 OS=Homo sapiens GN=TRIM56 PE=1 SV=3	1e-19	0.00829051	0.0151827	0.0480711	0.0135494
AJ1424.2	Q9UGM3	DMBT1_HUMAN	Deleted in malignant brain tumors 1 protein OS=Homo sapiens GN=DMBT1 PE=1 SV=2	3e-132	9.27622e-08	0.00032393	0.0100173	2.43846e-06
AJ143.7	O18973	RABX5_BOVIN	Rab5 GDP/GTP exchange factor OS=Bos taurus GN=RABGEF1 PE=1 SV=1	2e-125	0.00238949	8.43481e-06	0.00278963	0.00736523
AJ1444.8	P18621	RL17_HUMAN	60S ribosomal protein L17 OS=Homo sapiens GN=RPL17 PE=1 SV=3	3e-94	0.00264208	0.0397007	4.95518e-09	0.000533834
AJ1458.3	Q54P13	ABCC8_DICDI	ABC transporter C family member 8 OS=Dictyostelium discoideum GN=abcC8 PE=3 SV=1	1e-10	0.0201591	0.00931785	4.66626e-10	0.0263455
AJ1459.32	NA	NA	NA	NA	0.0137441	0.0137962	0.0211987	9.45202e-08
AJ1463.2	Q95SX7	RTBS_DROME	Probable RNA-directed DNA polymerase from transposon BS OS=Drosophila melanogaster GN=RTase PE=2 SV=1	7e-08	5.45774e-06	7.97656e-07	0.012946	0.000162471
AJ1468.6	Q5U901	CBPA6_MOUSE	Carboxypeptidase A6 OS=Mus musculus GN=Cpa6 PE=2 SV=1	3e-51	0.0273812	1.90438e-15	9.02937e-05	1.42345e-05
AJ149.17	Q8VCC1	PGDH_MOUSE	15-hydroxyprostaglandin dehydrogenase [NAD(+)] OS=Mus musculus GN=Hpgd PE=1 SV=1	6e-21	4.86219e-07	0.00137276	0.0174116	0.0154538
AJ1493.17	P37136	ACES_RAT	Acetylcholinesterase OS=Rattus norvegicus GN=Ache PE=2 SV=1	7e-90	0.0300288	0.0176404	0.0436414	0.0075051
AJ1498.14	NA	NA	NA	NA	0.00162767	3.6122e-05	0.00463308	0.03555
AJ15.12	Q02988	LECA_PLEWA	Lectin OS=Pleurodeles waltl GN=LEC PE=1 SV=1	4e-15	0.000268931	1.43656e-05	4.16651e-05	0.000728229
AJ150.18	Q16589	CCNG2_HUMAN	Cyclin-G2 OS=Homo sapiens GN=CCNG2 PE=2 SV=1	9e-12	0.00461569	0.0212952	0.0460537	0.0333484
AJ1505.9	Q9FGT8	TIL_ARATH	Temperature-induced lipocalin-1 OS=Arabidopsis thaliana GN=TIL PE=1 SV=1	6e-12	0.00119114	0.0293565	0.0226486	0.00473289
AJ1508.11	Q60HE2	ODO1_MACFA	2-oxoglutarate dehydrogenase, mitochondrial OS=Macaca fascicularis GN=OGDH PE=2 SV=1	6e-30	6.13407e-05	9.17596e-05	0.000229091	0.00189186
AJ1511.21	Q5RBP1	NPNT_PONAB	Nephronectin OS=Pongo abelii GN=NPNT PE=2 SV=1	5e-61	0.0376095	0.00399919	0.00169097	0.0201987
AJ1515.21	Q969Y0	NXPE3_HUMAN	NXPE family member 3 OS=Homo sapiens GN=NXPE3 PE=2 SV=1	5e-36	9.05297e-05	0.000815337	0.000878862	0.00912645
AJ1519.5	P19222	CBPA2_RAT	Carboxypeptidase A2 OS=Rattus norvegicus GN=Cpa2 PE=1 SV=1	6e-65	0.000314118	1.1889e-14	0.000623971	0.000602874
AJ1525.11	D8VNS8	FCNV2_CERRY	Ryncolin-2 OS=Cerberus rynchops PE=1 SV=1	6e-37	0.0369662	0.00706111	0.000443663	0.00527592
AJ1543.7	Q5IS75	ACHB3_PANTR	Neuronal acetylcholine receptor subunit beta-3 OS=Pan troglodytes GN=CHRNB3 PE=2 SV=1	3e-21	0.00126917	0.0142865	0.00733383	0.000632468
AJ1545.6	Q3U962	CO5A2_MOUSE	Collagen alpha-2(V) chain OS=Mus musculus GN=Col5a2 PE=1 SV=1	2e-11	0.000389082	0.0285024	4.69231e-06	0.00148139
AJ1583.3	P26696	MK01_XENLA	Mitogen-activated protein kinase 1 OS=Xenopus laevis GN=mapk1 PE=1 SV=3	4e-130	0.00105649	0.00017186	0.00108177	0.00232034
AJ1584.10	Q9DFQ7	RL24_GILMI	60S ribosomal protein L24 OS=Gillichthys mirabilis GN=rpl24 PE=2 SV=2	2e-54	0.0217172	0.0047215	0.00240642	0.0129755
AJ1584.11	NA	NA	NA	NA	0.0132353	0.00277914	0.0342145	2.67539e-05
AJ159.10	Q91XQ5	CHSTF_MOUSE	Carbohydrate sulfotransferase 15 OS=Mus musculus GN=Chst15 PE=2 SV=1	2e-41	0.00620152	0.0293565	3.49349e-05	0.00719723
AJ1590.5	O08762	NETR_MOUSE	Neurotrypsin OS=Mus musculus GN=Prss12 PE=2 SV=1	3e-52	9.43709e-09	0.00450119	1.9335e-10	7.07551e-07
AJ16.45	O43422	P52K_HUMAN	52 kDa repressor of the inhibitor of the protein kinase OS=Homo sapiens GN=PRKRIR PE=1 SV=2	3e-70	0.0347822	0.000224745	8.23969e-06	0.011207
AJ16.57	O60519	CRBL2_HUMAN	cAMP-responsive element-binding protein-like 2 OS=Homo sapiens GN=CREBL2 PE=1 SV=1	3e-15	0.0413137	0.0195173	2.62185e-05	0.00488404
AJ161.23	Q7SYH5	SC5A8_XENLA	Sodium-coupled monocarboxylate transporter 1 OS=Xenopus laevis GN=slc5a8 PE=2 SV=1	9e-54	0.0357281	0.000261723	4.33775e-06	0.0181766
AJ1627.4	P79739	CP26A_DANRE	Cytochrome P450 26A1 OS=Danio rerio GN=cyp26a1 PE=2 SV=1	3e-36	0.000389206	0.00909763	8.05391e-06	3.78833e-05
AJ1627.5	Q6EIG3	CP26B_DANRE	Cytochrome P450 26B1 OS=Danio rerio GN=cyp26b1 PE=1 SV=1	3e-47	1.04731e-05	0.00255183	2.15331e-07	5.28345e-05
AJ1649.2	Q14517	FAT1_HUMAN	Protocadherin Fat 1 OS=Homo sapiens GN=FAT1 PE=1 SV=2	3e-21	0.000383471	0.0338677	0.0464503	0.000551041
AJ1650.1	Q9JLB5	ACH10_RAT	Neuronal acetylcholine receptor subunit alpha-10 OS=Rattus norvegicus GN=Chrna10 PE=1 SV=1	1e-22	0.00207461	0.0337223	0.041622	0.00579749
AJ169.7	A6H8I2	SGSM3_XENLA	Small G protein signaling modulator 3 homolog OS=Xenopus laevis GN=sgsm3 PE=2 SV=1	9e-100	0.0384818	0.0253581	0.00509978	0.0434475
AJ1706.4	NA	NA	NA	NA	0.040659	0.0147482	0.000180919	0.000413007
AJ1706.5	NA	NA	NA	NA	0.000713003	0.00224985	1.64919e-09	0.000686147
AJ1707.4	Q7QC84	MMSA_ANOGA	Probable methylmalonate-semialdehyde dehydrogenase [acylating], mitochondrial OS=Anopheles gambiae GN=AGAP002499 PE=3 SV=2	3e-67	0.0448632	0.00175687	0.013627	3.70388e-05
AJ1722.11	Q9WTS8	FCN1_RAT	Ficolin-1 OS=Rattus norvegicus GN=Fcn1 PE=2 SV=2	4e-42	0.00037548	0.00259465	0.00183465	0.00647907
AJ1729.5	Q588U8	CFDP2_TRAJA	Craniofacial development protein 2 OS=Tragulus javanicus GN=CFDP2 PE=2 SV=1	7e-46	0.0193517	0.0150327	0.00307143	0.000172261
AJ1729.7	Q761V0	SC6A5_MOUSE	Sodium- and chloride-dependent glycine transporter 2 OS=Mus musculus GN=Slc6a5 PE=1 SV=1	0	0.00788046	0.0398274	0.00493271	0.000886308
AJ173.1	NA	NA	NA	NA	0.000953762	0.0110878	0.00813686	0.00753193
AJ1759.11	A3KFU9	PTHD2_MOUSE	Patched domain-containing protein 2 OS=Mus musculus GN=Ptchd2 PE=2 SV=1	4e-82	0.0430857	0.0489459	0.00673512	1.79604e-10
AJ178.39	P16065	GCY_STRPU	Speract receptor OS=Strongylocentrotus purpuratus PE=2 SV=1	0	1.13106e-10	0.000639582	0.000184896	0.00083021
AJ1791.13	Q8R205	ZC3HA_MOUSE	Zinc finger CCCH domain-containing protein 10 OS=Mus musculus GN=Zc3h10 PE=2 SV=1	3e-37	0.0275504	1.50862e-06	6.47314e-06	1.29034e-12
AJ1795.11	Q9P2K1	C2D2A_HUMAN	Coiled-coil and C2 domain-containing protein 2A OS=Homo sapiens GN=CC2D2A PE=1 SV=3	2e-68	0.000632414	0.0396571	0.0128834	0.0135084
AJ1796.3	Q54BU4	ABCB1_DICDI	ABC transporter B family member 1 OS=Dictyostelium discoideum GN=abcB1 PE=3 SV=1	3e-104	0.00245811	0.00525049	0.00432705	0.0242701
AJ1797.2	Q9VS29	DSCL_DROME	Down syndrome cell adhesion molecule-like protein Dscam2 OS=Drosophila melanogaster GN=Dscam2 PE=2 SV=3	4e-08	0.00745631	0.0326792	0.00501744	0.0223842
AJ1799.4	Q61555	FBN2_MOUSE	Fibrillin-2 OS=Mus musculus GN=Fbn2 PE=1 SV=2	2e-53	0.00624931	0.0241757	0.0168327	0.000519218
AJ18.20	Q9CXS4	CENPV_MOUSE	Centromere protein V OS=Mus musculus GN=Cenpv PE=1 SV=2	2e-57	0.0205147	0.0435656	0.00742252	0.000664292
AJ180.4	Q6RVV4	TIC32_PEA	Short-chain dehydrogenase TIC 32, chloroplastic OS=Pisum sativum GN=TIC32 PE=1 SV=1	7e-32	0.0145644	0.0013898	0.0247443	0.000414534
AJ181.16	A2A6Q5	CDC27_MOUSE	Cell division cycle protein 27 homolog OS=Mus musculus GN=Cdc27 PE=1 SV=1	5e-28	0.00695825	0.000395686	6.91076e-06	0.00120539
AJ1818.12	P19615	MYP_STRPU	Major yolk protein OS=Strongylocentrotus purpuratus PE=1 SV=2	2e-45	5.15011e-05	0.0104677	0.0257297	0.0315482
AJ1857.10	NA	NA	NA	NA	0.00194001	0.0272871	0.00237711	1.09424e-05
AJ1862.11	Q8C8R3	ANK2_MOUSE	Ankyrin-2 OS=Mus musculus GN=Ank2 PE=1 SV=2	2e-06	0.00370045	0.000258549	0.0259528	0.0400869
AJ188.14	NA	NA	NA	NA	0.00144246	0.000854833	0.00184429	0.00189091
AJ1880.1	P08594	AQL1_THEAQ	Aqualysin-1 OS=Thermus aquaticus GN=pstI PE=1 SV=2	3e-70	0.00757812	7.46563e-20	0.00420936	6.49248e-06
AJ1886.1	P49013	FBP3_STRPU	Fibropellin-3 OS=Strongylocentrotus purpuratus GN=EGF3 PE=1 SV=1	2e-17	0.00448848	0.00168508	0.00612813	0.0062151
AJ1894.1	A0A8J8	ANGP2_CANFA	Angiopoietin-2 OS=Canis familiaris GN=ANGPT2 PE=2 SV=1	8e-08	0.0119151	0.0400599	0.0163475	8.6158e-06
AJ191.22	Q8BUJ9	LRP12_MOUSE	Low-density lipoprotein receptor-related protein 12 OS=Mus musculus GN=Lrp12 PE=2 SV=2	6e-08	0.0115561	0.00181168	0.000946129	0.0141701
AJ1922.1	Q68FQ0	TCPE_RAT	T-complex protein 1 subunit epsilon OS=Rattus norvegicus GN=Cct5 PE=1 SV=1	2e-104	1.3988e-05	6.25751e-06	0.00175013	6.82239e-07
AJ1932.12	NA	NA	NA	NA	9.91489e-05	0.0251181	1.57164e-27	0.0244305
AJ1934.7	NA	NA	NA	NA	0.00657549	0.00351268	0.015032	0.000416228
AJ1966.8	Q9UBS5	GABR1_HUMAN	Gamma-aminobutyric acid type B receptor subunit 1 OS=Homo sapiens GN=GABBR1 PE=1 SV=1	2e-62	0.0339902	3.91638e-06	6.01622e-05	1.37336e-05
AJ1970.6	Q60855	RIPK1_MOUSE	Receptor-interacting serine/threonine-protein kinase 1 OS=Mus musculus GN=Ripk1 PE=1 SV=1	3e-09	1.6101e-06	0.03452	0.0256267	0.000407769
AJ1982.8	NA	NA	NA	NA	0.000109512	0.00305888	0.0478255	0.00368285
AJ2.13	O43451	MGA_HUMAN	Maltase-glucoamylase, intestinal OS=Homo sapiens GN=MGAM PE=1 SV=5	0	0.0460864	0.00504032	0.0146109	4.12539e-05
AJ201.8	NA	NA	NA	NA	0.000960156	0.018923	0.00352862	0.0250852
AJ2076.5	Q6DK85	KCNRG_XENTR	Putative potassium channel regulatory protein OS=Xenopus tropicalis GN=kcnrg PE=2 SV=1	2e-09	0.0151193	8.58137e-05	0.017067	0.0340383
AJ2093.11	P28020	CSK21_XENLA	Casein kinase II subunit alpha OS=Xenopus laevis GN=csnk2a1 PE=2 SV=2	6e-165	0.00231503	0.0180215	0.00239963	3.44481e-05
AJ2094.4	Q06807	TIE2_BOVIN	Angiopoietin-1 receptor OS=Bos taurus GN=TEK PE=2 SV=1	2e-25	0.000691992	0.000421879	0.0127335	0.00728878
AJ21.5	Q60417	SCRB1_CRIGR	Scavenger receptor class B member 1 OS=Cricetulus griseus GN=SCARB1 PE=2 SV=1	1e-32	0.0257038	0.0191547	0.00342932	0.000185665
AJ2123.12	C6FG12	NLRC5_ICTPU	Protein NLRC5 OS=Ictalurus punctatus GN=nlrc5 PE=2 SV=1	2e-07	0.00779692	0.0103168	0.000951172	0.000117814
AJ214.8	P57759	ERP29_MOUSE	Endoplasmic reticulum resident protein 29 OS=Mus musculus GN=Erp29 PE=1 SV=2	1e-45	0.00392984	0.000445425	0.0249025	0.00752802
AJ2169.6	Q9WTR6	XCT_MOUSE	Cystine/glutamate transporter OS=Mus musculus GN=Slc7a11 PE=1 SV=1	2e-34	0.0160192	0.00442016	0.011078	0.0219888
AJ2180.2	Q9Y5W3	KLF2_HUMAN	Krueppel-like factor 2 OS=Homo sapiens GN=KLF2 PE=1 SV=2	8e-49	0.00110668	0.014298	4.51564e-05	0.00925679
AJ2182.5	NA	NA	NA	NA	0.0051541	0.01154	0.00633148	0.000897371
AJ22.29	NA	NA	NA	NA	0.00154585	0.000107677	0.0047376	0.00673569
AJ2206.6	Q13332	PTPRS_HUMAN	Receptor-type tyrosine-protein phosphatase S OS=Homo sapiens GN=PTPRS PE=1 SV=3	2e-12	0.000942797	0.00534724	0.00210882	0.0456609
AJ2213.1	P43449	CCNA2_CHICK	Cyclin-A2 OS=Gallus gallus GN=CCNA2 PE=2 SV=1	1e-26	2.50471e-05	2.00618e-06	4.96624e-08	9.49173e-08
AJ2213.6	O43451	MGA_HUMAN	Maltase-glucoamylase, intestinal OS=Homo sapiens GN=MGAM PE=1 SV=5	0	0.0243571	0.00199073	0.00134496	0.00125518
AJ2214.6	Q640P2	ANGL1_MOUSE	Angiopoietin-related protein 1 OS=Mus musculus GN=Angptl1 PE=2 SV=1	1e-28	0.0274025	0.049428	0.0357601	0.00039542
AJ2223.10	NA	NA	NA	NA	0.016681	0.0116426	0.000319223	0.0234177
AJ2235.4	Q16651	PRSS8_HUMAN	Prostasin OS=Homo sapiens GN=PRSS8 PE=1 SV=1	3e-36	5.73956e-05	0.0237609	0.0144427	0.0272978
AJ2236.7	NA	NA	NA	NA	0.000453716	0.0334257	0.0324447	0.000184247
AJ2240.3	Q9UHC6	CNTP2_HUMAN	Contactin-associated protein-like 2 OS=Homo sapiens GN=CNTNAP2 PE=1 SV=1	2e-28	0.000392665	0.0212952	8.52951e-06	0.0428245
AJ2254.10	P56657	CP240_MOUSE	Cytochrome P450 2C40 OS=Mus musculus GN=Cyp2c40 PE=1 SV=2	5e-45	0.0158359	0.00320673	0.039252	0.0367089
AJ2258.7	Q9VUL9	FUCTA_DROME	Glycoprotein 3-alpha-L-fucosyltransferase A OS=Drosophila melanogaster GN=FucTA PE=2 SV=2	4e-31	0.0279214	0.000110222	0.012816	0.00505825
AJ226.12	Q92035	ACES_BUNFA	Acetylcholinesterase OS=Bungarus fasciatus GN=ACHE PE=1 SV=2	4e-79	0.00672858	1.11971e-05	0.0233988	0.000491395
AJ2274.5	P14000	ARS_HEMPU	Arylsulfatase OS=Hemicentrotus pulcherrimus PE=1 SV=1	1e-23	0.00642753	0.0218023	0.01361	3.95327e-05
AJ228.12	Q9UL19	HRSL4_HUMAN	Retinoic acid receptor responder protein 3 OS=Homo sapiens GN=RARRES3 PE=1 SV=1	2e-08	0.0465839	4.97152e-08	0.0232924	0.000866352
AJ2299.5	P96202	PPSC_MYCTU	Phthiocerol synthesis polyketide synthase type I PpsC OS=Mycobacterium tuberculosis (strain ATCC 25618 / H37Rv) GN=ppsC PE=1 SV=2	7e-140	1.68302e-05	0.000301931	0.00305244	1.33677e-07
AJ2316.6	NA	NA	NA	NA	0.0116965	0.00236026	0.0127467	0.0230825
AJ2316.7	Q8WWZ8	OIT3_HUMAN	Oncoprotein-induced transcript 3 protein OS=Homo sapiens GN=OIT3 PE=1 SV=2	4e-20	0.00132435	0.0124616	0.00518686	0.00171498
AJ2321.3	Q8CHI9	CHSTF_RAT	Carbohydrate sulfotransferase 15 OS=Rattus norvegicus GN=Chst15 PE=2 SV=1	2e-55	0.00551256	0.00509636	1.64949e-06	0.00912404
AJ2322.11	P80146	SEPR_THESR	Extracellular serine proteinase OS=Thermus sp. (strain Rt41A) PE=1 SV=3	1e-81	0.0395729	1.8607e-14	0.0211809	2.70716e-05
AJ2325.2	A0JPN2	S39A4_RAT	Zinc transporter ZIP4 OS=Rattus norvegicus GN=Slc39a4 PE=2 SV=1	2e-12	0.0291376	0.00275541	0.0113316	0.000376916
AJ2335.14	O35403	ST3A1_MOUSE	Amine sulfotransferase OS=Mus musculus GN=Sult3a1 PE=2 SV=1	2e-30	0.00957547	0.0113932	0.0095227	0.000317908
AJ2341.9	P04058	ACES_TORCA	Acetylcholinesterase OS=Torpedo californica GN=ache PE=1 SV=2	2e-60	0.0333409	0.0246423	0.00792501	0.0173442
AJ2346.3	Q8N129	CNPY4_HUMAN	Protein canopy homolog 4 OS=Homo sapiens GN=CNPY4 PE=2 SV=1	5e-55	0.0298042	0.0411352	0.0262396	0.011858
AJ2350.6	Q96RW7	HMCN1_HUMAN	Hemicentin-1 OS=Homo sapiens GN=HMCN1 PE=1 SV=2	0	0.0110212	1.14609e-05	0.0474245	0.0161309
AJ236.15	Q92035	ACES_BUNFA	Acetylcholinesterase OS=Bungarus fasciatus GN=ACHE PE=1 SV=2	1e-97	0.00183576	0.0456665	0.0286602	0.0186112
AJ2361.10	Q0V9K2	ABHDB_XENTR	Alpha/beta hydrolase domain-containing protein 11 OS=Xenopus tropicalis GN=abhd11 PE=2 SV=2	3e-37	0.0434654	0.0323445	0.0421369	0.00718331
AJ2368.3	Q5XK91	FBCDB_XENLA	Fibrinogen C domain-containing protein 1-B OS=Xenopus laevis GN=fibcd1-b PE=2 SV=1	5e-10	0.00661631	0.00203852	0.00293445	0.00339212
AJ237.32	A2ARZ3	FSIP2_MOUSE	Fibrous sheath-interacting protein 2 OS=Mus musculus GN=Fsip2 PE=1 SV=3	6e-09	0.000145292	0.0262263	5.69464e-09	0.000428938
AJ2390.3	Q6AX44	FBCDA_XENLA	Fibrinogen C domain-containing protein 1-A OS=Xenopus laevis GN=fibcd1-a PE=2 SV=1	3e-49	5.08097e-07	0.000429855	7.97888e-06	7.09552e-05
AJ2412.2	B5FZS9	RS3A_TAEGU	40S ribosomal protein S3a OS=Taeniopygia guttata GN=RPS3A PE=2 SV=1	3e-135	1.0205e-11	0.0119047	3.35303e-05	4.05353e-10
AJ2438.6	P61315	G3ST3_MOUSE	Galactose-3-O-sulfotransferase 3 OS=Mus musculus GN=Gal3st3 PE=2 SV=1	7e-33	0.000914147	0.00139817	0.00199045	0.0111546
AJ2445.14	Q5U2V4	PLBL1_RAT	Phospholipase B-like 1 OS=Rattus norvegicus GN=Plbd1 PE=2 SV=1	0	0.010273	0.0222226	1.20657e-05	0.0324971
AJ2452.4	P35556	FBN2_HUMAN	Fibrillin-2 OS=Homo sapiens GN=FBN2 PE=1 SV=3	6e-119	0.0384862	0.0227499	0.0110663	0.000357458
AJ2456.10	Q05B67	F210A_BOVIN	Protein FAM210A OS=Bos taurus GN=FAM210A PE=2 SV=1	6e-34	0.0102268	0.00687148	1.34545e-05	0.017198
AJ2458.11	Q8TC57	M1AP_HUMAN	Meiosis 1 arrest protein OS=Homo sapiens GN=M1AP PE=1 SV=1	2e-51	0.00601454	0.0243481	0.0117186	0.0370592
AJ2458.15	Q9NZJ4	SACS_HUMAN	Sacsin OS=Homo sapiens GN=SACS PE=1 SV=2	6e-14	0.0230837	0.00956401	0.00163856	0.00284097
AJ2491.10	O57382	TLL2_XENLA	Tolloid-like protein 2 OS=Xenopus laevis GN=tll2 PE=2 SV=1	1e-13	0.0222555	0.0126893	1.16457e-06	0.0300434
AJ25.2	O76536	HYAL_STRPU	Hyalin (Fragment) OS=Strongylocentrotus purpuratus PE=2 SV=1	5e-33	0.00836051	0.0367366	0.0253404	0.000108483
AJ2505.11	B1H3B1	FUND1_XENTR	FUN14 domain-containing protein 1 OS=Xenopus tropicalis GN=fundc1 PE=2 SV=1	5e-33	3.46297e-06	0.000128894	0.0012997	0.0427415
AJ2513.3	NA	NA	NA	NA	0.00412039	1.87307e-05	2.47748e-05	0.01659
AJ2515.6	NA	NA	NA	NA	0.0119456	1.63604e-08	0.0114115	0.0477139
AJ253.9	Q9NZJ4	SACS_HUMAN	Sacsin OS=Homo sapiens GN=SACS PE=1 SV=2	0	0.0255116	0.0158994	0.0310758	0.0482703
AJ2567.12	NA	NA	NA	NA	0.00501149	0.0238586	0.0104413	0.0117385
AJ257.18	Q8N3Y7	RDHE2_HUMAN	Epidermal retinol dehydrogenase 2 OS=Homo sapiens GN=SDR16C5 PE=2 SV=2	2e-82	0.0156657	3.96428e-10	3.57344e-05	0.00705976
AJ2574.1	P18503	CAS4_EPHMU	Short-chain collagen C4 (Fragment) OS=Ephydatia muelleri PE=2 SV=1	6e-08	0.00244593	0.0374275	0.0468733	0.00534785
AJ258.25	P20023	CR2_HUMAN	Complement receptor type 2 OS=Homo sapiens GN=CR2 PE=1 SV=2	1e-15	0.00147522	2.32121e-07	0.000329361	8.19383e-07
AJ258.7	Q99PV3	MKLN1_RAT	Muskelin OS=Rattus norvegicus GN=Mkln1 PE=1 SV=1	3e-166	0.0266585	0.0466756	0.00465719	0.0119856
AJ26.11	Q13823	NOG2_HUMAN	Nucleolar GTP-binding protein 2 OS=Homo sapiens GN=GNL2 PE=1 SV=1	3e-101	0.0460207	0.0120778	1.29972e-06	0.00728409
AJ2625.2	O88799	ZAN_MOUSE	Zonadhesin OS=Mus musculus GN=Zan PE=1 SV=1	3e-27	4.34696e-05	0.00216825	0.00021229	0.0156658
AJ2626.2	Q8WPD0	LECG_PATPE	Alpha-N-acetylgalactosamine-specific lectin OS=Patiria pectinifera PE=1 SV=1	2e-09	2.23762e-06	0.00863209	1.33004e-17	0.00553648
AJ264.12	O15085	ARHGB_HUMAN	Rho guanine nucleotide exchange factor 11 OS=Homo sapiens GN=ARHGEF11 PE=1 SV=1	2e-17	0.0201801	0.00705273	1.4531e-09	0.00140235
AJ264.22	Q09717	RANG_SCHPO	Ran-specific GTPase-activating protein 1 OS=Schizosaccharomyces pombe (strain 972 / ATCC 24843) GN=sbp1 PE=1 SV=1	1e-08	0.00189114	5.34899e-07	5.54728e-06	0.00938403
AJ264.23	Q09717	RANG_SCHPO	Ran-specific GTPase-activating protein 1 OS=Schizosaccharomyces pombe (strain 972 / ATCC 24843) GN=sbp1 PE=1 SV=1	2e-08	0.00144088	0.00410824	0.000770621	0.000149849
AJ2644.14	P56558	OGT1_RAT	UDP-N-acetylglucosamine--peptide N-acetylglucosaminyltransferase 110 kDa subunit OS=Rattus norvegicus GN=Ogt PE=1 SV=1	6e-96	7.84261e-06	0.000250669	0.0102348	4.36714e-05
AJ267.5	Q9Y6R7	FCGBP_HUMAN	IgGFc-binding protein OS=Homo sapiens GN=FCGBP PE=1 SV=3	9e-22	3.53352e-05	0.00290538	0.0269684	0.00512668
AJ268.22	NA	NA	NA	NA	0.0226325	0.00791707	0.0055187	0.00441445
AJ268.4	P26439	3BHS2_HUMAN	3 beta-hydroxysteroid dehydrogenase/Delta 5-->4-isomerase type 2 OS=Homo sapiens GN=HSD3B2 PE=1 SV=2	1e-53	0.00157489	0.0333941	0.0290844	1.69554e-07
AJ27.5	A2AV25	FBCD1_MOUSE	Fibrinogen C domain-containing protein 1 OS=Mus musculus GN=Fibcd1 PE=2 SV=1	9e-49	0.00979488	0.0110728	0.0284536	1.16562e-05
AJ2705.6	NA	NA	NA	NA	4.34815e-05	3.63795e-05	0.00479831	5.80784e-07
AJ271.4	Q9JI57	GT2D1_MOUSE	General transcription factor II-I repeat domain-containing protein 1 OS=Mus musculus GN=Gtf2ird1 PE=2 SV=2	3e-07	0.0111773	0.0126935	1.75356e-06	0.00421072
AJ2713.3	Q5M8Z0	BHMT1_XENTR	Betaine--homocysteine S-methyltransferase 1 OS=Xenopus tropicalis GN=bhmt PE=2 SV=1	5e-45	0.0452188	0.0226054	0.0307451	0.0214664
AJ2723.7	Q07954	LRP1_HUMAN	Prolow-density lipoprotein receptor-related protein 1 OS=Homo sapiens GN=LRP1 PE=1 SV=2	2e-25	0.0132351	0.0248626	0.000418116	0.0200986
AJ2727.1	Q53S33	BOLA3_HUMAN	BolA-like protein 3 OS=Homo sapiens GN=BOLA3 PE=1 SV=1	1e-19	0.0117366	0.00375339	0.00148513	0.0160421
AJ2740.1	P98133	FBN1_BOVIN	Fibrillin-1 OS=Bos taurus GN=FBN1 PE=1 SV=1	7e-50	0.0314814	9.78989e-05	0.0336745	0.041509
AJ2754.2	P98164	LRP2_HUMAN	Low-density lipoprotein receptor-related protein 2 OS=Homo sapiens GN=LRP2 PE=1 SV=3	4e-21	0.0137667	0.00103544	0.0484726	0.0156768
AJ2774.14	Q91W43	GCSP_MOUSE	Glycine dehydrogenase (decarboxylating), mitochondrial OS=Mus musculus GN=Gldc PE=1 SV=1	0	0.023313	0.00699193	9.01173e-06	0.00160896
AJ2782.6	Q14517	FAT1_HUMAN	Protocadherin Fat 1 OS=Homo sapiens GN=FAT1 PE=1 SV=2	5e-14	0.00618084	0.00509636	0.0433003	0.0154572
AJ2792.5	NA	NA	NA	NA	0.0212294	0.0427061	0.0336457	0.00201756
AJ2797.4	Q80V70	MEGF6_MOUSE	Multiple epidermal growth factor-like domains protein 6 OS=Mus musculus GN=Megf6 PE=2 SV=3	9e-72	0.0477038	0.00485938	0.00453115	0.000352221
AJ2799.2	P15869	H1B_STRPU	Histone H1-beta, late embryonic OS=Strongylocentrotus purpuratus PE=3 SV=1	3e-11	0.00105268	0.00401294	0.0400491	0.0233817
AJ28.40	Q811W2	CP26B_MOUSE	Cytochrome P450 26B1 OS=Mus musculus GN=Cyp26b1 PE=1 SV=1	3e-26	8.70024e-06	0.0040567	2.70023e-08	0.00010315
AJ28.7	Q13887	KLF5_HUMAN	Krueppel-like factor 5 OS=Homo sapiens GN=KLF5 PE=1 SV=2	8e-58	1.34433e-07	0.0180268	0.0106008	0.0295202
AJ2803.4	Q6AYD3	PA2G4_RAT	Proliferation-associated protein 2G4 OS=Rattus norvegicus GN=Pa2g4 PE=1 SV=1	2e-60	0.00749348	0.0454023	0.00770764	5.14194e-05
AJ2806.13	O76536	HYAL_STRPU	Hyalin (Fragment) OS=Strongylocentrotus purpuratus PE=2 SV=1	3e-35	0.00623726	0.0425766	0.0439412	0.00581481
AJ2827.14	Q80T91	MEG11_MOUSE	Multiple epidermal growth factor-like domains protein 11 OS=Mus musculus GN=Megf11 PE=1 SV=3	2e-85	0.0166117	0.00534766	0.0496915	0.026938
AJ2841.6	Q01705	NOTC1_MOUSE	Neurogenic locus notch homolog protein 1 OS=Mus musculus GN=Notch1 PE=1 SV=3	7e-25	0.000390419	0.0338677	0.0286198	0.0246954
AJ2848.1	Q64739	COBA2_MOUSE	Collagen alpha-2(XI) chain OS=Mus musculus GN=Col11a2 PE=2 SV=3	3e-12	0.0388807	0.0451916	0.0144932	0.047083
AJ287.11	Q8R4F0	MCLN3_MOUSE	Mucolipin-3 OS=Mus musculus GN=Mcoln3 PE=1 SV=1	2e-84	0.00248757	0.0230849	0.00241897	0.000122836
AJ2870.4	Q92838	EDA_HUMAN	Ectodysplasin-A OS=Homo sapiens GN=EDA PE=1 SV=2	2e-06	0.00363386	0.0065696	0.00744481	0.00468799
AJ2874.5	NA	NA	NA	NA	0.0226223	0.000602158	0.0125969	7.54569e-06
AJ288.11	Q23551	UNC22_CAEEL	Twitchin OS=Caenorhabditis elegans GN=unc-22 PE=1 SV=3	1e-07	0.00183272	0.0257263	0.00204897	0.0218115
AJ2887.8	P19477	FIBA_PARPA	Fibrinogen-like protein A OS=Parastichopus parvimensis PE=2 SV=1	2e-43	0.00590788	0.000148952	5.8085e-08	0.000169176
AJ29.26	Q5RFQ0	FCF1_PONAB	rRNA-processing protein FCF1 homolog OS=Pongo abelii GN=FCF1 PE=2 SV=1	4e-86	0.00697266	0.0462712	0.0021866	0.0138587
AJ2905.12	Q80VJ4	GPCP1_RAT	Glycerophosphocholine phosphodiesterase GPCPD1 OS=Rattus norvegicus GN=Gpcpd1 PE=2 SV=1	1e-07	0.0119453	0.0212957	0.00641906	0.00751536
AJ2915.4	P06180	HIBN_XENLA	Histone-binding protein N1/N2 OS=Xenopus laevis PE=1 SV=3	7e-41	0.0355461	0.0216258	0.000450381	0.00566963
AJ292.15	O88281	MEGF6_RAT	Multiple epidermal growth factor-like domains protein 6 OS=Rattus norvegicus GN=Megf6 PE=1 SV=1	0	0.000585286	0.0276957	0.00399718	0.0143644
AJ2921.1	P20023	CR2_HUMAN	Complement receptor type 2 OS=Homo sapiens GN=CR2 PE=1 SV=2	4e-17	0.000480084	1.50494e-05	2.00041e-05	6.4153e-05
AJ2971.16	Q5PQN1	HERC4_RAT	Probable E3 ubiquitin-protein ligase HERC4 OS=Rattus norvegicus GN=Herc4 PE=2 SV=1	5e-07	0.00442877	0.00509636	0.0414415	0.00226052
AJ2981.4	P19477	FIBA_PARPA	Fibrinogen-like protein A OS=Parastichopus parvimensis PE=2 SV=1	3e-33	0.0482374	0.00232484	0.0083455	0.00252455
AJ3.28	Q28104	COPE_BOVIN	Coatomer subunit epsilon OS=Bos taurus GN=COPE PE=1 SV=3	4e-72	0.000248622	0.0163333	0.00826338	0.0110494
AJ3.35	Q9NRD9	DUOX1_HUMAN	Dual oxidase 1 OS=Homo sapiens GN=DUOX1 PE=1 SV=1	6e-68	0.00140654	0.000687229	0.0116978	8.42374e-05
AJ3001.12	P02750	A2GL_HUMAN	Leucine-rich alpha-2-glycoprotein OS=Homo sapiens GN=LRG1 PE=1 SV=2	5e-17	0.000297869	0.000281818	0.0342145	0.00671514
AJ3007.5	Q64425	LIPP_MYOCO	Pancreatic triacylglycerol lipase (Fragment) OS=Myocastor coypus GN=PNLIP PE=2 SV=1	2e-80	5.30515e-06	3.89186e-15	0.039401	0.000557288
AJ3024.5	NA	NA	NA	NA	0.0255148	0.0105794	0.00207671	0.010892
AJ304.22	Q3C2C2	PA21_ACAPL	Phospholipase A2 AP-PLA2-I OS=Acanthaster planci PE=1 SV=1	2e-13	3.45884e-05	0.0062757	0.0277245	6.6959e-05
AJ3043.7	O67178	Y1088_AQUAE	Uncharacterized protein aq_1088 OS=Aquifex aeolicus (strain VF5) GN=aq_1088 PE=3 SV=1	2e-06	0.00124823	0.00701619	0.00632234	0.0347384
AJ3044.11	Q50DM5	GPR56_PONPY	G-protein coupled receptor 56 OS=Pongo pygmaeus GN=GPR56 PE=3 SV=1	7e-08	0.00885529	0.0458651	0.00265889	4.80187e-05
AJ3051.8	Q5RAU0	ACOX3_PONAB	Peroxisomal acyl-coenzyme A oxidase 3 OS=Pongo abelii GN=ACOX3 PE=2 SV=1	8e-171	0.0182428	2.18611e-06	0.00351657	0.00412054
AJ3065.7	NA	NA	NA	NA	0.00884233	0.00469403	0.0103818	3.99366e-06
AJ3085.2	P08594	AQL1_THEAQ	Aqualysin-1 OS=Thermus aquaticus GN=pstI PE=1 SV=2	2e-91	0.00825187	4.09996e-13	0.00101908	6.07596e-05
AJ3100.1	Q9Y6R7	FCGBP_HUMAN	IgGFc-binding protein OS=Homo sapiens GN=FCGBP PE=1 SV=3	1e-79	0.0494357	0.00214194	6.04714e-15	0.0101339
AJ311.11	Q66I08	OSTA_DANRE	Organic solute transporter subunit alpha OS=Danio rerio GN=slc51a PE=2 SV=1	2e-24	0.0376366	0.00722934	0.0460537	0.000471066
AJ3128.8	NA	NA	NA	NA	0.00746847	0.0272838	0.00134432	0.0247448
AJ3132.8	P09848	LPH_HUMAN	Lactase-phlorizin hydrolase OS=Homo sapiens GN=LCT PE=1 SV=3	2e-78	0.00460885	0.0310943	0.00736578	1.18158e-05
AJ3157.1	P80146	SEPR_THESR	Extracellular serine proteinase OS=Thermus sp. (strain Rt41A) PE=1 SV=3	4e-69	3.01009e-07	3.14281e-19	2.82087e-06	7.32644e-05
AJ3157.2	P80146	SEPR_THESR	Extracellular serine proteinase OS=Thermus sp. (strain Rt41A) PE=1 SV=3	5e-86	0.000316402	9.24938e-21	3.88206e-06	0.000176459
AJ3171.5	Q8IUR6	CRERF_HUMAN	CREB3 regulatory factor OS=Homo sapiens GN=CREBRF PE=1 SV=2	8e-11	0.0122049	0.000280021	0.0497112	0.00567932
AJ3178.2	Q9UMZ3	PTPRQ_HUMAN	Phosphatidylinositol phosphatase PTPRQ OS=Homo sapiens GN=PTPRQ PE=1 SV=2	7e-65	0.000284547	0.00768935	0.0183714	0.000584732
AJ320.1	NA	NA	NA	NA	0.000363965	2.8964e-05	0.000774572	0.000192269
AJ3203.3	Q38PU3	GRIK2_MACFA	Glutamate receptor ionotropic, kainate 2 OS=Macaca fascicularis GN=GRIK2 PE=2 SV=1	3e-07	0.00184118	0.00552572	0.0189388	0.00230557
AJ3209.8	Q95SX7	RTBS_DROME	Probable RNA-directed DNA polymerase from transposon BS OS=Drosophila melanogaster GN=RTase PE=2 SV=1	5e-22	0.000764478	0.0105794	0.00441543	0.00604817
AJ324.6	P43449	CCNA2_CHICK	Cyclin-A2 OS=Gallus gallus GN=CCNA2 PE=2 SV=1	9e-24	2.19586e-05	0.00388545	0.0495537	4.81605e-05
AJ3246.8	Q75N90	FBN3_HUMAN	Fibrillin-3 OS=Homo sapiens GN=FBN3 PE=2 SV=3	4e-25	0.0316682	0.00973807	0.0427557	6.06876e-06
AJ3253.6	Q91VF2	HNMT_MOUSE	Histamine N-methyltransferase OS=Mus musculus GN=Hnmt PE=1 SV=1	5e-18	0.0471167	5.30447e-06	0.0260656	0.00517593
AJ326.1	P19477	FIBA_PARPA	Fibrinogen-like protein A OS=Parastichopus parvimensis PE=2 SV=1	7e-39	0.0161701	1.64496e-05	0.00655769	0.0370118
AJ3274.3	P19477	FIBA_PARPA	Fibrinogen-like protein A OS=Parastichopus parvimensis PE=2 SV=1	3e-29	0.00114381	0.0065156	0.000353411	0.000490096
AJ3278.3	Q15389	ANGP1_HUMAN	Angiopoietin-1 OS=Homo sapiens GN=ANGPT1 PE=1 SV=2	2e-28	0.00740723	0.0293287	0.00539906	0.0385362
AJ3279.9	Q6JHU8	P3H1_CHICK	Prolyl 3-hydroxylase 1 OS=Gallus gallus GN=P3H1 PE=1 SV=1	3e-20	0.0116689	0.0351347	0.042231	0.0334854
AJ3289.1	Q8N539	FBCD1_HUMAN	Fibrinogen C domain-containing protein 1 OS=Homo sapiens GN=FIBCD1 PE=1 SV=2	7e-36	0.0430758	0.0211935	0.0477424	8.04325e-08
AJ329.2	NA	NA	NA	NA	0.0406067	0.000304885	0.00410917	0.00224475
AJ3291.10	P19477	FIBA_PARPA	Fibrinogen-like protein A OS=Parastichopus parvimensis PE=2 SV=1	3e-37	1.7876e-05	0.00564619	0.000325373	0.00126428
AJ3292.7	P79274	ACADL_PIG	Long-chain specific acyl-CoA dehydrogenase, mitochondrial OS=Sus scrofa GN=ACADL PE=2 SV=1	2e-169	0.00704575	0.0125862	0.00306776	0.00174454
AJ3300.8	Q76NI1	VKIND_HUMAN	Protein very KIND OS=Homo sapiens GN=KNDC1 PE=2 SV=2	2e-11	0.0260435	0.0211807	0.0185377	0.000507624
AJ3310.2	NA	NA	NA	NA	0.0274139	0.000916476	3.71681e-05	0.00963378
AJ334.2	Q8WPD0	LECG_PATPE	Alpha-N-acetylgalactosamine-specific lectin OS=Patiria pectinifera PE=1 SV=1	6e-21	0.000175491	0.00392138	0.00949353	0.0436733
AJ334.27	NA	NA	NA	NA	4.18208e-05	0.0230208	0.000147866	0.0114738
AJ3351.4	NA	NA	NA	NA	0.00617781	0.044485	0.0484581	0.000198598
AJ3415.2	Q32KM1	TBG2_BOVIN	Tubulin gamma-2 chain OS=Bos taurus GN=TUBG2 PE=2 SV=1	0	0.0312007	0.00572371	0.0424995	0.0105853
AJ342.29	P58544	BTBD1_MOUSE	BTB/POZ domain-containing protein 1 OS=Mus musculus GN=Btbd1 PE=2 SV=3	3e-08	0.0193278	0.000891535	0.0436412	0.00889562
AJ343.11	Q9P2D7	DYH1_HUMAN	Dynein heavy chain 1, axonemal OS=Homo sapiens GN=DNAH1 PE=2 SV=4	0	0.00935336	0.0295175	0.00880664	0.0437791
AJ3473.3	P98157	LRP1_CHICK	Low-density lipoprotein receptor-related protein 1 OS=Gallus gallus GN=LRP1 PE=2 SV=1	4e-30	0.00138878	0.0329865	0.0116056	6.26008e-05
AJ3473.4	O75581	LRP6_HUMAN	Low-density lipoprotein receptor-related protein 6 OS=Homo sapiens GN=LRP6 PE=1 SV=2	9e-50	0.00951552	0.00444948	4.9546e-05	4.92943e-05
AJ3481.2	Q9Y2M2	SSUH2_HUMAN	Protein SSUH2 homolog OS=Homo sapiens GN=SSUH2 PE=1 SV=1	9e-54	0.0117977	3.28877e-06	0.0186258	0.040458
AJ3513.3	Q2KIR0	CD045_BOVIN	Uncharacterized protein C4orf45 homolog OS=Bos taurus PE=2 SV=1	4e-15	2.13936e-07	0.000673781	0.0025171	0.0285493
AJ353.8	Q17P71	T23O_AEDAE	Tryptophan 2,3-dioxygenase OS=Aedes aegypti GN=AAEL000428 PE=1 SV=1	4e-59	0.00432453	0.00134406	0.00563904	0.0110541
AJ3555.12	Q76I90	NUF2_CHICK	Kinetochore protein Nuf2 OS=Gallus gallus GN=NUF2 PE=1 SV=1	8e-25	0.0409035	0.00484196	9.98375e-05	0.0207333
AJ3608.1	P0C6B8	SVEP1_RAT	Sushi, von Willebrand factor type A, EGF and pentraxin domain-containing protein 1 OS=Rattus norvegicus GN=Svep1 PE=1 SV=1	0	0.0141882	0.00924588	0.00112074	1.61126e-05
AJ3630.8	Q7Z6L1	TCPR1_HUMAN	Tectonin beta-propeller repeat-containing protein 1 OS=Homo sapiens GN=TECPR1 PE=1 SV=1	1e-59	0.000879568	0.00144414	0.036106	0.0303029
AJ3647.3	Q8IDX6	RBP2A_PLAF7	Reticulocyte-binding protein 2 homolog a OS=Plasmodium falciparum (isolate 3D7) GN=PF13_0198 PE=3 SV=1	1e-09	0.0460143	2.39195e-05	0.0176558	0.0070515
AJ3661.8	NA	NA	NA	NA	0.017201	0.000469869	0.00988248	0.00140428
AJ3684.6	P56571	ES1_RAT	ES1 protein homolog, mitochondrial OS=Rattus norvegicus PE=1 SV=2	2e-50	0.0464559	0.0184723	0.00340404	0.00316263
AJ3695.13	Q91XQ5	CHSTF_MOUSE	Carbohydrate sulfotransferase 15 OS=Mus musculus GN=Chst15 PE=2 SV=1	8e-46	0.028732	1.6064e-05	0.00793372	4.06667e-05
AJ371.11	Q16651	PRSS8_HUMAN	Prostasin OS=Homo sapiens GN=PRSS8 PE=1 SV=1	8e-59	0.00197782	0.0197629	1.39849e-21	0.0207051
AJ3721.2	Q9Z2S7	T22D3_MOUSE	TSC22 domain family protein 3 OS=Mus musculus GN=Tsc22d3 PE=1 SV=2	3e-16	0.00409945	0.0291345	0.0407862	0.0339081
AJ373.10	O00748	EST2_HUMAN	Cocaine esterase OS=Homo sapiens GN=CES2 PE=1 SV=1	7e-72	0.0213687	4.616e-10	0.0396663	0.000148141
AJ3737.4	NA	NA	NA	NA	0.0141318	0.00508845	1.94646e-14	0.000698869
AJ3745.4	O93310	RAD21_XENLA	Double-strand-break repair protein rad21 homolog OS=Xenopus laevis GN=rad21 PE=1 SV=1	9e-97	0.00945052	7.59976e-08	0.00054531	6.54019e-05
AJ3856.2	P70403	CASP_MOUSE	Protein CASP OS=Mus musculus GN=Cux1 PE=1 SV=2	8e-51	0.0271756	0.00283713	6.5664e-09	0.0175347
AJ3880.3	Q80SU7	GVIN1_MOUSE	Interferon-induced very large GTPase 1 OS=Mus musculus GN=Gvin1 PE=1 SV=1	4e-42	0.000483799	0.0304178	5.36974e-07	0.010261
AJ3889.2	Q09225	NRF6_CAEEL	Nose resistant to fluoxetine protein 6 OS=Caenorhabditis elegans GN=nrf-6 PE=1 SV=3	1e-36	0.0147604	0.000801103	0.0149859	0.000100205
AJ39.16	Q9H2Y9	SO5A1_HUMAN	Solute carrier organic anion transporter family member 5A1 OS=Homo sapiens GN=SLCO5A1 PE=2 SV=2	3e-71	0.00418948	0.00195844	0.0336169	0.0406656
AJ3920.5	Q91DM0	POLG_PVCV1	Genome polyprotein OS=Petunia vein clearing virus (isolate Shepherd) PE=3 SV=1	6e-19	0.0131443	0.0190399	0.0384346	0.00854991
AJ3924.14	P19477	FIBA_PARPA	Fibrinogen-like protein A OS=Parastichopus parvimensis PE=2 SV=1	3e-33	0.037778	0.000107024	1.2172e-05	0.0428197
AJ3942.3	Q8N3Y7	RDHE2_HUMAN	Epidermal retinol dehydrogenase 2 OS=Homo sapiens GN=SDR16C5 PE=2 SV=2	1e-85	0.0168093	4.94273e-05	0.00305757	0.000494757
AJ3965.5	NA	NA	NA	NA	4.17255e-05	0.000294875	5.52345e-10	3.59842e-14
AJ3983.3	Q5PQQ9	CEP70_RAT	Centrosomal protein of 70 kDa OS=Rattus norvegicus GN=Cep70 PE=2 SV=1	3e-23	0.0139923	0.00362605	0.000115793	0.00387327
AJ4016.2	O62761	CHLE_PANTT	Cholinesterase OS=Panthera tigris tigris GN=BCHE PE=2 SV=1	9e-87	0.000221606	0.0159993	0.00157891	0.000286402
AJ4024.2	Q99707	METH_HUMAN	Methionine synthase OS=Homo sapiens GN=MTR PE=1 SV=2	0	0.0115901	0.00360241	0.0496261	0.0117962
AJ4035.4	NA	NA	NA	NA	0.0140587	0.000224721	1.58928e-05	0.000182918
AJ4035.6	NA	NA	NA	NA	0.000136376	3.87422e-07	2.06491e-06	0.0105779
AJ404.11	Q5ZQU0	SNED1_RAT	Sushi, nidogen and EGF-like domain-containing protein 1 OS=Rattus norvegicus GN=Sned1 PE=2 SV=2	4e-27	0.0206512	0.00128906	9.22694e-05	0.00134412
AJ405.14	P16423	POLR_DROME	Retrovirus-related Pol polyprotein from type-2 retrotransposable element R2DM OS=Drosophila melanogaster GN=pol PE=3 SV=1	4e-13	0.00983172	0.000317004	1.08966e-05	1.1637e-05
AJ4058.3	P10289	FABP6_PIG	Gastrotropin OS=Sus scrofa GN=FABP6 PE=1 SV=3	6e-11	5.30985e-05	2.36792e-09	0.0024139	0.0261303
AJ4138.5	Q9V6X7	OFUT1_DROME	GDP-fucose protein O-fucosyltransferase 1 OS=Drosophila melanogaster GN=O-fut1 PE=1 SV=1	4e-120	0.00676068	0.0412968	0.0273887	0.00703916
AJ4148.3	Q9NQC7	CYLD_HUMAN	Ubiquitin carboxyl-terminal hydrolase CYLD OS=Homo sapiens GN=CYLD PE=1 SV=1	5e-09	9.53678e-05	1.21818e-06	0.00402412	0.00242349
AJ4166.7	P21329	RTJK_DROFU	RNA-directed DNA polymerase from mobile element jockey OS=Drosophila funebris GN=jockey\pol PE=1 SV=1	3e-10	0.037128	0.00286469	0.000165915	0.0392537
AJ4176.3	P19477	FIBA_PARPA	Fibrinogen-like protein A OS=Parastichopus parvimensis PE=2 SV=1	3e-66	0.000631566	5.51673e-05	2.36593e-05	0.0352907
AJ418.8	Q5DU37	ZFY26_MOUSE	Zinc finger FYVE domain-containing protein 26 OS=Mus musculus GN=Zfyve26 PE=1 SV=2	4e-124	0.0256559	0.0394958	1.43412e-13	2.1672e-07
AJ4229.2	NA	NA	NA	NA	0.0435142	0.00156679	0.0337488	0.0378634
AJ424.7	Q9JLB4	CUBN_MOUSE	Cubilin OS=Mus musculus GN=Cubn PE=1 SV=3	2e-14	0.0120828	0.00391052	1.28647e-05	8.78268e-05
AJ4337.1	O75095	MEGF6_HUMAN	Multiple epidermal growth factor-like domains protein 6 OS=Homo sapiens GN=MEGF6 PE=1 SV=4	6e-156	0.00766812	0.0196642	0.0218266	0.00403198
AJ4341.8	Q9HBA9	FOH1B_HUMAN	Putative N-acetylated-alpha-linked acidic dipeptidase OS=Homo sapiens GN=FOLH1B PE=2 SV=1	2e-59	0.00545324	0.000344096	0.0408462	0.00019997
AJ4354.2	Q1RMR1	ANGL1_BOVIN	Angiopoietin-related protein 1 OS=Bos taurus GN=ANGPTL1 PE=2 SV=1	6e-32	0.0345735	0.0466048	0.0156521	8.55899e-05
AJ436.9	P70627	FOLH1_RAT	Glutamate carboxypeptidase 2 OS=Rattus norvegicus GN=Folh1 PE=1 SV=1	2e-66	0.0325635	0.033481	0.00385349	0.00194734
AJ438.18	Q8QG61	CRY1_CHICK	Cryptochrome-1 OS=Gallus gallus GN=CRY1 PE=2 SV=1	0	0.0166459	0.0147682	0.0358804	0.0183563
AJ44.36	O60494	CUBN_HUMAN	Cubilin OS=Homo sapiens GN=CUBN PE=1 SV=5	1e-30	0.0439937	0.00322828	0.0201644	1.33297e-06
AJ4417.5	Q8CG19	LTBP1_MOUSE	Latent-transforming growth factor beta-binding protein 1 OS=Mus musculus GN=Ltbp1 PE=1 SV=2	2e-17	0.000108283	0.026303	0.0108019	0.0170081
AJ4436.4	P47990	XDH_CHICK	Xanthine dehydrogenase/oxidase OS=Gallus gallus GN=XDH PE=1 SV=1	0	0.00198719	5.8543e-05	0.00833896	0.00190086
AJ4446.2	A0JPN2	S39A4_RAT	Zinc transporter ZIP4 OS=Rattus norvegicus GN=Slc39a4 PE=2 SV=1	1e-18	0.0146099	0.000836243	1.62781e-12	0.00912684
AJ4482.6	Q7Z2Y8	GVIN1_HUMAN	Interferon-induced very large GTPase 1 OS=Homo sapiens GN=GVINP1 PE=2 SV=2	6e-103	5.07807e-07	0.00137215	0.00036266	8.81828e-08
AJ4499.1	P43143	ACHA6_RAT	Neuronal acetylcholine receptor subunit alpha-6 OS=Rattus norvegicus GN=Chrna6 PE=2 SV=1	5e-26	0.00179147	0.000361793	0.0361045	0.0237522
AJ4515.2	Q90655	AKR_CHICK	Homeobox protein AKR OS=Gallus gallus PE=2 SV=1	1e-24	0.013647	0.0219003	0.0136599	0.00118412
AJ4518.4	Q0P4P2	FBCD1_XENTR	Fibrinogen C domain-containing protein 1 OS=Xenopus tropicalis GN=fibcd1 PE=2 SV=1	1e-49	0.0165587	6.6177e-06	0.00263693	0.000951849
AJ4530.3	P18052	PTPRA_MOUSE	Receptor-type tyrosine-protein phosphatase alpha OS=Mus musculus GN=Ptpra PE=1 SV=3	2e-34	0.0211956	0.00149151	0.0217933	0.00385249
AJ4566.1	O88572	LRP6_MOUSE	Low-density lipoprotein receptor-related protein 6 OS=Mus musculus GN=Lrp6 PE=1 SV=1	4e-23	0.0351498	0.0120989	0.012673	0.00670852
AJ4587.3	E7FE13	LGR4_DANRE	Leucine-rich repeat-containing G-protein coupled receptor 4 OS=Danio rerio GN=lgr4 PE=2 SV=1	2e-11	0.0188705	0.00586051	0.039252	0.0441763
AJ459.15	Q24292	DS_DROME	Protein dachsous OS=Drosophila melanogaster GN=ds PE=1 SV=3	4e-177	0.0391845	0.03585	8.5332e-05	0.00590668
AJ466.7	Q6A4L0	S22AD_MOUSE	Solute carrier family 22 member 13 OS=Mus musculus GN=Slc22a13 PE=1 SV=3	2e-39	0.0332233	0.0406605	0.00273304	0.0488349
AJ4707.2	NA	NA	NA	NA	9.89436e-08	0.019339	3.08587e-10	8.6461e-06
AJ4730.3	NA	NA	NA	NA	0.0037042	0.000703691	0.00275518	0.000672707
AJ484.2	P19477	FIBA_PARPA	Fibrinogen-like protein A OS=Parastichopus parvimensis PE=2 SV=1	1e-55	0.00131307	0.00965017	6.25012e-05	0.0183328
AJ484.4	P19477	FIBA_PARPA	Fibrinogen-like protein A OS=Parastichopus parvimensis PE=2 SV=1	7e-57	0.00389832	0.0380305	2.10806e-05	0.0013727
AJ484.7	P19477	FIBA_PARPA	Fibrinogen-like protein A OS=Parastichopus parvimensis PE=2 SV=1	3e-57	4.30445e-05	4.59601e-07	2.391e-05	0.000419944
AJ4883.1	P19477	FIBA_PARPA	Fibrinogen-like protein A OS=Parastichopus parvimensis PE=2 SV=1	9e-34	9.76793e-05	0.000828875	2.85993e-05	5.47841e-05
AJ493.11	Q8R151	ZNFX1_MOUSE	NFX1-type zinc finger-containing protein 1 OS=Mus musculus GN=Znfx1 PE=1 SV=3	0	0.00692957	0.0357761	0.00617283	0.00215708
AJ494.9	P80146	SEPR_THESR	Extracellular serine proteinase OS=Thermus sp. (strain Rt41A) PE=1 SV=3	9e-97	0.00215544	1.32564e-06	0.0186559	2.95606e-05
AJ5.30	NA	NA	NA	NA	0.000245378	0.0361617	0.0354929	0.0105214
AJ5032.1	Q4LDE5	SVEP1_HUMAN	Sushi, von Willebrand factor type A, EGF and pentraxin domain-containing protein 1 OS=Homo sapiens GN=SVEP1 PE=1 SV=3	2e-24	0.0128218	0.0199738	0.00170546	0.000717463
AJ5039.1	NA	NA	NA	NA	0.0135043	0.001156	0.000102611	0.00379947
AJ5041.6	P80146	SEPR_THESR	Extracellular serine proteinase OS=Thermus sp. (strain Rt41A) PE=1 SV=3	2e-97	0.00176764	1.20654e-09	0.022216	7.7583e-05
AJ508.8	P18052	PTPRA_MOUSE	Receptor-type tyrosine-protein phosphatase alpha OS=Mus musculus GN=Ptpra PE=1 SV=3	2e-97	0.00167283	0.0121821	0.000859994	0.0198325
AJ5083.2	Q9U8W7	TL5B_TACTR	Techylectin-5B OS=Tachypleus tridentatus PE=1 SV=1	3e-40	0.00418574	0.00992345	5.55486e-05	0.0159396
AJ5098.4	NA	NA	NA	NA	0.00657164	0.0226657	0.00576145	0.00115816
AJ5126.1	Q61188	EZH2_MOUSE	Histone-lysine N-methyltransferase EZH2 OS=Mus musculus GN=Ezh2 PE=1 SV=2	6e-20	0.00772311	0.00779688	0.0417334	0.042054
AJ5146.4	P13395	SPTCA_DROME	Spectrin alpha chain OS=Drosophila melanogaster GN=alpha-Spec PE=1 SV=2	1e-43	0.00310439	0.000500891	2.36721e-09	3.47181e-05
AJ515.11	Q9DBX3	SUSD2_MOUSE	Sushi domain-containing protein 2 OS=Mus musculus GN=Susd2 PE=1 SV=1	2e-65	0.025354	0.032291	3.91095e-09	6.11261e-05
AJ5166.1	Q95218	DMBT1_RABIT	Deleted in malignant brain tumors 1 protein OS=Oryctolagus cuniculus GN=Dmbt1 PE=1 SV=2	3e-31	0.00171763	0.000411627	0.0159895	0.000360608
AJ5166.3	A2AVA0	SVEP1_MOUSE	Sushi, von Willebrand factor type A, EGF and pentraxin domain-containing protein 1 OS=Mus musculus GN=Svep1 PE=1 SV=1	3e-09	7.85886e-05	0.0158573	0.0295053	0.00251964
AJ521.1	Q14517	FAT1_HUMAN	Protocadherin Fat 1 OS=Homo sapiens GN=FAT1 PE=1 SV=2	8e-09	2.57734e-05	0.00778067	0.00157982	0.0120554
AJ5260.6	Q8N465	D2HDH_HUMAN	D-2-hydroxyglutarate dehydrogenase, mitochondrial OS=Homo sapiens GN=D2HGDH PE=1 SV=3	9e-54	0.0379438	0.000145402	3.02059e-06	0.017974
AJ528.17	Q9UPX0	TUTLB_HUMAN	Protein turtle homolog B OS=Homo sapiens GN=IGSF9B PE=2 SV=2	5e-52	0.0166401	0.0061247	0.0176333	0.000329377
AJ5283.2	P53988	MOT2_MESAU	Monocarboxylate transporter 2 OS=Mesocricetus auratus GN=SLC16A7 PE=1 SV=1	6e-06	0.0443206	3.42489e-05	1.04663e-06	0.000842522
AJ531.1	P17126	ACT_HYDVU	Actin, non-muscle 6.2 OS=Hydra vulgaris PE=3 SV=1	0	0.000101174	0.00581097	0.0080018	0.0458582
AJ534.30	Q63046	RUNX1_RAT	Runt-related transcription factor 1 OS=Rattus norvegicus GN=Runx1 PE=1 SV=1	5e-75	0.00228246	1.17796e-05	0.0470836	1.26608e-06
AJ5347.2	Q5DID0	UROL1_HUMAN	Uromodulin-like 1 OS=Homo sapiens GN=UMODL1 PE=2 SV=2	9e-15	0.00732424	0.0261275	0.00200201	0.0308172
AJ537.20	A9CB34	SFI1_PAPAN	Protein SFI1 homolog OS=Papio anubis GN=SFI1 PE=3 SV=2	6e-10	0.0165457	0.000242228	0.00104247	0.000119458
AJ537.29	Q16621	NFE2_HUMAN	Transcription factor NF-E2 45 kDa subunit OS=Homo sapiens GN=NFE2 PE=1 SV=1	3e-44	0.00218948	0.000496541	0.000262191	0.00108031
AJ5389.2	NA	NA	NA	NA	0.0299762	0.00225274	0.000157745	0.0342966
AJ5413.2	NA	NA	NA	NA	8.67736e-05	8.21468e-05	0.000251642	0.00055762
AJ5421.2	Q95218	DMBT1_RABIT	Deleted in malignant brain tumors 1 protein OS=Oryctolagus cuniculus GN=Dmbt1 PE=1 SV=2	8e-41	0.00286484	0.0414538	0.0152037	0.0136001
AJ5467.2	P98088	MUC5A_HUMAN	Mucin-5AC OS=Homo sapiens GN=MUC5AC PE=1 SV=4	3e-17	0.000106988	0.00517962	6.2315e-10	0.00133972
AJ5580.1	NA	NA	NA	NA	0.00082577	0.0126441	0.0158192	0.00210378
AJ5580.2	NA	NA	NA	NA	0.0374019	0.00402591	0.000861318	0.000199544
AJ564.13	Q2KJ63	KLKB1_BOVIN	Plasma kallikrein OS=Bos taurus GN=KLKB1 PE=2 SV=1	2e-50	0.00132346	0.00778493	0.000329059	0.00736961
AJ564.16	Q9DBI0	TMPS6_MOUSE	Transmembrane protease serine 6 OS=Mus musculus GN=Tmprss6 PE=1 SV=4	7e-47	0.000356378	0.00873705	0.0385819	0.000347242
AJ5683.3	P35590	TIE1_HUMAN	Tyrosine-protein kinase receptor Tie-1 OS=Homo sapiens GN=TIE1 PE=1 SV=1	4e-19	0.0200079	0.0368934	0.0233203	0.00571827
AJ574.14	Q9GNE2	RL23_AEDAE	60S ribosomal protein L23 OS=Aedes aegypti GN=RpL23-A PE=2 SV=1	7e-81	0.00723498	2.28433e-08	0.000208201	0.0222466
AJ5761.1	P98158	LRP2_RAT	Low-density lipoprotein receptor-related protein 2 OS=Rattus norvegicus GN=Lrp2 PE=1 SV=1	2e-28	0.000419497	0.000103327	0.0103016	0.0206031
AJ581.1	P22979	HSP6C_DROME	Heat shock protein 67B3 OS=Drosophila melanogaster GN=Hsp67Bc PE=2 SV=2	5e-11	1.54914e-06	0.0041102	0.000280335	0.0263784
AJ581.13	Q5D891	PK3C3_PIG	Phosphatidylinositol 3-kinase catalytic subunit type 3 OS=Sus scrofa GN=PIK3C3 PE=2 SV=1	5e-102	7.73359e-05	6.12591e-05	0.0011914	0.000146802
AJ583.40	NA	NA	NA	NA	1.10281e-09	0.0103544	0.0202714	0.0371547
AJ584.17	Q3SZZ7	FGL1_BOVIN	Fibrinogen-like protein 1 OS=Bos taurus GN=FGL1 PE=2 SV=1	2e-29	0.0259825	0.000203518	0.00945307	1.00218e-05
AJ59.29	A2AV25	FBCD1_MOUSE	Fibrinogen C domain-containing protein 1 OS=Mus musculus GN=Fibcd1 PE=2 SV=1	2e-47	0.0166776	0.00722958	0.00584789	2.3682e-07
AJ5909.1	Q95218	DMBT1_RABIT	Deleted in malignant brain tumors 1 protein OS=Oryctolagus cuniculus GN=Dmbt1 PE=1 SV=2	9e-59	0.031762	0.000992003	0.00530615	0.000336181
AJ598.6	Q5SPC5	OTOF_DANRE	Otoferlin OS=Danio rerio GN=otof PE=3 SV=1	7e-111	0.0222248	0.0118978	0.00924331	0.00186971
AJ5989.1	Q2YDJ8	SETD8_BOVIN	N-lysine methyltransferase SETD8 OS=Bos taurus GN=SETD8 PE=2 SV=1	3e-22	0.0217734	0.00234315	0.00425743	0.00623236
AJ599.12	P10079	FBP1_STRPU	Fibropellin-1 OS=Strongylocentrotus purpuratus GN=EGF1 PE=1 SV=2	6e-136	0.00795359	0.0498384	0.0236011	0.00342772
AJ5996.3	O18404	HCD2_DROME	3-hydroxyacyl-CoA dehydrogenase type-2 OS=Drosophila melanogaster GN=scu PE=1 SV=1	8e-134	0.0218535	0.00016196	0.000215794	4.28309e-06
AJ6.30	P19477	FIBA_PARPA	Fibrinogen-like protein A OS=Parastichopus parvimensis PE=2 SV=1	5e-48	0.033492	0.00529044	0.0384851	3.5063e-05
AJ600.19	Q9UGM3	DMBT1_HUMAN	Deleted in malignant brain tumors 1 protein OS=Homo sapiens GN=DMBT1 PE=1 SV=2	6e-116	0.0481562	5.96625e-05	0.0149207	2.08554e-06
AJ606.6	P08548	LIN1_NYCCO	LINE-1 reverse transcriptase homolog OS=Nycticebus coucang PE=3 SV=1	4e-14	5.0089e-05	0.00286239	0.0412656	0.0335584
AJ612.17	P80146	SEPR_THESR	Extracellular serine proteinase OS=Thermus sp. (strain Rt41A) PE=1 SV=3	7e-58	0.0325	1.85835e-16	0.00828183	4.43935e-06
AJ612.18	P08594	AQL1_THEAQ	Aqualysin-1 OS=Thermus aquaticus GN=pstI PE=1 SV=2	5e-80	0.00262499	4.37775e-15	0.0316902	0.00016884
AJ6125.4	P06027	LECE_HELCR	Echinoidin OS=Heliocidaris crassispina PE=1 SV=1	7e-17	0.00160877	0.0274694	0.0142517	0.0189654
AJ613.6	P56677	ST14_MOUSE	Suppressor of tumorigenicity 14 protein homolog OS=Mus musculus GN=St14 PE=1 SV=2	3e-17	0.000210181	0.00127877	0.00842637	0.00422718
AJ6143.1	NA	NA	NA	NA	0.0157984	0.0121679	0.0432993	0.00303692
AJ6163.1	Q25410	MIPR_LYMST	Putative molluscan insulin-related peptide(s) receptor OS=Lymnaea stagnalis PE=2 SV=1	6e-10	0.0054485	0.00996962	0.0155797	0.000139787
AJ619.12	Q90610	NEO1_CHICK	Neogenin (Fragment) OS=Gallus gallus PE=2 SV=1	5e-16	0.0185041	0.0264152	0.0473539	0.0111263
AJ619.4	NA	NA	NA	NA	0.00302623	5.89946e-06	6.92042e-06	0.0143213
AJ621.14	Q17QT2	MTUS1_BOVIN	Microtubule-associated tumor suppressor 1 homolog OS=Bos taurus GN=MTUS1 PE=2 SV=1	3e-20	0.00456525	0.00145166	0.00648164	0.000878445
AJ6329.1	Q6AX44	FBCDA_XENLA	Fibrinogen C domain-containing protein 1-A OS=Xenopus laevis GN=fibcd1-a PE=2 SV=1	4e-26	0.0374897	0.0103569	1.99334e-08	0.0350504
AJ633.3	Q9XYM0	CRK_DROME	Adapter molecule Crk OS=Drosophila melanogaster GN=Crk PE=1 SV=1	4e-07	0.0225528	0.00976642	0.0238097	0.0400432
AJ639.3	Q8WP23	BOLL_MACFA	Protein boule-like OS=Macaca fascicularis GN=BOLL PE=2 SV=2	3e-39	0.00325332	0.0496785	0.0156129	0.0403505
AJ644.7	F6ZQ54	TRI13_XENTR	Tripartite motif containing 13 OS=Xenopus tropicalis GN=trim13 PE=3 SV=1	1e-13	0.00981954	0.00636627	0.0273362	0.0199555
AJ657.7	A1Z6E0	GUS_DROME	Protein gustavus OS=Drosophila melanogaster GN=gus PE=1 SV=1	1e-123	0.00717553	0.00128668	0.0464948	0.000630455
AJ6571.1	P16588	PROA_VIBAL	Alkaline serine exoprotease A OS=Vibrio alginolyticus GN=proA PE=3 SV=1	5e-26	0.0487285	8.6138e-17	0.00230321	0.00160373
AJ658.27	Q10126	YSM6_CAEEL	Putative uncharacterized transposon-derived protein F52C9.6 OS=Caenorhabditis elegans GN=F52C9.6 PE=5 SV=1	9e-16	0.0155512	0.00944673	0.0481677	0.000844682
AJ6597.1	Q6RUV5	RAC1_RAT	Ras-related C3 botulinum toxin substrate 1 OS=Rattus norvegicus GN=Rac1 PE=1 SV=1	1e-55	0.00302042	2.33088e-06	4.47463e-08	0.00865493
AJ660.22	NA	NA	NA	NA	0.0183909	0.00306956	0.00281697	0.00139324
AJ6603.1	P35555	FBN1_HUMAN	Fibrillin-1 OS=Homo sapiens GN=FBN1 PE=1 SV=3	0	0.00105493	1.16677e-06	0.00218753	0.0300544
AJ663.13	O13035	SAP_CHICK	Proactivator polypeptide OS=Gallus gallus GN=PSAP PE=1 SV=1	4e-27	4.14187e-05	0.00374105	0.0169561	0.0139009
AJ664.23	Q0P4P2	FBCD1_XENTR	Fibrinogen C domain-containing protein 1 OS=Xenopus tropicalis GN=fibcd1 PE=2 SV=1	3e-47	0.0132965	0.0197601	1.14399e-19	0.00178073
AJ664.8	Q15262	PTPRK_HUMAN	Receptor-type tyrosine-protein phosphatase kappa OS=Homo sapiens GN=PTPRK PE=1 SV=2	1e-28	0.015931	0.0159988	0.0124547	0.00265246
AJ67.19	D8VNT0	FCNV4_CERRY	Ryncolin-4 OS=Cerberus rynchops PE=1 SV=1	4e-39	0.0162077	0.0342426	0.00195999	0.000328986
AJ670.11	NA	NA	NA	NA	3.03425e-06	0.0489212	0.0151263	0.00693708
AJ671.21	Q8K1S3	UNC5B_MOUSE	Netrin receptor UNC5B OS=Mus musculus GN=Unc5b PE=1 SV=1	2e-06	4.01519e-06	0.0335389	0.000875602	0.017517
AJ6717.1	A2AV25	FBCD1_MOUSE	Fibrinogen C domain-containing protein 1 OS=Mus musculus GN=Fibcd1 PE=2 SV=1	5e-43	0.0082461	0.0017845	1.39118e-07	0.000193878
AJ673.16	Q00653	NFKB2_HUMAN	Nuclear factor NF-kappa-B p100 subunit OS=Homo sapiens GN=NFKB2 PE=1 SV=4	5e-26	1.34852e-09	1.07693e-08	1.14007e-10	1.16928e-06
AJ6735.3	Q2SHM3	PHNW_HAHCH	2-aminoethylphosphonate--pyruvate transaminase OS=Hahella chejuensis (strain KCTC 2396) GN=phnW PE=3 SV=1	4e-14	0.00410759	0.016291	2.36036e-08	0.00104926
AJ674.7	O00602	FCN1_HUMAN	Ficolin-1 OS=Homo sapiens GN=FCN1 PE=1 SV=2	6e-46	0.0243571	0.00366143	0.0351646	0.000907508
AJ674.9	Q95LU3	FBCD1_MACFA	Fibrinogen C domain-containing protein 1 OS=Macaca fascicularis GN=FIBCD1 PE=2 SV=1	2e-44	0.0310812	0.0043155	0.0342202	0.0164157
AJ6758.1	P13051	UNG_HUMAN	Uracil-DNA glycosylase OS=Homo sapiens GN=UNG PE=1 SV=2	1e-41	0.000496353	0.0054719	0.00739612	0.00607436
AJ6820.2	Q87040	POL_SFVCP	Pro-Pol polyprotein OS=Simian foamy virus (isolate chimpanzee) GN=pol PE=3 SV=1	1e-25	0.0105752	0.0236612	0.039919	0.00823223
AJ6822.3	Q9Z0L8	GGH_MOUSE	Gamma-glutamyl hydrolase OS=Mus musculus GN=Ggh PE=1 SV=2	8e-18	0.00941595	0.0128224	0.00427763	0.0434475
AJ687.17	Q7Z2Y8	GVIN1_HUMAN	Interferon-induced very large GTPase 1 OS=Homo sapiens GN=GVINP1 PE=2 SV=2	9e-12	0.0430937	0.00259073	0.0309391	8.07146e-05
AJ688.11	Q5XF89	AT133_MOUSE	Probable cation-transporting ATPase 13A3 OS=Mus musculus GN=Atp13a3 PE=1 SV=1	8e-108	0.014783	2.40786e-05	0.0196228	0.00226314
AJ6883.3	P17809	GTR1_MOUSE	Solute carrier family 2, facilitated glucose transporter member 1 OS=Mus musculus GN=Slc2a1 PE=1 SV=4	7e-71	0.013411	0.0237586	0.0432192	9.91806e-07
AJ690.14	P10768	ESTD_HUMAN	S-formylglutathione hydrolase OS=Homo sapiens GN=ESD PE=1 SV=2	8e-25	4.12012e-06	5.50362e-05	7.63723e-05	7.7241e-05
AJ691.7	Q15628	TRADD_HUMAN	Tumor necrosis factor receptor type 1-associated DEATH domain protein OS=Homo sapiens GN=TRADD PE=1 SV=2	1e-06	0.00483868	2.05297e-05	0.00218056	0.00144186
AJ6917.1	P86179	CSL3_ONCKE	L-rhamnose-binding lectin CSL3 OS=Oncorhynchus keta PE=1 SV=1	5e-29	2.2787e-05	0.00906473	0.0319094	0.0174861
AJ6975.1	Q9Y6R7	FCGBP_HUMAN	IgGFc-binding protein OS=Homo sapiens GN=FCGBP PE=1 SV=3	7e-169	0.0306471	0.00425758	3.1402e-12	0.00592712
AJ7026.5	Q06248	HSP74_PARLI	Heat shock 70 kDa protein IV OS=Paracentrotus lividus GN=HSP70IV PE=3 SV=1	0	1.04931e-10	0.000451751	0.000141678	0.0309058
AJ712.21	D2H0Y8	RN146_AILME	E3 ubiquitin-protein ligase RNF146 OS=Ailuropoda melanoleuca GN=RNF146 PE=3 SV=1	2e-49	0.0141726	0.000223356	0.0029224	0.00136318
AJ7128.2	Q95218	DMBT1_RABIT	Deleted in malignant brain tumors 1 protein OS=Oryctolagus cuniculus GN=Dmbt1 PE=1 SV=2	3e-31	0.00199618	0.00388367	0.0115248	0.000415567
AJ713.2	P19615	MYP_STRPU	Major yolk protein OS=Strongylocentrotus purpuratus PE=1 SV=2	9e-141	0.0104987	0.0380309	4.83547e-09	0.000711102
AJ714.14	Q9CX98	CP2U1_MOUSE	Cytochrome P450 2U1 OS=Mus musculus GN=Cyp2u1 PE=2 SV=2	8e-108	0.0422112	0.00795529	0.0159036	0.0499802
AJ715.4	Q962T1	RL32_SPOFR	60S ribosomal protein L32 OS=Spodoptera frugiperda GN=RpL32 PE=2 SV=1	5e-52	1.62816e-06	0.00910359	6.62371e-05	6.75327e-09
AJ717.2	P19174	PLCG1_HUMAN	1-phosphatidylinositol 4,5-bisphosphate phosphodiesterase gamma-1 OS=Homo sapiens GN=PLCG1 PE=1 SV=1	3e-95	0.00359572	0.0131035	0.0350041	0.0421562
AJ719.10	P51688	SPHM_HUMAN	N-sulphoglucosamine sulphohydrolase OS=Homo sapiens GN=SGSH PE=1 SV=1	3e-163	1.83424e-11	0.00111215	2.66789e-05	0.0130213
AJ7203.1	NA	NA	NA	NA	0.00672962	0.00248813	0.045668	0.000104385
AJ721.24	Q9TSL6	UDB23_MACFA	UDP-glucuronosyltransferase 2B23 OS=Macaca fascicularis GN=UGT2B23 PE=1 SV=1	7e-65	0.0479225	0.0240225	0.00991018	0.0150202
AJ729.5	P79274	ACADL_PIG	Long-chain specific acyl-CoA dehydrogenase, mitochondrial OS=Sus scrofa GN=ACADL PE=2 SV=1	1e-100	0.0261965	0.00467919	0.0484726	0.00367091
AJ732.11	Q704S8	CACP_RAT	Carnitine O-acetyltransferase OS=Rattus norvegicus GN=Crat PE=1 SV=1	1e-40	0.00615445	0.0347926	9.56215e-05	0.0432839
AJ735.16	Q5G268	NETR_NOMLE	Neurotrypsin OS=Nomascus leucogenys GN=PRSS12 PE=3 SV=1	1e-26	0.0221413	0.0388302	0.000707273	0.0341721
AJ7367.3	Q8R3P6	VWA9_MOUSE	von Willebrand factor A domain-containing protein 9 OS=Mus musculus GN=Vwa9 PE=1 SV=1	4e-161	0.0425275	0.0375554	0.0117073	0.00821162
AJ74.23	Q7LHG5	YI31B_YEAST	Transposon Ty3-I Gag-Pol polyprotein OS=Saccharomyces cerevisiae (strain ATCC 204508 / S288c) GN=TY3B-I PE=3 SV=2	4e-89	0.0039137	0.00701412	0.032871	0.0222547
AJ7467.1	A7E2Y1	MYH7B_HUMAN	Myosin-7B OS=Homo sapiens GN=MYH7B PE=1 SV=3	2e-54	6.85462e-05	4.41975e-10	9.52869e-07	0.000151426
AJ749.7	P98088	MUC5A_HUMAN	Mucin-5AC OS=Homo sapiens GN=MUC5AC PE=1 SV=4	9e-32	0.00901042	0.00936515	0.01363	0.019501
AJ75.11	Q8N6F8	WBS27_HUMAN	Williams-Beuren syndrome chromosomal region 27 protein OS=Homo sapiens GN=WBSCR27 PE=1 SV=2	6e-09	0.041088	2.69951e-06	0.0386296	0.0487047
AJ7507.1	NA	NA	NA	NA	5.63384e-06	0.000105928	1.20717e-05	0.00458609
AJ7530.2	B3EWY9	MLP_ACRMI	Mucin-like protein (Fragment) OS=Acropora millepora PE=1 SV=1	1e-42	1.95237e-05	0.036917	6.46388e-05	0.0192361
AJ7574.3	Q05546	TENR_RAT	Tenascin-R OS=Rattus norvegicus GN=Tnr PE=1 SV=1	7e-21	0.0149965	0.0160855	0.0012193	0.000633425
AJ762.2	O76536	HYAL_STRPU	Hyalin (Fragment) OS=Strongylocentrotus purpuratus PE=2 SV=1	2e-11	0.00255055	0.00733414	0.0443154	0.00180238
AJ7625.1	P56730	NETR_HUMAN	Neurotrypsin OS=Homo sapiens GN=PRSS12 PE=2 SV=2	3e-92	0.00030587	0.00636005	0.0241719	0.000949072
AJ7648.1	Q96PN6	ADCYA_HUMAN	Adenylate cyclase type 10 OS=Homo sapiens GN=ADCY10 PE=1 SV=3	1e-61	2.0505e-11	0.0178059	0.0437093	0.000114497
AJ7690.2	O96530	HYAL_LYTVA	Hyalin (Fragment) OS=Lytechinus variegatus PE=2 SV=1	3e-56	0.0103322	0.0138154	0.00187085	0.00763319
AJ772.5	Q9DB41	GHC2_MOUSE	Mitochondrial glutamate carrier 2 OS=Mus musculus GN=Slc25a18 PE=1 SV=4	4e-26	0.0162117	0.0223679	0.00857499	0.00211715
AJ779.7	P08594	AQL1_THEAQ	Aqualysin-1 OS=Thermus aquaticus GN=pstI PE=1 SV=2	1e-23	0.00143496	6.96929e-13	0.0040112	0.000204389
AJ7811.1	O95841	ANGL1_HUMAN	Angiopoietin-related protein 1 OS=Homo sapiens GN=ANGPTL1 PE=2 SV=1	2e-33	5.55791e-09	3.70278e-05	0.000124943	4.46938e-05
AJ79.4	P86179	CSL3_ONCKE	L-rhamnose-binding lectin CSL3 OS=Oncorhynchus keta PE=1 SV=1	3e-33	3.16246e-06	0.00337635	0.0133549	0.00303199
AJ79.7	P19477	FIBA_PARPA	Fibrinogen-like protein A OS=Parastichopus parvimensis PE=2 SV=1	2e-157	0.00306191	0.0251358	0.0270127	0.00735833
AJ8.29	Q8C4U2	TM145_MOUSE	Transmembrane protein 145 OS=Mus musculus GN=Tmem145 PE=1 SV=1	3e-35	1.43918e-08	0.0338318	0.0277943	0.0263631
AJ800.8	F6R2G2	NLRC4_XENTR	NLR family CARD domain-containing protein 4 OS=Xenopus tropicalis GN=nlrc4 PE=2 SV=2	2e-09	0.0054459	9.89954e-12	0.039252	0.0314297
AJ809.4	Q5MB13	ABCG2_MACMU	ATP-binding cassette sub-family G member 2 OS=Macaca mulatta GN=ABCG2 PE=2 SV=1	1e-76	0.00557699	0.01395	0.014157	0.000803657
AJ811.2	Q8CGF6	WDR47_MOUSE	WD repeat-containing protein 47 OS=Mus musculus GN=Wdr47 PE=1 SV=2	5e-10	0.0169402	0.0324849	0.0224111	0.00803977
AJ811.7	Q8R1Q3	ANGL7_MOUSE	Angiopoietin-related protein 7 OS=Mus musculus GN=Angptl7 PE=2 SV=1	5e-27	0.0155669	2.33306e-08	0.00327794	0.00616273
AJ815.12	Q9P2Z0	THA10_HUMAN	THAP domain-containing protein 10 OS=Homo sapiens GN=THAP10 PE=1 SV=1	9e-15	2.31496e-05	0.00157525	0.0103831	0.00216658
AJ817.5	P27401	POL_SFV3L	Pro-Pol polyprotein OS=Simian foamy virus type 3 (strain LK3) GN=pol PE=3 SV=2	3e-08	0.00743194	0.0459651	6.36724e-11	0.0103986
AJ838.6	Q99LG2	TNPO2_MOUSE	Transportin-2 OS=Mus musculus GN=Tnpo2 PE=1 SV=1	3e-92	0.0184258	0.0282018	0.0356057	0.0428363
AJ843.16	P98164	LRP2_HUMAN	Low-density lipoprotein receptor-related protein 2 OS=Homo sapiens GN=LRP2 PE=1 SV=3	4e-75	0.0335133	0.00495756	0.00251733	0.0151827
AJ843.5	Q9Y6F1	PARP3_HUMAN	Poly [ADP-ribose] polymerase 3 OS=Homo sapiens GN=PARP3 PE=1 SV=3	3e-56	1.43197e-07	0.000157764	0.00032257	8.61582e-11
AJ847.6	Q60855	RIPK1_MOUSE	Receptor-interacting serine/threonine-protein kinase 1 OS=Mus musculus GN=Ripk1 PE=1 SV=1	1e-08	0.0108857	0.00497249	0.00897373	5.1213e-08
AJ854.13	A3RF36	AL3A1_CANFA	Aldehyde dehydrogenase, dimeric NADP-preferring OS=Canis familiaris GN=ALDH3A1 PE=2 SV=1	2e-155	0.0156707	2.52652e-11	0.00499287	0.00152167
AJ864.13	O76536	HYAL_STRPU	Hyalin (Fragment) OS=Strongylocentrotus purpuratus PE=2 SV=1	6e-33	2.48132e-08	0.046318	0.00441126	0.00677356
AJ87.13	Q9DBI0	TMPS6_MOUSE	Transmembrane protease serine 6 OS=Mus musculus GN=Tmprss6 PE=1 SV=4	2e-45	0.00514354	0.00884393	0.0127373	0.000607378
AJ882.7	NA	NA	NA	NA	0.00668971	0.00509636	2.11255e-05	0.0163762
AJ89.21	F5HSE3	NIPLA_DANRE	Nipped-B-like protein A OS=Danio rerio GN=nipbla PE=2 SV=1	5e-06	0.00230914	0.00437554	0.0267694	0.0148067
AJ891.2	Q95218	DMBT1_RABIT	Deleted in malignant brain tumors 1 protein OS=Oryctolagus cuniculus GN=Dmbt1 PE=1 SV=2	5e-33	0.00361043	0.00802531	0.00143751	0.000279419
AJ891.22	NA	NA	NA	NA	0.00126679	0.00361848	2.54857e-05	2.49985e-05
AJ901.2	NA	NA	NA	NA	0.0133691	0.0163663	0.00846941	0.0337503
AJ903.9	P48416	CP10_LYMST	Cytochrome P450 10 OS=Lymnaea stagnalis GN=CYP10 PE=2 SV=1	7e-39	0.0242308	0.000242952	0.0380864	0.00314825
AJ908.6	P49446	PTPRE_MOUSE	Receptor-type tyrosine-protein phosphatase epsilon OS=Mus musculus GN=Ptpre PE=1 SV=3	5e-14	0.0177906	0.0311371	1.4857e-05	0.017941
AJ93.9	O08816	WASL_RAT	Neural Wiskott-Aldrich syndrome protein OS=Rattus norvegicus GN=Wasl PE=1 SV=2	3e-36	0.00176559	0.0286763	0.0217714	0.0305945
AJ947.1	P70110	CD36_MESAU	Platelet glycoprotein 4 OS=Mesocricetus auratus GN=CD36 PE=2 SV=3	7e-25	0.0184424	0.00454717	0.00894417	6.26742e-06
AJ953.5	Q66S13	NATT4_THANI	Natterin-4 OS=Thalassophryne nattereri PE=2 SV=1	1e-10	2.7307e-07	0.00849963	3.12907e-11	2.38511e-06
AJ953.6	Q66S13	NATT4_THANI	Natterin-4 OS=Thalassophryne nattereri PE=2 SV=1	2e-09	3.55908e-05	0.00873999	0.000974348	1.42597e-06
AJ96.13	Q5PQQ7	LIX1L_RAT	LIX1-like protein OS=Rattus norvegicus GN=Lix1l PE=2 SV=1	1e-131	0.0197875	0.00854504	0.014774	0.000345088
AJ969.10	P18503	CAS4_EPHMU	Short-chain collagen C4 (Fragment) OS=Ephydatia muelleri PE=2 SV=1	1e-06	0.00442459	9.03296e-06	0.000983896	0.0108713
AJ969.13	NA	NA	NA	NA	0.0226325	0.00984584	0.0408514	0.000396279
AJ975.8	NA	NA	NA	NA	0.0268539	0.00171219	5.71143e-07	0.000430924
AJ976.15	NA	NA	NA	NA	0.0102766	0.00278376	0.0355628	0.0135137
AJ98.16	NA	NA	NA	NA	0.0472008	0.0170665	0.0261815	0.000927109
AJ980.3	P35590	TIE1_HUMAN	Tyrosine-protein kinase receptor Tie-1 OS=Homo sapiens GN=TIE1 PE=1 SV=1	4e-28	0.0128746	0.0161553	0.039252	6.47985e-06
AJ983.7	A4II20	EGR1_XENTR	Early growth response protein 1 OS=Xenopus tropicalis GN=egr1 PE=2 SV=2	7e-59	0.000367346	0.0459539	1.00774e-07	0.00157573
AJ986.5	Q3MHN8	TRM5_BOVIN	tRNA (guanine(37)-N1)-methyltransferase OS=Bos taurus GN=TRMT5 PE=2 SV=1	2e-126	0.00154159	0.0281614	0.0175066	0.00060946
AJ99.7	Q7YQK9	TSN7_PONPY	Tetraspanin-7 OS=Pongo pygmaeus GN=TSPAN7 PE=2 SV=1	4e-33	0.0024398	0.0212952	0.00529705	0.0437738
