# Supplementary material for: Sea cucumber genome provides insights into saponin biosynthesis and aestivation regulation
Source: Cell Discov. 2018 Jun 26;4:29. doi: 10.1038/s41421-018-0030-5 (PMC6018497; doi:10.1038/s41421-018-0030-5)
Supplement: Supplementary file 7 — Table S30 [file 41421_2018_30_MOESM7_ESM.xlsx]

## Sheet: Sheet1
Table S30 Summary of hyper-methylated genes (HMGs) in intestine during sea cucumber aestivation.
geneID	UNI_Accession	UNI_name	UNI_full_name	UNI_Evalue	logFC	PValue
AJ1.49	P19615	MYP_STRPU	Major yolk protein OS=Strongylocentrotus purpuratus PE=1 SV=2	8e-60	6.223	2.13356e-07
AJ10.10	B3EWZ6	MLRP2_ACRMI	MAM and LDL-receptor class A domain-containing protein 2 (Fragment) OS=Acropora millepora PE=1 SV=1	3e-91	7.59128	0.000216754
AJ10.11	B3EWZ5	MLRP1_ACRMI	MAM and LDL-receptor class A domain-containing protein 1 (Fragment) OS=Acropora millepora PE=1 SV=1	2e-119	1.6671	0.000786091
AJ1002.3	Q19673	TYR3_CAEEL	Putative tyrosinase-like protein tyr-3 OS=Caenorhabditis elegans GN=tyr-3 PE=3 SV=5	4e-16	7.4604	6.00487e-05
AJ1002.4	P00637	F16P1_RABIT	Fructose-1,6-bisphosphatase 1 OS=Oryctolagus cuniculus GN=FBP1 PE=1 SV=4	3e-162	6.08777	4.50936e-05
AJ1015.19	Q9NYV6	RRN3_HUMAN	RNA polymerase I-specific transcription initiation factor RRN3 OS=Homo sapiens GN=RRN3 PE=1 SV=1	2e-52	2.42147	0.000433267
AJ1017.4	Q6AYK5	LYAR_RAT	Cell growth-regulating nucleolar protein OS=Rattus norvegicus GN=Lyar PE=2 SV=1	6e-49	5.17578	0.00182066
AJ1033.3	Q6GMF8	RHDF1_DANRE	Inactive rhomboid protein 1 OS=Danio rerio GN=rhbdf1 PE=2 SV=1	0	2.85602	0.0117661
AJ1062.3	P33198	IDHP_PIG	Isocitrate dehydrogenase [NADP], mitochondrial (Fragment) OS=Sus scrofa GN=IDH2 PE=1 SV=1	3e-76	3.01051	8.57495e-05
AJ107.14	NA	NA	NA	NA	3.48435	2.89638e-05
AJ1070.13	O22190	GH33_ARATH	Indole-3-acetic acid-amido synthetase GH3.3 OS=Arabidopsis thaliana GN=GH3.3 PE=1 SV=1	1e-45	7.92733	1.9813e-06
AJ1070.14	O22190	GH33_ARATH	Indole-3-acetic acid-amido synthetase GH3.3 OS=Arabidopsis thaliana GN=GH3.3 PE=1 SV=1	2e-53	6.49448	0.00264498
AJ1078.16	A3KCL7	OXDD_PIG	D-aspartate oxidase OS=Sus scrofa GN=DDO PE=2 SV=1	8e-76	1.65702	0.00381238
AJ1083.6	Q58A42	DD3_DICDI	Protein DD3-3 OS=Dictyostelium discoideum GN=DD3-3 PE=2 SV=1	3e-116	1.12658	0.0310929
AJ1115.5	Q07968	F13B_MOUSE	Coagulation factor XIII B chain OS=Mus musculus GN=F13b PE=1 SV=2	6e-06	4.57877	0.00148642
AJ1116.1	NA	NA	NA	NA	6.49452	0.00264644
AJ1135.2	B3EWZ5	MLRP1_ACRMI	MAM and LDL-receptor class A domain-containing protein 1 (Fragment) OS=Acropora millepora PE=1 SV=1	0	1.53427	0.00365571
AJ1143.13	Q02763	TIE2_HUMAN	Angiopoietin-1 receptor OS=Homo sapiens GN=TEK PE=1 SV=2	4e-37	5.71206	9.96297e-09
AJ1143.9	Q8CJ12	AGRG2_MOUSE	Adhesion G-protein coupled receptor G2 OS=Mus musculus GN=Adgrg2 PE=1 SV=1	3e-25	5.29119	3.21096e-08
AJ1152.22	C9ZN16	FAZ1_TRYB9	Flagellar attachment zone protein 1 OS=Trypanosoma brucei gambiense (strain MHOM/CI/86/DAL972) GN=TbgDal_IV3690 PE=3 SV=1	2e-11	6.62485	0.00290292
AJ1163.3	Q8R422	CD109_MOUSE	CD109 antigen OS=Mus musculus GN=Cd109 PE=1 SV=1	7e-43	1.48541	0.0307703
AJ1167.6	A0JP85	CNOT1_XENTR	CCR4-NOT transcription complex subunit 1 OS=Xenopus tropicalis GN=cnot1 PE=2 SV=1	0	2.71813	1.06013e-06
AJ117.10	P51174	ACADL_MOUSE	Long-chain specific acyl-CoA dehydrogenase, mitochondrial OS=Mus musculus GN=Acadl PE=1 SV=2	1e-42	4.22665	9.07527e-07
AJ1190.4	Q9R0A0	PEX14_MOUSE	Peroxisomal membrane protein PEX14 OS=Mus musculus GN=Pex14 PE=1 SV=1	2e-40	1.07441	0.0202208
AJ1221.9	Q9N5Y2	TECR_CAEEL	Probable very-long-chain enoyl-CoA reductase art-1 OS=Caenorhabditis elegans GN=art-1 PE=3 SV=1	7e-47	6.27413	0.00584243
AJ1222.6	Q8NBN7	RDH13_HUMAN	Retinol dehydrogenase 13 OS=Homo sapiens GN=RDH13 PE=1 SV=2	1e-97	1.56281	0.0123972
AJ1227.3	Q6NV34	DECR2_DANRE	Peroxisomal 2,4-dienoyl-CoA reductase OS=Danio rerio GN=decr2 PE=2 SV=1	4e-104	2.33545	0.0039117
AJ124.6	P04040	CATA_HUMAN	Catalase OS=Homo sapiens GN=CAT PE=1 SV=3	0	2.94629	0.0127024
AJ1241.6	Q6PBF7	EMC4_XENTR	ER membrane protein complex subunit 4 OS=Xenopus tropicalis GN=emc4 PE=2 SV=1	2e-47	1.86533	0.0403786
AJ1253.9	A9C3R8	RP65C_DANRE	Retinal Mueller cells isomerohydrolase OS=Danio rerio GN=rpe65c PE=1 SV=1	2e-65	4.91879	1.13678e-05
AJ126.22	Q86W24	NAL14_HUMAN	NACHT, LRR and PYD domains-containing protein 14 OS=Homo sapiens GN=NLRP14 PE=1 SV=1	2e-06	5.14931	1.78073e-05
AJ126.3	P30838	AL3A1_HUMAN	Aldehyde dehydrogenase, dimeric NADP-preferring OS=Homo sapiens GN=ALDH3A1 PE=1 SV=3	8e-147	7.57635	2.79955e-08
AJ1278.7	P54810	THIL_PARDE	Acetyl-CoA acetyltransferase OS=Paracoccus denitrificans GN=phaA PE=3 SV=1	4e-45	2.76546	0.0243266
AJ128.11	Q5R4G0	SGPL1_PONAB	Sphingosine-1-phosphate lyase 1 OS=Pongo abelii GN=SGPL1 PE=2 SV=1	2e-104	1.41845	0.00230703
AJ1287.9	Q5R7A2	ALG1_PONAB	Chitobiosyldiphosphodolichol beta-mannosyltransferase OS=Pongo abelii GN=ALG1 PE=2 SV=1	2e-124	5.91372	1.88365e-09
AJ129.8	Q9D939	ST1C2_MOUSE	Sulfotransferase 1C2 OS=Mus musculus GN=Sult1c2 PE=1 SV=1	1e-53	4.34246	0.00213018
AJ1297.9	Q09621	LACT2_CAEEL	Beta-lactamase domain-containing protein 2 OS=Caenorhabditis elegans GN=lact-2 PE=4 SV=1	5e-69	7.09335	0.000631271
AJ13.53	Q5M8Z0	BHMT1_XENTR	Betaine--homocysteine S-methyltransferase 1 OS=Xenopus tropicalis GN=bhmt PE=2 SV=1	7e-126	4.93431	0.000125556
AJ130.28	Q502F0	CR3LA_DANRE	Cyclic AMP-responsive element-binding protein 3-like protein 3-A OS=Danio rerio GN=creb3l3a PE=2 SV=1	6e-29	7.60817	6.06024e-09
AJ1310.11	A7Y2W8	SC6A9_XENLA	Sodium- and chloride-dependent glycine transporter 1 OS=Xenopus laevis GN=slc6a9 PE=2 SV=1	7e-170	5.53386	0.0003452
AJ1337.11	P15144	AMPN_HUMAN	Aminopeptidase N OS=Homo sapiens GN=ANPEP PE=1 SV=4	1e-105	4.61	9.4484e-12
AJ1343.8	O88446	S22A3_RAT	Solute carrier family 22 member 3 OS=Rattus norvegicus GN=Slc22a3 PE=2 SV=1	3e-74	4.41391	3.67333e-10
AJ1344.14	Q02380	NDUB5_BOVIN	NADH dehydrogenase [ubiquinone] 1 beta subcomplex subunit 5, mitochondrial OS=Bos taurus GN=NDUFB5 PE=1 SV=1	4e-26	3.23879	0.0070124
AJ1346.12	Q9EQZ5	PTGR1_CAVPO	Prostaglandin reductase 1 OS=Cavia porcellus GN=Ptgr1 PE=1 SV=1	3e-65	5.99398	0.000143446
AJ1347.12	NA	NA	NA	NA	4.84783	5.91882e-08
AJ1349.12	C4NYZ3	AOXB_MACFA	Aldehyde oxidase 2 OS=Macaca fascicularis GN=AOX2 PE=2 SV=2	2e-56	2.74643	0.0276819
AJ1354.16	P14084	SRC_AVISS	Tyrosine-protein kinase transforming protein Src OS=Avian sarcoma virus (strain S1) GN=V-SRC PE=3 SV=3	8e-127	4.81277	0.000361434
AJ1423.4	Q3V188	ENDOU_MOUSE	Poly(U)-specific endoribonuclease OS=Mus musculus GN=Endou PE=2 SV=1	9e-50	5.81401	0.000122424
AJ1424.2	Q9UGM3	DMBT1_HUMAN	Deleted in malignant brain tumors 1 protein OS=Homo sapiens GN=DMBT1 PE=1 SV=2	3e-132	6.68995	0.00140511
AJ1438.6	P70627	FOLH1_RAT	Glutamate carboxypeptidase 2 OS=Rattus norvegicus GN=Folh1 PE=1 SV=1	1e-26	5.31029	2.02243e-05
AJ1447.4	Q95R48	OCTL_DROME	Organic cation transporter-like protein OS=Drosophila melanogaster GN=Orct2 PE=2 SV=2	1e-59	7.01679	0.000436082
AJ145.22	P06909	CFAH_MOUSE	Complement factor H OS=Mus musculus GN=Cfh PE=1 SV=2	4e-11	2.9131	0.00163669
AJ1461.5	P22897	MRC1_HUMAN	Macrophage mannose receptor 1 OS=Homo sapiens GN=MRC1 PE=1 SV=1	1e-54	1.91136	9.73007e-05
AJ1461.7	Q9UBG0	MRC2_HUMAN	C-type mannose receptor 2 OS=Homo sapiens GN=MRC2 PE=1 SV=2	4e-46	4.63716	2.67411e-08
AJ1509.18	P06684	CO5_MOUSE	Complement C5 OS=Mus musculus GN=C5 PE=1 SV=2	5e-12	1.17151	0.0492367
AJ1531.12	Q5REW1	IYD1_PONAB	Iodotyrosine deiodinase 1 OS=Pongo abelii GN=IYD PE=2 SV=1	1e-52	4.61591	1.92049e-05
AJ1537.5	Q504Y2	PKDCC_HUMAN	Extracellular tyrosine-protein kinase PKDCC OS=Homo sapiens GN=PKDCC PE=2 SV=2	1e-06	2.75329	0.0431343
AJ1541.12	P97494	GSH1_MOUSE	Glutamate--cysteine ligase catalytic subunit OS=Mus musculus GN=Gclc PE=1 SV=4	1e-173	5.07865	0.00158828
AJ1542.16	Q9D1D1	TSN11_MOUSE	Tetraspanin-11 OS=Mus musculus GN=Tspan11 PE=2 SV=1	1e-31	3.87114	0.00127309
AJ1542.7	Q8AV58	SDK1_CHICK	Protein sidekick-1 OS=Gallus gallus GN=SDK1 PE=1 SV=1	1e-08	3.22572	0.000225395
AJ1556.3	Q96I25	SPF45_HUMAN	Splicing factor 45 OS=Homo sapiens GN=RBM17 PE=1 SV=1	4e-47	1.68939	0.00450768
AJ156.6	Q5XM24	APRA_DICDI	Autocrine proliferation repressor protein A OS=Dictyostelium discoideum GN=aprA PE=1 SV=1	8e-68	6.86196	0.00082707
AJ1582.2	Q6E804	NOD2_BOVIN	Nucleotide-binding oligomerization domain-containing protein 2 OS=Bos taurus GN=NOD2 PE=2 SV=1	3e-07	7.97466	2.60279e-05
AJ1586.14	O77649	UDB20_MACFA	UDP-glucuronosyltransferase 2B20 OS=Macaca fascicularis GN=UGT2B20 PE=1 SV=1	4e-93	7.73388	1.63101e-05
AJ1603.4	P53814	SMTN_HUMAN	Smoothelin OS=Homo sapiens GN=SMTN PE=1 SV=7	5e-44	4.67293	9.18051e-08
AJ1610.23	P24823	PPBN_MOUSE	Alkaline phosphatase, placental-like OS=Mus musculus GN=Alppl2 PE=2 SV=2	4e-64	5.87674	0.00010924
AJ1626.7	Q8NHM5	KDM2B_HUMAN	Lysine-specific demethylase 2B OS=Homo sapiens GN=KDM2B PE=1 SV=1	2e-66	1.16665	0.034861
AJ1645.8	Q6P698	PLSL_DANRE	Plastin-2 OS=Danio rerio GN=lcp1 PE=2 SV=1	3e-84	2.28497	0.00999186
AJ1647.5	Q14CN2	CLCA4_HUMAN	Calcium-activated chloride channel regulator 4 OS=Homo sapiens GN=CLCA4 PE=1 SV=2	2e-31	4.17453	0.00281614
AJ1665.3	P52899	ODPA_CAEEL	Probable pyruvate dehydrogenase E1 component subunit alpha, mitochondrial OS=Caenorhabditis elegans GN=T05H10.6 PE=3 SV=1	2e-174	8.2136	9.66758e-07
AJ1666.5	Q26534	CATL_SCHMA	Cathepsin L OS=Schistosoma mansoni GN=CL1 PE=2 SV=1	4e-54	0.712948	0.0453794
AJ1683.3	Q8CE94	MOT13_MOUSE	Monocarboxylate transporter 13 OS=Mus musculus GN=Slc16a13 PE=2 SV=1	3e-17	6.27433	0.0058556
AJ1688.10	P21571	ATP5J_RAT	ATP synthase-coupling factor 6, mitochondrial OS=Rattus norvegicus GN=Atp5j PE=1 SV=1	2e-21	5.82941	3.75265e-06
AJ1688.20	O35346	FAK1_RAT	Focal adhesion kinase 1 OS=Rattus norvegicus GN=Ptk2 PE=1 SV=1	8e-179	2.51471	2.69027e-05
AJ1689.3	P51174	ACADL_MOUSE	Long-chain specific acyl-CoA dehydrogenase, mitochondrial OS=Mus musculus GN=Acadl PE=1 SV=2	4e-60	1.69826	0.0425065
AJ169.3	Q49B93	SC5AC_MOUSE	Sodium-coupled monocarboxylate transporter 2 OS=Mus musculus GN=Slc5a12 PE=1 SV=1	6e-58	7.32205	1.29154e-07
AJ169.8	P51688	SPHM_HUMAN	N-sulphoglucosamine sulphohydrolase OS=Homo sapiens GN=SGSH PE=1 SV=1	0	0.979492	0.0246012
AJ1700.5	Q80SU7	GVIN1_MOUSE	Interferon-induced very large GTPase 1 OS=Mus musculus GN=Gvin1 PE=1 SV=1	1e-137	4.76099	6.65409e-06
AJ1708.8	Q58DN3	TSN17_BOVIN	Tetraspanin-17 OS=Bos taurus GN=TSPAN17 PE=2 SV=1	2e-42	6.17609	5.09527e-05
AJ1710.5	Q92859	NEO1_HUMAN	Neogenin OS=Homo sapiens GN=NEO1 PE=1 SV=2	1e-08	5.39481	1.63442e-06
AJ1722.7	NA	NA	NA	NA	4.22724	1.02034e-05
AJ1737.2	A5D7A0	EFHD2_BOVIN	EF-hand domain-containing protein D2 OS=Bos taurus GN=EFHD2 PE=2 SV=1	1e-41	5.49044	3.18407e-08
AJ1756.1	Q6ZXC9	SIA8D_BOVIN	CMP-N-acetylneuraminate-poly-alpha-2,8-sialyltransferase OS=Bos taurus GN=ST8SIA4 PE=2 SV=1	8e-14	7.11275	0.000328486
AJ1766.12	Q10651	A4_CAEEL	Beta-amyloid-like protein OS=Caenorhabditis elegans GN=apl-1 PE=1 SV=2	1e-44	1.77082	0.00250344
AJ1780.17	Q9WTW5	S22A3_MOUSE	Solute carrier family 22 member 3 OS=Mus musculus GN=Slc22a3 PE=2 SV=1	3e-62	2.55156	0.00172877
AJ1782.8	Q9Y6I3	EPN1_HUMAN	Epsin-1 OS=Homo sapiens GN=EPN1 PE=1 SV=2	1e-10	2.65101	0.00790924
AJ1791.9	Q6NYL3	ECHP_DANRE	Peroxisomal bifunctional enzyme OS=Danio rerio GN=ehhadh PE=2 SV=1	0	4.95399	1.02073e-06
AJ18.13	Q6GME2	CK054_XENLA	Ester hydrolase C11orf54 homolog OS=Xenopus laevis PE=2 SV=1	5e-100	1.74564	0.0113055
AJ1811.6	Q60855	RIPK1_MOUSE	Receptor-interacting serine/threonine-protein kinase 1 OS=Mus musculus GN=Ripk1 PE=1 SV=1	4e-07	3.89574	8.55745e-08
AJ1818.10	Q5EAJ7	MVP_STRPU	Major vault protein OS=Strongylocentrotus purpuratus GN=MVP PE=1 SV=1	3e-127	1.89761	0.033757
AJ1824.11	Q9DCW2	PLS2_MOUSE	Phospholipid scramblase 2 OS=Mus musculus GN=Plscr2 PE=1 SV=3	4e-70	4.25944	0.000245669
AJ1842.25	Q2Q0I9	FNDC1_RAT	Fibronectin type III domain-containing protein 1 OS=Rattus norvegicus GN=Fndc1 PE=1 SV=2	7e-24	7.19392	5.08462e-08
AJ186.18	Q96UX3	KAPR_ASPFU	cAMP-dependent protein kinase regulatory subunit OS=Neosartorya fumigata (strain ATCC MYA-4609 / Af293 / CBS 101355 / FGSC A1100) GN=pkaR PE=3 SV=1	8e-11	5.81411	1.79876e-06
AJ1880.1	P08594	AQL1_THEAQ	Aqualysin-1 OS=Thermus aquaticus GN=pstI PE=1 SV=2	3e-70	7.9199	0.000166281
AJ1886.3	Q9Y289	SC5A6_HUMAN	Sodium-dependent multivitamin transporter OS=Homo sapiens GN=SLC5A6 PE=2 SV=2	6e-96	7.3481	0.000210734
AJ1896.1	C9ZN16	FAZ1_TRYB9	Flagellar attachment zone protein 1 OS=Trypanosoma brucei gambiense (strain MHOM/CI/86/DAL972) GN=TbgDal_IV3690 PE=3 SV=1	3e-07	1.75074	0.0194486
AJ1899.1	Q80WG7	TRI36_MOUSE	E3 ubiquitin-protein ligase Trim36 OS=Mus musculus GN=Trim36 PE=1 SV=2	9e-104	6.96431	0.000626431
AJ1903.15	Q8NHP8	PLBL2_HUMAN	Putative phospholipase B-like 2 OS=Homo sapiens GN=PLBD2 PE=1 SV=2	5e-163	0.832038	0.0324728
AJ1904.9	Q62867	GGH_RAT	Gamma-glutamyl hydrolase OS=Rattus norvegicus GN=Ggh PE=1 SV=1	1e-72	4.41315	4.72963e-09
AJ191.13	Q10739	MMP14_RAT	Matrix metalloproteinase-14 OS=Rattus norvegicus GN=Mmp14 PE=2 SV=2	1e-78	6.90772	0.000306521
AJ1913.4	P53792	SC5A2_RAT	Sodium/glucose cotransporter 2 OS=Rattus norvegicus GN=Slc5a2 PE=2 SV=1	3e-66	5.35401	5.17953e-09
AJ1913.7	Q5U2V4	PLBL1_RAT	Phospholipase B-like 1 OS=Rattus norvegicus GN=Plbd1 PE=2 SV=1	0	5.17512	0.000228777
AJ1915.6	Q9YGF2	RS6_ONCMY	40S ribosomal protein S6 OS=Oncorhynchus mykiss GN=rps6 PE=2 SV=1	6e-20	2.21502	0.015283
AJ1916.14	Q7LFX5	CHSTF_HUMAN	Carbohydrate sulfotransferase 15 OS=Homo sapiens GN=CHST15 PE=1 SV=1	1e-19	4.17454	0.0028173
AJ192.11	O08795	GLU2B_MOUSE	Glucosidase 2 subunit beta OS=Mus musculus GN=Prkcsh PE=1 SV=1	4e-08	2.14752	0.000185444
AJ1924.7	P70031	CCKAR_XENLA	Cholecystokinin receptor OS=Xenopus laevis GN=cckar PE=2 SV=1	2e-65	7.25102	7.3083e-05
AJ193.19	Q801S2	SDHAB_XENLA	Succinate dehydrogenase [ubiquinone] flavoprotein subunit B, mitochondrial OS=Xenopus laevis GN=sdha-b PE=2 SV=1	1e-104	4.52035	3.87626e-05
AJ1935.9	O97859	NEUR3_BOVIN	Sialidase-3 OS=Bos taurus GN=NEU3 PE=1 SV=1	2e-27	1.9565	0.00292358
AJ1942.13	P9WMV9	CHOD_MYCTU	Cholesterol oxidase OS=Mycobacterium tuberculosis (strain ATCC 25618 / H37Rv) GN=choD PE=1 SV=1	4e-11	6.81545	0.000527321
AJ1947.2	Q869C3	ACES_ANOGA	Acetylcholinesterase OS=Anopheles gambiae GN=Ace PE=3 SV=3	4e-42	4.03208	0.000353411
AJ196.14	P43698	TITF1_CANFA	Thyroid transcription factor 1 OS=Canis familiaris GN=TITF1 PE=2 SV=1	2e-48	7.04766	0.000150015
AJ1960.7	Q9UGM3	DMBT1_HUMAN	Deleted in malignant brain tumors 1 protein OS=Homo sapiens GN=DMBT1 PE=1 SV=2	7e-64	6.01715	4.49306e-05
AJ1960.8	Q9UGM3	DMBT1_HUMAN	Deleted in malignant brain tumors 1 protein OS=Homo sapiens GN=DMBT1 PE=1 SV=2	0	7.05237	3.26524e-13
AJ1962.7	Q8IWX5	SGPP2_HUMAN	Sphingosine-1-phosphate phosphatase 2 OS=Homo sapiens GN=SGPP2 PE=2 SV=1	2e-68	5.91088	4.37058e-07
AJ203.29	NA	NA	NA	NA	7.3568	0.000365878
AJ2035.18	O46579	COX41_PONPY	Cytochrome c oxidase subunit 4 isoform 1, mitochondrial (Fragment) OS=Pongo pygmaeus GN=COX4I1 PE=3 SV=1	2e-40	1.23268	0.0223944
AJ2040.5	P55261	CBPB1_CANFA	Carboxypeptidase B OS=Canis familiaris GN=CPB1 PE=2 SV=1	4e-75	7.09347	0.00063238
AJ2047.15	NA	NA	NA	NA	2.50885	0.0247165
AJ2052.1	Q92035	ACES_BUNFA	Acetylcholinesterase OS=Bungarus fasciatus GN=ACHE PE=1 SV=2	6e-42	4.69128	1.42743e-06
AJ2059.8	O96790	DPGN_DIPMA	Serine protease inhibitor dipetalogastin (Fragment) OS=Dipetalogaster maximus PE=1 SV=2	2e-29	6.06252	8.50876e-05
AJ206.11	Q9DB40	MED27_MOUSE	Mediator of RNA polymerase II transcription subunit 27 OS=Mus musculus GN=Med27 PE=2 SV=2	6e-79	1.00487	0.022892
AJ206.12	Q8IYT2	CMTR2_HUMAN	Cap-specific mRNA (nucleoside-2'-O-)-methyltransferase 2 OS=Homo sapiens GN=CMTR2 PE=1 SV=2	2e-110	2.32115	0.00542623
AJ2060.10	Q7ZY31	SPRE_XENLA	Sepiapterin reductase OS=Xenopus laevis GN=spr PE=2 SV=1	8e-44	6.62479	0.00290098
AJ2060.9	Q17QK8	SPRE_BOVIN	Sepiapterin reductase OS=Bos taurus GN=SPR PE=2 SV=1	8e-47	6.27438	0.00585849
AJ2069.6	NA	NA	NA	NA	1.47906	0.0104812
AJ209.16	P09849	LPH_RABIT	Lactase-phlorizin hydrolase OS=Oryctolagus cuniculus GN=LCT PE=1 SV=1	1e-161	6.96423	0.000625544
AJ2098.6	A7LCJ2	PA2_URTCR	Phospholipase A2 A2-actitoxin-Ucs2a OS=Urticina crassicornis PE=1 SV=1	4e-09	4.87341	0.000194344
AJ2103.8	Q03958	PFD6_MOUSE	Prefoldin subunit 6 OS=Mus musculus GN=Pfdn6 PE=1 SV=1	2e-21	1.92175	0.0465699
AJ2123.12	C6FG12	NLRC5_ICTPU	Protein NLRC5 OS=Ictalurus punctatus GN=nlrc5 PE=2 SV=1	2e-07	5.23488	0.00154647
AJ2125.9	P21804	FGFR1_CHICK	Fibroblast growth factor receptor 1 OS=Gallus gallus GN=FGFR1 PE=2 SV=1	2e-16	3.19947	0.0136222
AJ2176.4	Q24488	ROR1_DROME	Tyrosine-protein kinase transmembrane receptor Ror OS=Drosophila melanogaster GN=Ror PE=1 SV=1	1e-27	3.07529	8.62749e-06
AJ2178.7	NA	NA	NA	NA	3.22504	0.00794395
AJ2237.2	Q58CN9	NAPEP_BOVIN	N-acyl-phosphatidylethanolamine-hydrolyzing phospholipase D OS=Bos taurus GN=NAPEPLD PE=2 SV=1	6e-64	4.69747	4.06304e-11
AJ2239.3	Q949P2	COPDA_ARATH	Probable cytosolic oligopeptidase A OS=Arabidopsis thaliana GN=CYOP PE=1 SV=1	6e-19	7.24399	0.000225492
AJ2244.4	C6KFA3	GP126_DANRE	G-protein coupled receptor 126 OS=Danio rerio GN=gpr126 PE=2 SV=1	1e-45	3.46579	3.94201e-05
AJ226.12	Q92035	ACES_BUNFA	Acetylcholinesterase OS=Bungarus fasciatus GN=ACHE PE=1 SV=2	4e-79	6.49452	3.59172e-05
AJ2270.3	P59480	RM45_XENLA	39S ribosomal protein L45, mitochondrial OS=Xenopus laevis GN=mrpl45 PE=2 SV=1	2e-75	3.36941	0.00123887
AJ2277.3	Q6AYC8	SH24A_RAT	SH2 domain-containing protein 4A OS=Rattus norvegicus GN=Sh2d4a PE=2 SV=1	3e-45	1.93234	0.00333652
AJ228.19	Q9QZU7	BODG_RAT	Gamma-butyrobetaine dioxygenase OS=Rattus norvegicus GN=Bbox1 PE=1 SV=1	8e-81	5.44917	6.92166e-05
AJ2290.5	A2AV25	FBCD1_MOUSE	Fibrinogen C domain-containing protein 1 OS=Mus musculus GN=Fibcd1 PE=2 SV=1	2e-57	4.89108	1.07454e-05
AJ2306.5	Q9DBW0	CP4V2_MOUSE	Cytochrome P450 4V2 OS=Mus musculus GN=Cyp4v2 PE=1 SV=1	1e-108	5.36682	2.74996e-08
AJ2322.11	P80146	SEPR_THESR	Extracellular serine proteinase OS=Thermus sp. (strain Rt41A) PE=1 SV=3	1e-81	7.20121	4.22218e-10
AJ2339.4	Q68FD5	CLH1_MOUSE	Clathrin heavy chain 1 OS=Mus musculus GN=Cltc PE=1 SV=3	0	1.16767	0.00634002
AJ2340.15	Q8WPD0	LECG_PATPE	Alpha-N-acetylgalactosamine-specific lectin OS=Patiria pectinifera PE=1 SV=1	3e-28	3.88947	4.3924e-06
AJ235.15	P59046	NAL12_HUMAN	NACHT, LRR and PYD domains-containing protein 12 OS=Homo sapiens GN=NLRP12 PE=1 SV=2	2e-06	4.68187	0.000813205
AJ2369.3	O61199	ODO1_CAEEL	2-oxoglutarate dehydrogenase, mitochondrial OS=Caenorhabditis elegans GN=ogdh-1 PE=1 SV=2	1e-29	4.30859	3.12494e-05
AJ237.20	E7F9T0	MICA1_DANRE	Protein-methionine sulfoxide oxidase mical1 OS=Danio rerio GN=mical1 PE=3 SV=1	5e-156	1.62698	0.00669274
AJ2374.3	P06125	VIT5_CAEEL	Vitellogenin-5 OS=Caenorhabditis elegans GN=vit-5 PE=2 SV=2	4e-06	0.981515	0.0440867
AJ2380.5	Q0P5E3	ARG39_BOVIN	Rho guanine nucleotide exchange factor 39 OS=Bos taurus GN=ARHGEF39 PE=2 SV=1	3e-25	3.95689	2.17172e-08
AJ2396.5	Q60414	NTCP2_CRIGR	Ileal sodium/bile acid cotransporter OS=Cricetulus griseus GN=SLC10A2 PE=2 SV=1	2e-35	5.68344	0.000330595
AJ240.17	Q6AYL5	SF3B4_RAT	Splicing factor 3B subunit 4 OS=Rattus norvegicus GN=Sf3b4 PE=2 SV=1	9e-126	1.33994	0.00913894
AJ2408.5	Q9UJM8	HAOX1_HUMAN	Hydroxyacid oxidase 1 OS=Homo sapiens GN=HAO1 PE=1 SV=1	7e-133	2.24643	0.00366432
AJ2413.5	Q32LQ0	AMPE_BOVIN	Glutamyl aminopeptidase OS=Bos taurus GN=ENPEP PE=2 SV=1	7e-111	5.40156	0.000178882
AJ2429.12	P42029	NDUA8_BOVIN	NADH dehydrogenase [ubiquinone] 1 alpha subcomplex subunit 8 OS=Bos taurus GN=NDUFA8 PE=1 SV=2	3e-57	3.78985	4.60501e-05
AJ2430.13	Q7Z2Y8	GVIN1_HUMAN	Interferon-induced very large GTPase 1 OS=Homo sapiens GN=GVINP1 PE=2 SV=2	2e-102	5.07865	0.00158827
AJ2445.12	Q5FY69	SC5AA_PIG	Sodium/glucose cotransporter 5 OS=Sus scrofa GN=SLC5A10 PE=2 SV=1	4e-61	7.30039	0.000165621
AJ245.27	P11166	GTR1_HUMAN	Solute carrier family 2, facilitated glucose transporter member 1 OS=Homo sapiens GN=SLC2A1 PE=1 SV=2	7e-78	6.31687	1.30558e-06
AJ2452.3	A0JMQ0	BOP1_DANRE	Ribosome biogenesis protein bop1 OS=Danio rerio GN=bop1 PE=2 SV=1	6e-77	2.51687	0.000100545
AJ2461.6	Q7M370	AAAD_RABIT	Arylacetamide deacetylase OS=Oryctolagus cuniculus GN=AADAC PE=1 SV=1	1e-55	7.49075	2.20167e-08
AJ2465.1	B7ZCC9	AGRG4_MOUSE	Adhesion G-protein coupled receptor G4 OS=Mus musculus GN=Adgrg4 PE=3 SV=1	6e-16	5.4946	0.00104526
AJ2478.14	O41515	MLP3B_BOVIN	Microtubule-associated proteins 1A/1B light chain 3B OS=Bos taurus GN=MAP1LC3B PE=1 SV=4	3e-55	2.30517	0.0433743
AJ248.25	O57579	AMPN_CHICK	Aminopeptidase N OS=Gallus gallus GN=ANPEP PE=1 SV=1	8e-115	6.9728	0.000334191
AJ2511.12	Q4R550	SYCC_MACFA	Cysteine--tRNA ligase, cytoplasmic OS=Macaca fascicularis GN=CARS PE=2 SV=1	0	5.92778	5.44496e-11
AJ252.23	Q28661	PROC_RABIT	Vitamin K-dependent protein C (Fragment) OS=Oryctolagus cuniculus GN=PROC PE=2 SV=1	4e-13	5.60477	5.2034e-06
AJ2527.1	A6QLE5	NLRP3_BOVIN	NACHT, LRR and PYD domains-containing protein 3 OS=Bos taurus GN=NLRP3 PE=2 SV=1	5e-07	1.55313	0.0309905
AJ2530.6	P19615	MYP_STRPU	Major yolk protein OS=Strongylocentrotus purpuratus PE=1 SV=2	1e-157	1.84231	0.036576
AJ2538.7	A8K2U0	A2ML1_HUMAN	Alpha-2-macroglobulin-like protein 1 OS=Homo sapiens GN=A2ML1 PE=1 SV=3	6e-50	6.27427	0.00585173
AJ2557.3	Q7ZVR8	ESRP2_DANRE	Epithelial splicing regulatory protein 2 OS=Danio rerio GN=esrp2 PE=2 SV=2	4e-126	5.68063	0.000195761
AJ256.1	Q9D0S9	HINT2_MOUSE	Histidine triad nucleotide-binding protein 2, mitochondrial OS=Mus musculus GN=Hint2 PE=1 SV=1	1e-47	2.57167	0.000600648
AJ2630.4	Q8VC51	WAP53_MOUSE	Telomerase Cajal body protein 1 OS=Mus musculus GN=Wrap53 PE=2 SV=1	5e-32	5.18051	1.23645e-05
AJ2638.5	Q9FEL6	LAX3_MEDTR	Auxin transporter-like protein 3 OS=Medicago truncatula GN=LAX3 PE=2 SV=1	1e-09	8.09758	1.73743e-06
AJ2670.5	P54281	ECLC_BOVIN	Epithelial chloride channel protein OS=Bos taurus PE=2 SV=1	1e-47	2.65107	0.00352726
AJ268.4	P26439	3BHS2_HUMAN	3 beta-hydroxysteroid dehydrogenase/Delta 5-->4-isomerase type 2 OS=Homo sapiens GN=HSD3B2 PE=1 SV=2	1e-53	5.37459	1.04789e-05
AJ27.18	P25155	FA10_CHICK	Coagulation factor X OS=Gallus gallus GN=F10 PE=1 SV=1	1e-26	6.03943	2.079e-09
AJ2713.2	Q9Y3Q0	NALD2_HUMAN	N-acetylated-alpha-linked acidic dipeptidase 2 OS=Homo sapiens GN=NAALAD2 PE=1 SV=1	6e-109	6.91454	0.000605533
AJ2713.3	Q5M8Z0	BHMT1_XENTR	Betaine--homocysteine S-methyltransferase 1 OS=Xenopus tropicalis GN=bhmt PE=2 SV=1	5e-45	6.48058	4.8422e-09
AJ273.16	Q27958	DPOLB_BOVIN	DNA polymerase beta OS=Bos taurus GN=POLB PE=2 SV=3	4e-53	1.92187	0.0123432
AJ2767.2	P31948	STIP1_HUMAN	Stress-induced-phosphoprotein 1 OS=Homo sapiens GN=STIP1 PE=1 SV=1	1e-36	3.37558	0.000378223
AJ277.7	Q8K4Z5	SF3A1_MOUSE	Splicing factor 3A subunit 1 OS=Mus musculus GN=Sf3a1 PE=1 SV=1	2e-44	1.86149	0.0241791
AJ2780.5	Q8CG46	SMC5_MOUSE	Structural maintenance of chromosomes protein 5 OS=Mus musculus GN=Smc5 PE=1 SV=1	2e-72	3.97972	0.0050495
AJ279.2	Q5I043	UBP28_MOUSE	Ubiquitin carboxyl-terminal hydrolase 28 OS=Mus musculus GN=Usp28 PE=1 SV=1	1e-114	1.80297	0.0169992
AJ2798.4	NA	NA	NA	NA	5.36413	4.23541e-07
AJ28.4	NA	NA	NA	NA	4.73937	7.14594e-07
AJ28.8	Q5M8Y7	MED4_XENTR	Mediator of RNA polymerase II transcription subunit 4 OS=Xenopus tropicalis GN=med4 PE=2 SV=1	2e-34	2.02967	0.0319265
AJ2811.7	Q28085	CFAH_BOVIN	Complement factor H OS=Bos taurus GN=CFH PE=1 SV=3	9e-19	4.74288	0.000666715
AJ2813.4	P21956	MFGM_MOUSE	Lactadherin OS=Mus musculus GN=Mfge8 PE=1 SV=3	4e-23	6.49456	0.00264819
AJ2816.4	C3Z1P5	RU1C_BRAFL	U1 small nuclear ribonucleoprotein C OS=Branchiostoma floridae GN=BRAFLDRAFT_69314 PE=3 SV=1	6e-41	1.72025	0.0458246
AJ2822.3	P09760	FER_RAT	Tyrosine-protein kinase Fer OS=Rattus norvegicus GN=Fer PE=1 SV=2	9e-54	1.92751	0.0083562
AJ2842.10	P56652	ITIH3_BOVIN	Inter-alpha-trypsin inhibitor heavy chain H3 OS=Bos taurus GN=ITIH3 PE=1 SV=2	4e-72	5.12324	9.35302e-05
AJ285.1	Q5BLE8	RETST_DANRE	Putative all-trans-retinol 13,14-reductase OS=Danio rerio GN=retsat PE=2 SV=1	2e-171	1.20819	0.015416
AJ29.5	NA	NA	NA	NA	7.71662	3.03784e-09
AJ2905.11	Q06806	TIE1_MOUSE	Tyrosine-protein kinase receptor Tie-1 OS=Mus musculus GN=Tie1 PE=1 SV=3	3e-91	5.72016	3.521e-06
AJ2906.4	Q9DBX3	SUSD2_MOUSE	Sushi domain-containing protein 2 OS=Mus musculus GN=Susd2 PE=1 SV=1	6e-49	5.41046	1.91242e-05
AJ2948.2	Q6PDN3	MYLK_MOUSE	Myosin light chain kinase, smooth muscle OS=Mus musculus GN=Mylk PE=1 SV=3	5e-57	6.80255	0.00108504
AJ295.13	P48430	SOX2_CHICK	Transcription factor SOX-2 OS=Gallus gallus GN=SOX2 PE=1 SV=1	1e-67	5.02124	2.61825e-05
AJ2952.8	O34355	YTCJ_BACSU	Putative amidohydrolase YtcJ OS=Bacillus subtilis (strain 168) GN=ytcJ PE=4 SV=1	2e-30	5.43136	0.000175244
AJ2977.10	Q9GLE4	MMP14_BOVIN	Matrix metalloproteinase-14 OS=Bos taurus GN=MMP14 PE=2 SV=1	3e-27	4.66907	0.000437475
AJ2977.18	Q06807	TIE2_BOVIN	Angiopoietin-1 receptor OS=Bos taurus GN=TEK PE=2 SV=1	4e-12	8.2358	2.23997e-05
AJ298.11	Q9D0I8	MRT4_MOUSE	mRNA turnover protein 4 homolog OS=Mus musculus GN=Mrto4 PE=1 SV=1	3e-98	1.54016	0.00755526
AJ298.9	P29361	1433Z_SHEEP	14-3-3 protein zeta/delta OS=Ovis aries GN=YWHAZ PE=1 SV=1	4e-105	1.53889	0.00395411
AJ2991.5	Q9UGM3	DMBT1_HUMAN	Deleted in malignant brain tumors 1 protein OS=Homo sapiens GN=DMBT1 PE=1 SV=2	3e-67	4.70099	2.31654e-06
AJ2991.6	B3EWZ6	MLRP2_ACRMI	MAM and LDL-receptor class A domain-containing protein 2 (Fragment) OS=Acropora millepora PE=1 SV=1	1e-65	7.02291	0.00016045
AJ3.39	Q1HG43	DOXA1_HUMAN	Dual oxidase maturation factor 1 OS=Homo sapiens GN=DUOXA1 PE=1 SV=1	1e-26	4.72243	0.000437205
AJ30.15	NA	NA	NA	NA	5.54886	0.000861485
AJ30.25	Q5G271	NETR_PANTR	Neurotrypsin OS=Pan troglodytes GN=PRSS12 PE=3 SV=1	2e-09	6.96451	0.000628758
AJ3023.3	NA	NA	NA	NA	1.72552	0.0236644
AJ3034.17	O65922	CAMT2_POPTR	Caffeoyl-CoA O-methyltransferase 2 OS=Populus trichocarpa GN=CCOAOMT2 PE=2 SV=1	1e-17	5.05438	0.000194227
AJ3044.4	Q8N3Y7	RDHE2_HUMAN	Epidermal retinol dehydrogenase 2 OS=Homo sapiens GN=SDR16C5 PE=2 SV=2	5e-84	5.33468	5.76311e-05
AJ305.16	Q5XGR8	LACB2_XENLA	Beta-lactamase-like protein 2 OS=Xenopus laevis GN=lactb2 PE=2 SV=1	6e-37	6.27425	0.00584989
AJ3096.4	Q8K4C0	FMO5_RAT	Dimethylaniline monooxygenase [N-oxide-forming] 5 OS=Rattus norvegicus GN=Fmo5 PE=1 SV=3	0	9.59075	8.534e-06
AJ3107.1	Q2HRD4	ORF4_HHV8P	Complement control protein OS=Human herpesvirus 8 type P (isolate GK18) GN=ORF4 PE=3 SV=1	7e-06	3.78629	2.2681e-06
AJ3108.4	Q6PGV1	VA0D1_DANRE	V-type proton ATPase subunit d 1 OS=Danio rerio GN=atp6v0d1 PE=1 SV=1	0	1.58745	0.00266225
AJ311.13	P35368	ADA1B_HUMAN	Alpha-1B adrenergic receptor OS=Homo sapiens GN=ADRA1B PE=1 SV=3	2e-20	5.48075	2.26788e-06
AJ3128.7	Q07598	NLTP_CHICK	Non-specific lipid-transfer protein (Fragment) OS=Gallus gallus GN=SCP2 PE=2 SV=1	2e-38	7.46504	0.000196823
AJ3133.6	Q8BXR5	NALCN_MOUSE	Sodium leak channel non-selective protein OS=Mus musculus GN=Nalcn PE=1 SV=2	1e-124	2.6592	1.09874e-05
AJ3157.1	P80146	SEPR_THESR	Extracellular serine proteinase OS=Thermus sp. (strain Rt41A) PE=1 SV=3	4e-69	6.27418	0.0058454
AJ3157.2	P80146	SEPR_THESR	Extracellular serine proteinase OS=Thermus sp. (strain Rt41A) PE=1 SV=3	5e-86	4.58154	0.00014658
AJ316.6	Q9Y6R7	FCGBP_HUMAN	IgGFc-binding protein OS=Homo sapiens GN=FCGBP PE=1 SV=3	0	1.02357	0.00450579
AJ3183.6	Q2VLH6	C163A_MOUSE	Scavenger receptor cysteine-rich type 1 protein M130 OS=Mus musculus GN=Cd163 PE=1 SV=2	3e-32	6.80248	0.00108383
AJ320.17	O43451	MGA_HUMAN	Maltase-glucoamylase, intestinal OS=Homo sapiens GN=MGAM PE=1 SV=5	8e-102	6.54262	3.39565e-10
AJ322.7	NA	NA	NA	NA	5.06828	1.38628e-05
AJ3234.2	Q8WPD0	LECG_PATPE	Alpha-N-acetylgalactosamine-specific lectin OS=Patiria pectinifera PE=1 SV=1	2e-24	4.00257	0.0071135
AJ3255.2	Q6DER2	RL36_XENTR	60S ribosomal protein L36 OS=Xenopus tropicalis GN=rpl36 PE=3 SV=1	1e-31	2.81395	0.000536028
AJ3282.4	P09623	DLDH_PIG	Dihydrolipoyl dehydrogenase, mitochondrial OS=Sus scrofa GN=DLD PE=1 SV=1	0	0.945261	0.00453995
AJ3292.4	P51174	ACADL_MOUSE	Long-chain specific acyl-CoA dehydrogenase, mitochondrial OS=Mus musculus GN=Acadl PE=1 SV=2	5e-173	5.52044	2.24558e-05
AJ3292.5	P79274	ACADL_PIG	Long-chain specific acyl-CoA dehydrogenase, mitochondrial OS=Sus scrofa GN=ACADL PE=2 SV=1	2e-151	6.64359	0.00151477
AJ3312.2	Q8R151	ZNFX1_MOUSE	NFX1-type zinc finger-containing protein 1 OS=Mus musculus GN=Znfx1 PE=1 SV=3	0	5.2714	0.000709674
AJ3322.1	O15116	LSM1_HUMAN	U6 snRNA-associated Sm-like protein LSm1 OS=Homo sapiens GN=LSM1 PE=1 SV=1	2e-50	3.70055	0.00174199
AJ334.2	Q8WPD0	LECG_PATPE	Alpha-N-acetylgalactosamine-specific lectin OS=Patiria pectinifera PE=1 SV=1	6e-21	5.85776	2.15049e-08
AJ338.19	Q9NZJ4	SACS_HUMAN	Sacsin OS=Homo sapiens GN=SACS PE=1 SV=2	0	6.32236	5.27599e-05
AJ3396.5	A6QLE6	ANO4_BOVIN	Anoctamin-4 OS=Bos taurus GN=ANO4 PE=2 SV=1	3e-105	2.15388	0.00093307
AJ34.12	Q68RJ7	ACH92_ONCMY	Neuronal acetylcholine receptor subunit alpha-9-II OS=Oncorhynchus mykiss PE=2 SV=1	4e-22	5.30439	6.07296e-05
AJ3436.6	Q4KLY4	RING2_RAT	E3 ubiquitin-protein ligase RING2 OS=Rattus norvegicus GN=Rnf2 PE=2 SV=1	7e-41	6.41153	5.65715e-05
AJ3452.7	Q8BMN4	LMLN_MOUSE	Leishmanolysin-like peptidase OS=Mus musculus GN=Lmln PE=2 SV=1	7e-75	4.61199	8.07337e-06
AJ3464.1	Q8BGC3	MOT12_MOUSE	Monocarboxylate transporter 12 OS=Mus musculus GN=Slc16a12 PE=2 SV=1	3e-09	8.09461	0.000134048
AJ35.20	P52503	NDUS6_MOUSE	NADH dehydrogenase [ubiquinone] iron-sulfur protein 6, mitochondrial OS=Mus musculus GN=Ndufs6 PE=1 SV=2	1e-30	3.46733	1.3864e-06
AJ352.30	P16524	PATA_BACSU	Putative N-acetyl-LL-diaminopimelate aminotransferase OS=Bacillus subtilis (strain 168) GN=patA PE=1 SV=3	4e-08	0.988132	0.0444421
AJ3550.3	Q95334	AMPE_PIG	Glutamyl aminopeptidase OS=Sus scrofa GN=ENPEP PE=1 SV=1	1e-105	7.74438	1.03694e-07
AJ3556.2	Q9XTL9	PYG_DROME	Glycogen phosphorylase OS=Drosophila melanogaster GN=GlyP PE=2 SV=2	0	0.601416	0.0496639
AJ356.17	P61222	ABCE1_MOUSE	ATP-binding cassette sub-family E member 1 OS=Mus musculus GN=Abce1 PE=1 SV=1	0	1.03842	0.000966125
AJ3576.4	Q9YH26	AT1A1_OREMO	Sodium/potassium-transporting ATPase subunit alpha-1 OS=Oreochromis mossambicus GN=atp1a1 PE=2 SV=2	0	1.74738	0.020349
AJ3596.4	Q9JID6	ACSL1_CAVPO	Long-chain-fatty-acid--CoA ligase 1 OS=Cavia porcellus GN=ACSL1 PE=2 SV=1	8e-138	7.31272	4.72332e-05
AJ3624.3	Q6NXM2	RCBT1_MOUSE	RCC1 and BTB domain-containing protein 1 OS=Mus musculus GN=Rcbtb1 PE=2 SV=1	2e-53	3.19159	5.69081e-05
AJ3626.6	P23004	QCR2_BOVIN	Cytochrome b-c1 complex subunit 2, mitochondrial OS=Bos taurus GN=UQCRC2 PE=1 SV=2	8e-110	1.3471	0.0427162
AJ3653.14	Q9NT62	ATG3_HUMAN	Ubiquitin-like-conjugating enzyme ATG3 OS=Homo sapiens GN=ATG3 PE=1 SV=1	7e-36	1.73027	0.0352677
AJ3680.3	B3EWY9	MLP_ACRMI	Mucin-like protein (Fragment) OS=Acropora millepora PE=1 SV=1	3e-24	4.60115	8.5198e-05
AJ3685.2	E1BD59	TRI56_BOVIN	E3 ubiquitin-protein ligase TRIM56 OS=Bos taurus GN=TRIM56 PE=3 SV=1	3e-18	4.28588	0.000863351
AJ369.16	Q80SU7	GVIN1_MOUSE	Interferon-induced very large GTPase 1 OS=Mus musculus GN=Gvin1 PE=1 SV=1	8e-84	5.23483	0.00154538
AJ37.44	H9JIQ1	MESH_BOMMO	Protein mesh OS=Bombyx mori PE=1 SV=1	4e-68	6.2741	0.00584041
AJ3700.5	P80146	SEPR_THESR	Extracellular serine proteinase OS=Thermus sp. (strain Rt41A) PE=1 SV=3	4e-79	8.00679	1.00345e-05
AJ3718.2	P35556	FBN2_HUMAN	Fibrillin-2 OS=Homo sapiens GN=FBN2 PE=1 SV=3	4e-81	6.06454	4.89189e-10
AJ372.1	Q8IZJ3	CPMD8_HUMAN	C3 and PZP-like alpha-2-macroglobulin domain-containing protein 8 OS=Homo sapiens GN=CPAMD8 PE=1 SV=2	2e-11	3.33829	3.75765e-06
AJ376.8	Q6BD04	GPR54_ORENI	G-protein coupled receptor 54 OS=Oreochromis niloticus GN=gpr54 PE=2 SV=1	8e-27	7.56759	0.00011699
AJ3821.2	Q14112	NID2_HUMAN	Nidogen-2 OS=Homo sapiens GN=NID2 PE=1 SV=3	5e-13	5.469	0.00062909
AJ383.8	Q7Z2Y8	GVIN1_HUMAN	Interferon-induced very large GTPase 1 OS=Homo sapiens GN=GVINP1 PE=2 SV=2	3e-90	6.2741	0.00584038
AJ3845.9	Q24048	ATPB2_DROME	Sodium/potassium-transporting ATPase subunit beta-2 OS=Drosophila melanogaster GN=nrv2 PE=1 SV=2	8e-17	3.34448	0.00095676
AJ3863.2	Q91W90	TXND5_MOUSE	Thioredoxin domain-containing protein 5 OS=Mus musculus GN=Txndc5 PE=1 SV=2	2e-30	4.95543	0.00678723
AJ3879.1	Q6AXU8	METL6_RAT	Methyltransferase-like protein 6 OS=Rattus norvegicus GN=Mettl6 PE=2 SV=1	9e-40	3.63599	0.000119708
AJ389.25	Q9NX02	NALP2_HUMAN	NACHT, LRR and PYD domains-containing protein 2 OS=Homo sapiens GN=NLRP2 PE=1 SV=1	1e-08	6.45137	0.00231829
AJ3959.6	Q56K03	RL27A_BOVIN	60S ribosomal protein L27a OS=Bos taurus GN=RPL27A PE=2 SV=3	2e-62	4.85393	3.87978e-06
AJ3965.5	NA	NA	NA	NA	8.25247	2.98135e-06
AJ3980.3	P51907	EAA3_RAT	Excitatory amino acid transporter 3 OS=Rattus norvegicus GN=Slc1a1 PE=1 SV=1	7e-97	6.02145	0.000139043
AJ4074.4	Q80W54	FACE1_MOUSE	CAAX prenyl protease 1 homolog OS=Mus musculus GN=Zmpste24 PE=1 SV=2	4e-32	4.32941	0.000359156
AJ4121.8	P19213	CREA_FLASU	Creatinase OS=Flavobacterium sp. (strain U-188) PE=1 SV=2	5e-87	5.26065	4.09467e-05
AJ4140.8	Q9QYG6	CP2DR_MESAU	Cytochrome P450 2D27 OS=Mesocricetus auratus GN=CYP2D27 PE=1 SV=1	3e-54	4.9037	3.30875e-07
AJ4146.10	P19477	FIBA_PARPA	Fibrinogen-like protein A OS=Parastichopus parvimensis PE=2 SV=1	2e-43	7.05037	0.00069555
AJ415.17	Q9Y3Q0	NALD2_HUMAN	N-acetylated-alpha-linked acidic dipeptidase 2 OS=Homo sapiens GN=NAALAD2 PE=1 SV=1	4e-137	4.39551	0.00137785
AJ4157.9	Q9TZH6	PHS_CAEEL	Putative pterin-4-alpha-carbinolamine dehydratase OS=Caenorhabditis elegans GN=pcbd-1 PE=3 SV=3	3e-46	4.0564	0.00137375
AJ416.12	Q9ULV3	CIZ1_HUMAN	Cip1-interacting zinc finger protein OS=Homo sapiens GN=CIZ1 PE=1 SV=2	3e-10	1.24063	0.022543
AJ4172.4	Q9UA35	S28A3_EPTST	Solute carrier family 28 member 3 OS=Eptatretus stoutii GN=SLC28A3 PE=2 SV=1	1e-152	6.80254	0.00108489
AJ4192.6	Q9UNK0	STX8_HUMAN	Syntaxin-8 OS=Homo sapiens GN=STX8 PE=1 SV=2	4e-15	2.46554	0.0180316
AJ4199.1	C6FG12	NLRC5_ICTPU	Protein NLRC5 OS=Ictalurus punctatus GN=nlrc5 PE=2 SV=1	3e-07	6.67399	6.96381e-08
AJ4212.5	Q3T0C2	PGDH_BOVIN	15-hydroxyprostaglandin dehydrogenase [NAD(+)] OS=Bos taurus GN=HPGD PE=2 SV=1	5e-09	4.51177	3.24878e-07
AJ4229.3	NA	NA	NA	NA	4.45405	0.00028971
AJ423.9	Q07081	OLFM_LITCT	Olfactomedin OS=Lithobates catesbeiana PE=1 SV=1	8e-45	6.21781	7.4735e-07
AJ4237.6	Q6NYV5	SP30L_DANRE	Histone deacetylase complex subunit SAP30L OS=Danio rerio GN=sap30l PE=2 SV=1	4e-70	1.01115	0.00227839
AJ424.7	Q9JLB4	CUBN_MOUSE	Cubilin OS=Mus musculus GN=Cubn PE=1 SV=3	2e-14	2.21186	0.0292431
AJ425.14	Q8K078	SO4A1_MOUSE	Solute carrier organic anion transporter family member 4A1 OS=Mus musculus GN=Slco4a1 PE=1 SV=2	1e-110	8.09458	0.000133937
AJ4261.1	P97292	HRH2_MOUSE	Histamine H2 receptor OS=Mus musculus GN=Hrh2 PE=2 SV=2	2e-23	6.86199	0.000827648
AJ4270.1	NA	NA	NA	NA	2.33108	0.0335759
AJ4275.2	P18503	CAS4_EPHMU	Short-chain collagen C4 (Fragment) OS=Ephydatia muelleri PE=2 SV=1	2e-06	5.41356	9.60564e-07
AJ4275.5	P18503	CAS4_EPHMU	Short-chain collagen C4 (Fragment) OS=Ephydatia muelleri PE=2 SV=1	3e-08	6.91321	1.87475e-06
AJ4303.1	P35555	FBN1_HUMAN	Fibrillin-1 OS=Homo sapiens GN=FBN1 PE=1 SV=3	3e-60	4.98823	9.28787e-08
AJ4341.8	Q9HBA9	FOH1B_HUMAN	Putative N-acetylated-alpha-linked acidic dipeptidase OS=Homo sapiens GN=FOLH1B PE=2 SV=1	2e-59	2.36232	0.000164868
AJ4372.2	A6BM72	MEG11_HUMAN	Multiple epidermal growth factor-like domains protein 11 OS=Homo sapiens GN=MEGF11 PE=2 SV=3	6e-15	3.33168	4.55499e-05
AJ4391.4	P58872	RHBL3_HUMAN	Rhomboid-related protein 3 OS=Homo sapiens GN=RHBDL3 PE=2 SV=1	4e-12	4.04318	3.28573e-07
AJ4399.2	NA	NA	NA	NA	4.49522	4.43783e-05
AJ44.2	Q08C75	VACHA_DANRE	Probable vesicular acetylcholine transporter-A OS=Danio rerio GN=slc18a3a PE=2 SV=1	0	5.70681	1.3312e-06
AJ4410.4	Q8CJ11	AGRG2_RAT	Adhesion G-protein coupled receptor G2 OS=Rattus norvegicus GN=Adgrg2 PE=1 SV=1	2e-34	4.86363	1.24934e-06
AJ4446.2	A0JPN2	S39A4_RAT	Zinc transporter ZIP4 OS=Rattus norvegicus GN=Slc39a4 PE=2 SV=1	1e-18	4.9193	6.17672e-06
AJ4509.2	Q5ZLF0	F10A1_CHICK	Hsc70-interacting protein OS=Gallus gallus GN=ST13 PE=2 SV=1	7e-70	1.57586	0.025034
AJ4518.4	Q0P4P2	FBCD1_XENTR	Fibrinogen C domain-containing protein 1 OS=Xenopus tropicalis GN=fibcd1 PE=2 SV=1	1e-49	5.97141	3.08101e-09
AJ455.11	B3MRT7	NFU1_DROAN	NFU1 iron-sulfur cluster scaffold homolog, mitochondrial OS=Drosophila ananassae GN=GF20932 PE=3 SV=1	6e-105	1.81121	0.0330342
AJ455.29	A0JPN2	S39A4_RAT	Zinc transporter ZIP4 OS=Rattus norvegicus GN=Slc39a4 PE=2 SV=1	1e-35	6.43444	1.72469e-05
AJ455.40	B2RZ17	FBXW2_RAT	F-box/WD repeat-containing protein 2 OS=Rattus norvegicus GN=Fbxw2 PE=2 SV=1	8e-121	2.19885	0.000455194
AJ459.17	Q9NWZ8	GEMI8_HUMAN	Gem-associated protein 8 OS=Homo sapiens GN=GEMIN8 PE=1 SV=1	2e-12	2.41325	0.00624266
AJ4670.2	Q8JZM8	MUC4_MOUSE	Mucin-4 OS=Mus musculus GN=Muc4 PE=2 SV=1	5e-17	6.12504	7.08337e-05
AJ472.3	P09478	ACH1_DROME	Acetylcholine receptor subunit alpha-like 1 OS=Drosophila melanogaster GN=nAChRalpha1 PE=2 SV=2	3e-145	2.25827	0.0265272
AJ4740.4	O77656	MMP13_BOVIN	Collagenase 3 OS=Bos taurus GN=MMP13 PE=2 SV=1	5e-64	6.81541	0.000526628
AJ4743.2	Q00685	CO3_LETCA	Complement C3 (Fragment) OS=Lethenteron camtschaticum GN=C3 PE=2 SV=1	6e-19	3.67493	0.01531
AJ476.4	Q9UHR5	S30BP_HUMAN	SAP30-binding protein OS=Homo sapiens GN=SAP30BP PE=1 SV=1	1e-45	2.33799	0.00290886
AJ4774.2	NA	NA	NA	NA	6.20017	1.00339e-08
AJ478.19	Q96P20	NLRP3_HUMAN	NACHT, LRR and PYD domains-containing protein 3 OS=Homo sapiens GN=NLRP3 PE=1 SV=3	6e-08	4.16044	0.00281847
AJ4787.4	NA	NA	NA	NA	5.65367	0.000327275
AJ4867.3	Q3SWY2	ILK_BOVIN	Integrin-linked protein kinase OS=Bos taurus GN=ILK PE=2 SV=1	0	2.05581	0.0080242
AJ4868.5	Q66HF1	NDUS1_RAT	NADH-ubiquinone oxidoreductase 75 kDa subunit, mitochondrial OS=Rattus norvegicus GN=Ndufs1 PE=1 SV=1	0	2.28667	0.0393508
AJ4889.4	P12080	ITA2_DROME	Integrin alpha-PS2 OS=Drosophila melanogaster GN=if PE=1 SV=2	2e-13	6.49457	0.00264855
AJ49.7	Q8VIJ5	OGA_RAT	Protein O-GlcNAcase OS=Rattus norvegicus GN=Mgea5 PE=1 SV=1	1e-51	2.89759	3.26526e-06
AJ493.5	Q9P2E3	ZNFX1_HUMAN	NFX1-type zinc finger-containing protein 1 OS=Homo sapiens GN=ZNFX1 PE=2 SV=2	0	7.24465	0.000636273
AJ495.14	Q6EE31	TCPQ_CHICK	T-complex protein 1 subunit theta OS=Gallus gallus GN=CCT8 PE=1 SV=3	7e-169	2.74449	0.00246518
AJ4955.1	P35371	BRS3_CAVPO	Bombesin receptor subtype-3 OS=Cavia porcellus GN=BRS3 PE=2 SV=1	8e-23	6.2741	0.00584082
AJ4963.2	Q5XM24	APRA_DICDI	Autocrine proliferation repressor protein A OS=Dictyostelium discoideum GN=aprA PE=1 SV=1	7e-78	5.68062	0.000195634
AJ5010.5	Q61133	GSTT2_MOUSE	Glutathione S-transferase theta-2 OS=Mus musculus GN=Gstt2 PE=1 SV=4	2e-12	4.86744	5.17674e-08
AJ5034.1	Q86YS6	RAB43_HUMAN	Ras-related protein Rab-43 OS=Homo sapiens GN=RAB43 PE=1 SV=1	2e-94	6.45131	0.00231577
AJ5061.1	Q86W24	NAL14_HUMAN	NACHT, LRR and PYD domains-containing protein 14 OS=Homo sapiens GN=NLRP14 PE=1 SV=1	1e-06	6.05243	7.31778e-06
AJ507.30	Q4V7Q1	RM52_XENLA	39S ribosomal protein L52, mitochondrial OS=Xenopus laevis GN=mrpl52 PE=2 SV=1	2e-19	3.39971	0.0031206
AJ51.2	Q8R420	ABCA3_MOUSE	ATP-binding cassette sub-family A member 3 OS=Mus musculus GN=Abca3 PE=1 SV=3	1e-132	2.1745	0.0332246
AJ5114.8	P21956	MFGM_MOUSE	Lactadherin OS=Mus musculus GN=Mfge8 PE=1 SV=3	1e-25	5.21751	2.93938e-05
AJ514.25	NA	NA	NA	NA	5.55156	2.47481e-05
AJ5188.1	P50143	TCPG_XENLA	T-complex protein 1 subunit gamma OS=Xenopus laevis GN=cct3 PE=2 SV=2	3e-154	2.19629	1.62064e-05
AJ519.9	NA	NA	NA	NA	4.93729	1.32943e-10
AJ5347.4	Q63515	C4BPB_RAT	C4b-binding protein beta chain OS=Rattus norvegicus GN=C4bpb PE=2 SV=1	1e-16	5.29215	3.13323e-05
AJ5471.5	Q7M370	AAAD_RABIT	Arylacetamide deacetylase OS=Oryctolagus cuniculus GN=AADAC PE=1 SV=1	2e-52	3.91121	0.000182028
AJ5508.1	P70122	SBDS_MOUSE	Ribosome maturation protein SBDS OS=Mus musculus GN=Sbds PE=1 SV=4	2e-125	1.56578	0.0137318
AJ551.20	O08762	NETR_MOUSE	Neurotrypsin OS=Mus musculus GN=Prss12 PE=2 SV=1	9e-09	6.66798	1.2193e-05
AJ5569.2	Q8MJY8	PGDH_MACFA	15-hydroxyprostaglandin dehydrogenase [NAD(+)] OS=Macaca fascicularis GN=HPGD PE=2 SV=1	5e-50	5.97609	2.07971e-05
AJ559.15	P97524	S27A2_RAT	Very long-chain acyl-CoA synthetase OS=Rattus norvegicus GN=Slc27a2 PE=1 SV=1	2e-36	1.80221	0.0168054
AJ559.4	Q9GPJ1	SKEL2_DROME	Protein Skeletor, isoforms D/E OS=Drosophila melanogaster GN=Skeletor PE=1 SV=3	7e-44	1.34376	0.0167226
AJ56.14	Q6DHR3	RG1BA_DANRE	Ras-GEF domain-containing family member 1B-A OS=Danio rerio GN=rasgef1ba PE=2 SV=2	0	4.96378	0.00386441
AJ5600.1	Q15262	PTPRK_HUMAN	Receptor-type tyrosine-protein phosphatase kappa OS=Homo sapiens GN=PTPRK PE=1 SV=2	1e-71	6.2741	0.00584035
AJ5663.2	Q5RJI4	PKDCC_MOUSE	Extracellular tyrosine-protein kinase PKDCC OS=Mus musculus GN=Pkdcc PE=1 SV=2	8e-15	6.49471	0.00265438
AJ5714.5	Q9BZI7	REN3B_HUMAN	Regulator of nonsense transcripts 3B OS=Homo sapiens GN=UPF3B PE=1 SV=1	2e-31	2.19644	0.0005904
AJ5738.5	Q58CW6	CARTF_BOVIN	Calcium-responsive transcription factor OS=Bos taurus GN=CARF PE=2 SV=1	5e-07	2.62483	0.0125489
AJ574.39	Q8NEZ2	VP37A_HUMAN	Vacuolar protein sorting-associated protein 37A OS=Homo sapiens GN=VPS37A PE=1 SV=1	5e-13	4.20928	0.0372907
AJ583.10	NA	NA	NA	NA	6.49486	0.00266051
AJ583.11	Q2TBL6	TALDO_BOVIN	Transaldolase OS=Bos taurus GN=TALDO1 PE=2 SV=1	5e-123	1.451	0.0222594
AJ5850.1	Q32PX7	FUBP1_RAT	Far upstream element-binding protein 1 OS=Rattus norvegicus GN=Fubp1 PE=1 SV=1	7e-80	3.32693	5.31415e-07
AJ5856.7	Q90YS3	RS2_ICTPU	40S ribosomal protein S2 OS=Ictalurus punctatus GN=rps2 PE=2 SV=1	2e-121	1.72298	0.00762544
AJ594.11	Q9HBI1	PARVB_HUMAN	Beta-parvin OS=Homo sapiens GN=PARVB PE=1 SV=1	2e-95	4.75274	2.46526e-07
AJ5943.1	Q91WM3	U3IP2_MOUSE	U3 small nucleolar RNA-interacting protein 2 OS=Mus musculus GN=Rrp9 PE=1 SV=1	1e-152	3.01905	0.000646601
AJ60.9	Q09621	LACT2_CAEEL	Beta-lactamase domain-containing protein 2 OS=Caenorhabditis elegans GN=lact-2 PE=4 SV=1	5e-69	4.99811	1.74609e-05
AJ604.9	Q2KI14	NAA10_BOVIN	N-alpha-acetyltransferase 10 OS=Bos taurus GN=NAA10 PE=2 SV=1	3e-54	4.02462	8.23368e-07
AJ605.10	Q12888	TP53B_HUMAN	Tumor suppressor p53-binding protein 1 OS=Homo sapiens GN=TP53BP1 PE=1 SV=2	1e-44	1.36541	0.0247182
AJ617.6	Q9UKZ1	CNO11_HUMAN	CCR4-NOT transcription complex subunit 11 OS=Homo sapiens GN=CNOT11 PE=1 SV=1	2e-37	3.46886	0.000253624
AJ6185.3	Q9UQB3	CTND2_HUMAN	Catenin delta-2 OS=Homo sapiens GN=CTNND2 PE=1 SV=3	2e-129	2.30555	0.000121762
AJ625.5	Q5ZIJ0	BUD13_CHICK	BUD13 homolog OS=Gallus gallus GN=BUD13 PE=2 SV=1	4e-47	2.16474	0.00495985
AJ6306.3	O49923	ADK_PHYPA	Adenosine kinase OS=Physcomitrella patens subsp. patens GN=ADK PE=2 SV=1	2e-19	2.60417	0.000552499
AJ6417.3	P00521	ABL_MLVAB	Tyrosine-protein kinase transforming protein Abl OS=Abelson murine leukemia virus GN=ABL PE=3 SV=1	9e-65	7.31961	0.000326495
AJ647.2	Q2TU62	CLCA1_HORSE	Calcium-activated chloride channel regulator 1 OS=Equus caballus GN=CLCA1 PE=1 SV=1	2e-54	4.07138	2.391e-08
AJ648.7	Q5REV9	NPT2B_PONAB	Sodium-dependent phosphate transport protein 2B OS=Pongo abelii GN=SLC34A2 PE=2 SV=1	8e-130	3.62234	5.31626e-06
AJ6634.3	A5D8Q0	XIAP_XENLA	E3 ubiquitin-protein ligase XIAP OS=Xenopus laevis GN=xiap PE=2 SV=2	5e-44	6.8824	0.000606389
AJ6756.2	Q96EP0	RNF31_HUMAN	E3 ubiquitin-protein ligase RNF31 OS=Homo sapiens GN=RNF31 PE=1 SV=1	3e-94	7.11283	0.000329091
AJ6821.4	Q6NSJ0	K1161_HUMAN	Uncharacterized family 31 glucosidase KIAA1161 OS=Homo sapiens GN=KIAA1161 PE=1 SV=2	4e-159	7.11284	0.00032923
AJ688.32	P50594	MGN_CHICK	Protein mago nashi homolog OS=Gallus gallus GN=MAGOH PE=2 SV=2	1e-92	5.18259	4.27813e-05
AJ7.35	Q09596	GST5_CAEEL	Probable glutathione S-transferase 5 OS=Caenorhabditis elegans GN=gst-5 PE=1 SV=1	2e-38	7.23937	0.000119772
AJ706.15	P09481	ACHA3_CHICK	Neuronal acetylcholine receptor subunit alpha-3 OS=Gallus gallus GN=CHRNA3 PE=1 SV=2	6e-27	8.41167	1.28346e-06
AJ709.14	Q9EPH8	PABP1_RAT	Polyadenylate-binding protein 1 OS=Rattus norvegicus GN=Pabpc1 PE=1 SV=1	1e-124	5.02767	1.63297e-06
AJ711.8	P05091	ALDH2_HUMAN	Aldehyde dehydrogenase, mitochondrial OS=Homo sapiens GN=ALDH2 PE=1 SV=2	7e-117	3.50854	4.18986e-05
AJ713.2	P19615	MYP_STRPU	Major yolk protein OS=Strongylocentrotus purpuratus PE=1 SV=2	9e-141	5.52118	0.00030695
AJ713.7	Q5R8P5	SHLB1_PONAB	Endophilin-B1 OS=Pongo abelii GN=SH3GLB1 PE=2 SV=2	9e-39	6.06988	3.76386e-05
AJ7133.2	Q863A4	DYXC1_PONPY	Dyslexia susceptibility 1 candidate gene 1 protein homolog OS=Pongo pygmaeus GN=DYX1C1 PE=3 SV=1	3e-118	2.9772	0.00340314
AJ7140.1	B5RI54	EIF3H_SALSA	Eukaryotic translation initiation factor 3 subunit H OS=Salmo salar GN=eif3h PE=2 SV=1	1e-116	2.42389	0.000307704
AJ7194.1	P08775	RPB1_MOUSE	DNA-directed RNA polymerase II subunit RPB1 OS=Mus musculus GN=Polr2a PE=1 SV=3	0	5.52849	1.48237e-06
AJ727.16	F7J220	SRCR1_PATPE	Scavenger receptor cysteine-rich domain superfamily protein OS=Patiria pectinifera GN=SRCR1 PE=1 SV=1	5e-27	5.53393	0.000345936
AJ7277.2	O54774	AP3D1_MOUSE	AP-3 complex subunit delta-1 OS=Mus musculus GN=Ap3d1 PE=1 SV=1	1e-79	2.30734	0.0153519
AJ73.32	Q8N3Y7	RDHE2_HUMAN	Epidermal retinol dehydrogenase 2 OS=Homo sapiens GN=SDR16C5 PE=2 SV=2	6e-65	1.66945	0.00491884
AJ7326.2	E1BD59	TRI56_BOVIN	E3 ubiquitin-protein ligase TRIM56 OS=Bos taurus GN=TRIM56 PE=3 SV=1	1e-17	4.40936	0.00155887
AJ739.13	P62994	GRB2_RAT	Growth factor receptor-bound protein 2 OS=Rattus norvegicus GN=Grb2 PE=1 SV=1	1e-06	0.754285	0.0215597
AJ747.17	A8K7I4	CLCA1_HUMAN	Calcium-activated chloride channel regulator 1 OS=Homo sapiens GN=CLCA1 PE=1 SV=3	6e-17	1.98279	0.018888
AJ764.3	Q6INH1	RN157_XENLA	RING finger protein 157 OS=Xenopus laevis GN=rnf157 PE=2 SV=1	9e-120	0.652567	0.0347126
AJ768.10	Q5ZMW3	API5_CHICK	Apoptosis inhibitor 5 OS=Gallus gallus GN=API5 PE=2 SV=1	2e-119	2.54699	2.72636e-05
AJ778.7	P04323	POL3_DROME	Retrovirus-related Pol polyprotein from transposon 17.6 OS=Drosophila melanogaster GN=pol PE=3 SV=1	1e-54	4.4683	2.50707e-06
AJ789.16	Q6SJP2	B3A2_HORSE	Anion exchange protein 2 OS=Equus caballus GN=SLC4A2 PE=2 SV=1	7e-38	2.5716	0.047584
AJ79.40	Q09575	YRD6_CAEEL	Uncharacterized protein K02A2.6 OS=Caenorhabditis elegans GN=K02A2.6 PE=3 SV=1	2e-47	3.33739	0.00169163
AJ793.9	Q14624	ITIH4_HUMAN	Inter-alpha-trypsin inhibitor heavy chain H4 OS=Homo sapiens GN=ITIH4 PE=1 SV=4	4e-24	6.27682	1.23694e-07
AJ797.9	Q68FQ0	TCPE_RAT	T-complex protein 1 subunit epsilon OS=Rattus norvegicus GN=Cct5 PE=1 SV=1	2e-125	2.18824	0.0225054
AJ800.14	Q24423	NOC_DROME	Zinc finger protein Noc OS=Drosophila melanogaster GN=noc PE=1 SV=1	2e-13	4.55215	0.000765581
AJ804.8	P37136	ACES_RAT	Acetylcholinesterase OS=Rattus norvegicus GN=Ache PE=2 SV=1	7e-106	7.36424	0.000138612
AJ805.9	Q96EP0	RNF31_HUMAN	E3 ubiquitin-protein ligase RNF31 OS=Homo sapiens GN=RNF31 PE=1 SV=1	1e-97	2.85402	0.0235507
AJ810.18	P18091	ACTN_DROME	Alpha-actinin, sarcomeric OS=Drosophila melanogaster GN=Actn PE=1 SV=2	7e-149	3.44038	0.000584758
AJ833.13	O15146	MUSK_HUMAN	Muscle, skeletal receptor tyrosine-protein kinase OS=Homo sapiens GN=MUSK PE=1 SV=1	2e-27	3.98453	0.00132612
AJ834.2	NA	NA	NA	NA	6.0917	7.40194e-07
AJ836.14	Q6DGP4	NFI1L_DANRE	NEDD4 family-interacting protein 1-like OS=Danio rerio GN=ndfip1l PE=2 SV=1	8e-07	2.88883	4.67107e-05
AJ842.6	Q8JFW1	ASND1_DANRE	Asparagine synthetase domain-containing protein 1 OS=Danio rerio GN=asnsd1 PE=2 SV=1	2e-164	4.95312	0.0096175
AJ843.4	Q7SXL3	TBP_DANRE	TATA-box-binding protein OS=Danio rerio GN=tbp PE=1 SV=1	7e-112	8.09625	2.05383e-13
AJ845.14	Q6UFS5	ZN503_DANRE	Zinc finger protein 503 OS=Danio rerio GN=znf503 PE=1 SV=1	6e-11	4.89653	0.00387688
AJ848.9	P50594	MGN_CHICK	Protein mago nashi homolog OS=Gallus gallus GN=MAGOH PE=2 SV=2	1e-92	2.88351	0.00656934
AJ862.15	NA	NA	NA	NA	6.86204	0.000828692
AJ862.6	A6QNK1	G3ST1_BOVIN	Galactosylceramide sulfotransferase OS=Bos taurus GN=GAL3ST1 PE=2 SV=1	5e-28	6.80251	0.00108436
AJ870.31	Q6I6G8	HECW2_MOUSE	E3 ubiquitin-protein ligase HECW2 OS=Mus musculus GN=Hecw2 PE=1 SV=1	3e-54	1.63271	0.00884392
AJ88.15	Q96JB6	LOXL4_HUMAN	Lysyl oxidase homolog 4 OS=Homo sapiens GN=LOXL4 PE=1 SV=1	3e-33	7.42258	0.000173913
AJ88.21	Q9JME2	CHSTB_MOUSE	Carbohydrate sulfotransferase 11 OS=Mus musculus GN=Chst11 PE=2 SV=1	3e-51	1.72245	0.0348294
AJ883.4	NA	NA	NA	NA	5.11975	1.01956e-06
AJ890.3	Q0P5X1	LRIQ1_MOUSE	Leucine-rich repeat and IQ domain-containing protein 1 OS=Mus musculus GN=Lrriq1 PE=2 SV=2	5e-07	2.67045	0.0135434
AJ892.9	W4VSJ0	ACES_TRILK	Acetylcholinesterase-1 OS=Trittame loki PE=1 SV=1	7e-10	6.10814	7.94608e-09
AJ903.10	P16444	DPEP1_HUMAN	Dipeptidase 1 OS=Homo sapiens GN=DPEP1 PE=1 SV=3	3e-95	6.41813	2.91386e-08
AJ910.12	Q9YGD2	SUCA_COLLI	Succinyl-CoA ligase subunit alpha, mitochondrial (Fragment) OS=Columba livia GN=SUCLG1 PE=1 SV=1	6e-103	2.60444	0.0244619
AJ920.10	Q9BXJ3	C1QT4_HUMAN	Complement C1q tumor necrosis factor-related protein 4 OS=Homo sapiens GN=C1QTNF4 PE=1 SV=2	4e-19	7.42253	0.000173731
AJ923.8	Q5BIS9	AAKB1_BOVIN	5'-AMP-activated protein kinase subunit beta-1 OS=Bos taurus GN=PRKAB1 PE=2 SV=3	4e-83	1.43511	0.000325994
AJ929.8	P53990	IST1_HUMAN	IST1 homolog OS=Homo sapiens GN=IST1 PE=1 SV=1	1e-79	3.58138	6.18289e-07
AJ93.9	O08816	WASL_RAT	Neural Wiskott-Aldrich syndrome protein OS=Rattus norvegicus GN=Wasl PE=1 SV=2	3e-36	6.08097	5.08373e-06
AJ932.10	P54802	ANAG_HUMAN	Alpha-N-acetylglucosaminidase OS=Homo sapiens GN=NAGLU PE=1 SV=2	0	0.939488	0.025204
AJ936.8	Q96GS4	CQ059_HUMAN	Uncharacterized protein C17orf59 OS=Homo sapiens GN=C17orf59 PE=1 SV=2	6e-23	1.73015	0.0278092
AJ937.8	Q91677	GATA4_XENLA	Transcription factor GATA-4 OS=Xenopus laevis GN=gata4 PE=2 SV=1	2e-67	6.97285	0.000334832
AJ938.6	Q09850	ENG2_SCHPO	Putative endo-1,3(4)-beta-glucanase 2 OS=Schizosaccharomyces pombe (strain 972 / ATCC 24843) GN=eng2 PE=3 SV=1	3e-19	5.37191	0.00091229
AJ946.1	P07942	LAMB1_HUMAN	Laminin subunit beta-1 OS=Homo sapiens GN=LAMB1 PE=1 SV=2	0	1.50666	0.00385351
AJ953.4	P62994	GRB2_RAT	Growth factor receptor-bound protein 2 OS=Rattus norvegicus GN=Grb2 PE=1 SV=1	5e-41	2.10123	0.00033593
AJ976.15	NA	NA	NA	NA	5.59473	1.54724e-06
AJ98.19	Q9CYI0	NJMU_MOUSE	Protein Njmu-R1 OS=Mus musculus PE=1 SV=2	4e-57	2.82981	6.86888e-06
AJ983.7	A4II20	EGR1_XENTR	Early growth response protein 1 OS=Xenopus tropicalis GN=egr1 PE=2 SV=2	7e-59	5.59187	2.24502e-06
AJ984.5	P9WLL5	Y2075_MYCTU	Uncharacterized protein Rv2075c OS=Mycobacterium tuberculosis (strain ATCC 25618 / H37Rv) GN=Rv2075c PE=4 SV=1	9e-14	5.98779	3.35045e-11
