# Supplementary material for: Sea cucumber genome provides insights into saponin biosynthesis and aestivation regulation
Source: Cell Discov. 2018 Jun 26;4:29. doi: 10.1038/s41421-018-0030-5 (PMC6018497; doi:10.1038/s41421-018-0030-5)
Supplement: Supplementary file 8 — Table S32 [file 41421_2018_30_MOESM8_ESM.xlsx]

## Sheet: Sheet1
Table S32 Summary of DEGs during intestine regeneration.
geneID	UNI_Accession	UNI_name	UNI_full_name	UNI_Evalue	moduleColor	kWithin	PValue
AJ1.12	O70318	E41L2_MOUSE	Band 4.1-like protein 2 OS=Mus musculus GN=Epb41l2 PE=1 SV=2	6e-19	turquoise	516.882	0.00115619
AJ1.13	Q9UKP5	ATS6_HUMAN	A disintegrin and metalloproteinase with thrombospondin motifs 6 OS=Homo sapiens GN=ADAMTS6 PE=2 SV=2	4e-145	turquoise	674.928	0.00144273
AJ1.20	NA	NA	NA	NA	brown	800.988	2.89e-05
AJ1.24	P19477	FIBA_PARPA	Fibrinogen-like protein A OS=Parastichopus parvimensis PE=2 SV=1	9e-32	turquoise	251.517	0.0134714
AJ1.26	Q3V1H9	SAMD5_MOUSE	Sterile alpha motif domain-containing protein 5 OS=Mus musculus GN=Samd5 PE=2 SV=1	5e-22	turquoise	196.956	0.00282618
AJ1.46	Q5ZKE7	KCY_CHICK	UMP-CMP kinase OS=Gallus gallus GN=CMPK PE=2 SV=1	8e-50	turquoise	103.472	0.00158944
AJ1.49	P19615	MYP_STRPU	Major yolk protein OS=Strongylocentrotus purpuratus PE=1 SV=2	8e-60	turquoise	282.298	0.000139941
AJ10.10	B3EWZ6	MLRP2_ACRMI	MAM and LDL-receptor class A domain-containing protein 2 (Fragment) OS=Acropora millepora PE=1 SV=1	3e-91	blue	324.965	0.000882762
AJ10.11	B3EWZ5	MLRP1_ACRMI	MAM and LDL-receptor class A domain-containing protein 1 (Fragment) OS=Acropora millepora PE=1 SV=1	2e-119	red	110.985	0.000526443
AJ10.17	Q6KAQ7	ZZZ3_MOUSE	ZZ-type zinc finger-containing protein 3 OS=Mus musculus GN=Zzz3 PE=1 SV=2	8e-84	blue	84.1705	0.0126874
AJ10.18	Q5M7X9	MUL1A_DANRE	Mitochondrial ubiquitin ligase activator of nfkb 1-A OS=Danio rerio GN=mul1a PE=2 SV=1	1e-70	blue	156.072	0.0153367
AJ10.23	Q61292	LAMB2_MOUSE	Laminin subunit beta-2 OS=Mus musculus GN=Lamb2 PE=1 SV=2	3e-88	turquoise	588.102	0.00145169
AJ10.8	P42356	PI4KA_HUMAN	Phosphatidylinositol 4-kinase alpha OS=Homo sapiens GN=PI4KA PE=1 SV=3	1e-172	turquoise	509.063	4.2e-05
AJ100.22	NA	NA	NA	NA	brown	791.348	0.000521238
AJ1000.10	P81128	RHG35_RAT	Rho GTPase-activating protein 35 OS=Rattus norvegicus GN=Arhgap35 PE=1 SV=2	8e-146	turquoise	243.665	0.00150063
AJ1000.15	P26990	ARF6_CHICK	ADP-ribosylation factor 6 OS=Gallus gallus GN=ARF6 PE=2 SV=3	3e-112	turquoise	513.404	0.0026141
AJ1000.18	O95487	SC24B_HUMAN	Protein transport protein Sec24B OS=Homo sapiens GN=SEC24B PE=1 SV=2	0	turquoise	269.919	0.00128446
AJ1000.6	P42695	CNDD3_HUMAN	Condensin-2 complex subunit D3 OS=Homo sapiens GN=NCAPD3 PE=1 SV=2	1e-125	turquoise	72.7763	0.00464526
AJ1000.7	P42695	CNDD3_HUMAN	Condensin-2 complex subunit D3 OS=Homo sapiens GN=NCAPD3 PE=1 SV=2	5e-60	red	57.8248	0.00759402
AJ1002.10	A2BGG1	MTMRC_DANRE	Myotubularin-related protein 12 OS=Danio rerio GN=mtmr12 PE=3 SV=1	3e-09	turquoise	409.052	0.0130403
AJ1002.11	Q9NXD2	MTMRA_HUMAN	Myotubularin-related protein 10 OS=Homo sapiens GN=MTMR10 PE=1 SV=3	1e-41	turquoise	398.564	0.0163314
AJ1002.13	Q9DE14	ATR_XENLA	Serine/threonine-protein kinase atr OS=Xenopus laevis GN=atr PE=1 SV=2	8e-21	blue	36.3307	0.00990677
AJ1002.18	Q5ZLX5	ZRAB2_CHICK	Zinc finger Ran-binding domain-containing protein 2 OS=Gallus gallus GN=ZRANB2 PE=2 SV=1	7e-50	turquoise	192.651	0.0429368
AJ1002.2	O88281	MEGF6_RAT	Multiple epidermal growth factor-like domains protein 6 OS=Rattus norvegicus GN=Megf6 PE=1 SV=1	5e-13	turquoise	228.738	0.00519313
AJ1003.1	P51111	HD_RAT	Huntingtin OS=Rattus norvegicus GN=Htt PE=1 SV=1	2e-64	turquoise	288.73	0.0140891
AJ1004.1	P06180	HIBN_XENLA	Histone-binding protein N1/N2 OS=Xenopus laevis PE=1 SV=3	7e-43	brown	765.887	0.000886816
AJ1005.10	NA	NA	NA	NA	green	149.043	0.00603923
AJ1005.4	P26818	ARBK2_BOVIN	Beta-adrenergic receptor kinase 2 OS=Bos taurus GN=ADRBK2 PE=2 SV=1	2e-29	turquoise	321.282	0.0246124
AJ1006.7	Q6GM82	ALAT2_XENLA	Alanine aminotransferase 2 OS=Xenopus laevis GN=gpt2 PE=2 SV=1	2e-66	turquoise	88.2458	0.0498502
AJ1007.10	NA	NA	NA	NA	purple	101.275	0.0143941
AJ1008.12	P28572	SC6A9_RAT	Sodium- and chloride-dependent glycine transporter 1 OS=Rattus norvegicus GN=Slc6a9 PE=1 SV=2	2e-53	turquoise	301.32	0.000118695
AJ1008.2	Q0II91	DJC21_BOVIN	DnaJ homolog subfamily C member 21 OS=Bos taurus GN=DNAJC21 PE=2 SV=2	2e-06	yellow	66.7702	0.0196283
AJ1008.9	Q7Z6E9	RBBP6_HUMAN	E3 ubiquitin-protein ligase RBBP6 OS=Homo sapiens GN=RBBP6 PE=1 SV=1	1e-68	brown	665.589	0.010996
AJ1009.12	O35657	NEUR1_MOUSE	Sialidase-1 OS=Mus musculus GN=Neu1 PE=1 SV=1	3e-43	blue	180.433	0.031904
AJ1009.17	Q5T5J6	SWT1_HUMAN	Transcriptional protein SWT1 OS=Homo sapiens GN=SWT1 PE=2 SV=1	1e-55	brown	229.947	0.00891557
AJ1009.9	P08938	PURP_CHICK	Purpurin OS=Gallus gallus PE=1 SV=1	5e-09	blue	36.8977	0.0242793
AJ101.10	Q9NXE8	CWC25_HUMAN	Pre-mRNA-splicing factor CWC25 homolog OS=Homo sapiens GN=CWC25 PE=1 SV=1	3e-12	brown	259.003	0.0348996
AJ101.15	A5PMW0	CTL5A_DANRE	Choline transporter-like protein 5-A (Fragment) OS=Danio rerio GN=slc44a5a PE=3 SV=1	4e-33	turquoise	467.062	0.000157955
AJ101.17	Q9BX51	GGTL1_HUMAN	Gamma-glutamyltransferase light chain 1 OS=Homo sapiens GN=GGTLC1 PE=2 SV=2	6e-76	blue	251.456	0.0143667
AJ101.18	Q9M0G0	GAGT3_ARATH	Gamma-glutamyltranspeptidase 3 OS=Arabidopsis thaliana GN=GGT3 PE=2 SV=1	6e-40	blue	197.095	0.000231248
AJ101.19	Q9QYB2	DACH1_MOUSE	Dachshund homolog 1 OS=Mus musculus GN=Dach1 PE=1 SV=1	4e-07	turquoise	85.5534	0.0139209
AJ1010.17	Q95332	BHMT1_PIG	Betaine--homocysteine S-methyltransferase 1 (Fragment) OS=Sus scrofa GN=BHMT PE=1 SV=3	1e-105	red	137.296	0.0473634
AJ1010.2	Q2NKQ1	SGSM1_HUMAN	Small G protein signaling modulator 1 OS=Homo sapiens GN=SGSM1 PE=1 SV=2	1e-131	red	26.0454	0.0186017
AJ1010.4	Q9TU53	CUBN_CANFA	Cubilin OS=Canis familiaris GN=CUBN PE=1 SV=1	1e-37	turquoise	646.048	1.04e-05
AJ1010.7	O70244	CUBN_RAT	Cubilin OS=Rattus norvegicus GN=Cubn PE=1 SV=2	0	turquoise	646.521	8.21e-08
AJ1011.19	NA	NA	NA	NA	yellow	31.2429	0.00760999
AJ1012.11	Q6DG88	ATG4B_DANRE	Cysteine protease ATG4B OS=Danio rerio GN=atg4b PE=2 SV=2	3e-134	turquoise	139.425	0.0250444
AJ1012.2	Q9VT28	FRY_DROME	Protein furry OS=Drosophila melanogaster GN=fry PE=1 SV=2	2e-126	turquoise	586.903	2.78e-05
AJ1012.7	P79942	NOCT_XENLA	Nocturnin OS=Xenopus laevis GN=noct PE=1 SV=1	1e-101	turquoise	109.931	0.0198773
AJ1013.6	Q3ZBH3	CD151_BOVIN	CD151 antigen OS=Bos taurus GN=CD151 PE=2 SV=1	1e-26	blue	27.0563	0.0266791
AJ1014.4	Q3UGF1	WDR19_MOUSE	WD repeat-containing protein 19 OS=Mus musculus GN=Wdr19 PE=1 SV=1	0	turquoise	361.389	0.0047585
AJ1014.5	Q3UGF1	WDR19_MOUSE	WD repeat-containing protein 19 OS=Mus musculus GN=Wdr19 PE=1 SV=1	3e-176	turquoise	434.631	0.000562395
AJ1015.14	Q0VF22	CC138_MOUSE	Coiled-coil domain-containing protein 138 OS=Mus musculus GN=Ccdc138 PE=1 SV=1	6e-83	brown	587.051	0.0337253
AJ1015.5	Q5RFR6	K319L_PONAB	Dyslexia-associated protein KIAA0319-like protein OS=Pongo abelii GN=KIAA0319L PE=2 SV=1	2e-70	turquoise	244.476	0.000744291
AJ1016.2	O35459	ECH1_MOUSE	Delta(3,5)-Delta(2,4)-dienoyl-CoA isomerase, mitochondrial OS=Mus musculus GN=Ech1 PE=1 SV=1	1e-114	blue	247.948	0.01577
AJ1016.9	P97412	LYST_MOUSE	Lysosomal-trafficking regulator OS=Mus musculus GN=Lyst PE=1 SV=1	7e-06	yellow	54.359	0.00851299
AJ1017.4	Q6AYK5	LYAR_RAT	Cell growth-regulating nucleolar protein OS=Rattus norvegicus GN=Lyar PE=2 SV=1	6e-49	yellow	74.427	0.010521
AJ1017.9	Q15262	PTPRK_HUMAN	Receptor-type tyrosine-protein phosphatase kappa OS=Homo sapiens GN=PTPRK PE=1 SV=2	2e-32	red	43.5143	0.00659301
AJ1018.10	Q6GPD0	RHG32_XENLA	Rho GTPase-activating protein 32 OS=Xenopus laevis GN=arhgap32 PE=2 SV=1	5e-82	turquoise	580.66	0.00346416
AJ1018.8	Q96RK0	CIC_HUMAN	Protein capicua homolog OS=Homo sapiens GN=CIC PE=1 SV=2	6e-43	turquoise	562.898	0.00460737
AJ1019.12	Q6GPK9	TAOK2_XENLA	Serine/threonine-protein kinase TAO2 OS=Xenopus laevis GN=taok2 PE=2 SV=1	7e-32	yellow	66.3783	0.00360833
AJ1019.6	Q5R4U0	CAH10_PONAB	Carbonic anhydrase-related protein 10 OS=Pongo abelii GN=CA10 PE=2 SV=1	4e-65	turquoise	34.5145	0.00814832
AJ102.17	Q9V6X7	OFUT1_DROME	GDP-fucose protein O-fucosyltransferase 1 OS=Drosophila melanogaster GN=O-fut1 PE=1 SV=1	6e-20	blue	37.247	0.0108993
AJ1020.9	Q9D099	ACER3_MOUSE	Alkaline ceramidase 3 OS=Mus musculus GN=Acer3 PE=2 SV=1	9e-40	blue	245.579	0.0437927
AJ1021.1	Q5QQ49	XYLT2_BOVIN	Xylosyltransferase 2 OS=Bos taurus GN=XYLT2 PE=2 SV=1	9e-13	turquoise	497.539	1.82e-05
AJ1021.13	Q9NR71	ASAH2_HUMAN	Neutral ceramidase OS=Homo sapiens GN=ASAH2 PE=1 SV=2	3e-170	blue	314.315	0.00264091
AJ1021.18	Q2KIR0	CD045_BOVIN	Uncharacterized protein C4orf45 homolog OS=Bos taurus PE=2 SV=1	5e-16	green	85.4485	0.0106532
AJ1021.22	Q07076	ANXA7_MOUSE	Annexin A7 OS=Mus musculus GN=Anxa7 PE=1 SV=2	2e-42	turquoise	150.891	0.012801
AJ1021.24	Q9HAT2	SIAE_HUMAN	Sialate O-acetylesterase OS=Homo sapiens GN=SIAE PE=1 SV=1	8e-34	pink	91.7647	0.0480657
AJ1022.9	Q5XGD7	TM45B_XENTR	Transmembrane protein 45B OS=Xenopus tropicalis GN=tmem45b PE=2 SV=1	3e-48	blue	366.94	0.00495343
AJ1023.8	NA	NA	NA	NA	pink	81.3603	0.0267629
AJ1023.9	Q9BRZ2	TRI56_HUMAN	E3 ubiquitin-protein ligase TRIM56 OS=Homo sapiens GN=TRIM56 PE=1 SV=3	3e-25	blue	24.7496	0.0344634
AJ1024.7	Q9BX63	FANCJ_HUMAN	Fanconi anemia group J protein OS=Homo sapiens GN=BRIP1 PE=1 SV=1	5e-172	brown	198.192	0.00946512
AJ1025.5	Q9HAU5	RENT2_HUMAN	Regulator of nonsense transcripts 2 OS=Homo sapiens GN=UPF2 PE=1 SV=1	6e-16	yellow	130.712	0.0122621
AJ1026.3	P10079	FBP1_STRPU	Fibropellin-1 OS=Strongylocentrotus purpuratus GN=EGF1 PE=1 SV=2	3e-119	turquoise	575.989	2.54e-05
AJ1026.6	Q96QU8	XPO6_HUMAN	Exportin-6 OS=Homo sapiens GN=XPO6 PE=1 SV=1	8e-161	red	40.9297	0.0367206
AJ1027.10	Q6PAY6	PROD2_XENLA	Probable proline dehydrogenase 2 OS=Xenopus laevis GN=prodh2 PE=2 SV=1	8e-50	turquoise	93.9686	0.0220321
AJ1027.5	NA	NA	NA	NA	blue	343.594	0.000184526
AJ1028.10	O70589	CSKP_MOUSE	Peripheral plasma membrane protein CASK OS=Mus musculus GN=Cask PE=1 SV=2	2e-45	turquoise	302.881	0.0166002
AJ1028.11	O14936	CSKP_HUMAN	Peripheral plasma membrane protein CASK OS=Homo sapiens GN=CASK PE=1 SV=3	5e-63	blue	67.9107	0.00860594
AJ1028.12	Q8R5C8	ZMY11_MOUSE	Zinc finger MYND domain-containing protein 11 OS=Mus musculus GN=Zmynd11 PE=1 SV=2	2e-39	turquoise	413.427	0.00892258
AJ1028.17	Q92838	EDA_HUMAN	Ectodysplasin-A OS=Homo sapiens GN=EDA PE=1 SV=2	2e-10	turquoise	304.848	0.00459441
AJ1028.2	Q96AY4	TTC28_HUMAN	Tetratricopeptide repeat protein 28 OS=Homo sapiens GN=TTC28 PE=1 SV=4	1e-34	turquoise	346.96	0.0219534
AJ1028.3	Q96AY4	TTC28_HUMAN	Tetratricopeptide repeat protein 28 OS=Homo sapiens GN=TTC28 PE=1 SV=4	0	yellow	67.5314	0.000351833
AJ1029.10	Q9Y6Y1	CMTA1_HUMAN	Calmodulin-binding transcription activator 1 OS=Homo sapiens GN=CAMTA1 PE=1 SV=4	1e-27	yellow	32.3831	0.0279886
AJ1029.5	Q98943	CASP2_CHICK	Caspase-2 OS=Gallus gallus GN=CASP2 PE=2 SV=2	2e-12	turquoise	448.741	0.00582967
AJ103.1	Q10471	GALT2_HUMAN	Polypeptide N-acetylgalactosaminyltransferase 2 OS=Homo sapiens GN=GALNT2 PE=1 SV=1	2e-121	blue	56.4931	0.00066358
AJ103.12	P97481	EPAS1_MOUSE	Endothelial PAS domain-containing protein 1 OS=Mus musculus GN=Epas1 PE=1 SV=2	4e-15	blue	344.345	0.00114124
AJ103.5	Q6NTL1	S399A_XENLA	Zinc transporter ZIP9-A OS=Xenopus laevis GN=slc39a9-a PE=2 SV=1	4e-31	turquoise	184.969	0.000994544
AJ103.6	Q93104	ERH_AEDAE	Enhancer of rudimentary homolog OS=Aedes aegypti PE=3 SV=1	5e-46	black	147.983	0.00899209
AJ103.9	Q8CFE5	BTBD7_MOUSE	BTB/POZ domain-containing protein 7 OS=Mus musculus GN=Btbd7 PE=2 SV=1	2e-171	blue	22.2298	0.00243701
AJ1030.4	P53367	ARFP1_HUMAN	Arfaptin-1 OS=Homo sapiens GN=ARFIP1 PE=1 SV=2	4e-17	turquoise	430.623	0.00189914
AJ1031.2	NA	NA	NA	NA	blue	172.318	0.00154511
AJ1032.4	Q61824	ADA12_MOUSE	Disintegrin and metalloproteinase domain-containing protein 12 OS=Mus musculus GN=Adam12 PE=1 SV=2	9e-125	blue	302.226	0.00024482
AJ1032.8	Q9K7A0	CSD_BACHD	Probable cysteine desulfurase OS=Bacillus halodurans (strain ATCC BAA-125 / DSM 18197 / FERM 7344 / JCM 9153 / C-125) GN=csd PE=3 SV=2	8e-12	blue	160.449	0.00981165
AJ1033.1	Q29P71	MYO7A_DROPS	Myosin-VIIa OS=Drosophila pseudoobscura pseudoobscura GN=ck PE=3 SV=1	6e-22	blue	221.914	0.0363539
AJ1033.6	Q5ZHV1	RB33B_CHICK	Ras-related protein Rab-33B OS=Gallus gallus GN=RAB33B PE=2 SV=1	6e-86	turquoise	406.747	0.00117742
AJ1033.9	Q6VUC1	DPH3_CRIGR	DPH3 homolog OS=Cricetulus griseus GN=DPH3 PE=3 SV=1	7e-22	green	106.965	0.0236743
AJ1034.1	P41233	ABCA1_MOUSE	ATP-binding cassette sub-family A member 1 OS=Mus musculus GN=Abca1 PE=1 SV=4	4e-85	turquoise	430.312	0.000660871
AJ1034.2	P41234	ABCA2_MOUSE	ATP-binding cassette sub-family A member 2 OS=Mus musculus GN=Abca2 PE=1 SV=4	2e-65	turquoise	308.085	0.000865547
AJ1034.3	Q7Z460	CLAP1_HUMAN	CLIP-associating protein 1 OS=Homo sapiens GN=CLASP1 PE=1 SV=1	3e-15	turquoise	489.219	0.00618926
AJ1034.7	Q6VVW5	ANPRB_MOUSE	Atrial natriuretic peptide receptor 2 OS=Mus musculus GN=Npr2 PE=1 SV=2	4e-29	brown	737.79	0.0368025
AJ1035.10	A1L2K1	METRL_XENLA	Meteorin-like protein OS=Xenopus laevis GN=metrnl PE=2 SV=1	2e-17	blue	24.708	0.0259669
AJ1037.15	Q8MR62	VIAF1_DROME	Viral IAP-associated factor homolog OS=Drosophila melanogaster GN=viaf PE=1 SV=1	7e-16	blue	187.299	0.0471792
AJ1037.7	B3A003	LYS3_CRAVI	Lysozyme 3 OS=Crassostrea virginica GN=lysoz3 PE=1 SV=1	1e-31	red	52.1746	0.0415338
AJ1038.4	NA	NA	NA	NA	turquoise	278.442	0.0280551
AJ1039.5	Q7SXN5	DNM1L_DANRE	Dynamin-1-like protein OS=Danio rerio GN=dnm1l PE=2 SV=1	0	turquoise	323.686	0.00250493
AJ1039.6	A0JPI9	LR74A_RAT	Leucine-rich repeat-containing protein 74A OS=Rattus norvegicus GN=Lrrc74a PE=2 SV=1	6e-37	black	484.68	0.0274076
AJ1039.7	Q9JHE4	G3ST1_MOUSE	Galactosylceramide sulfotransferase OS=Mus musculus GN=Gal3st1 PE=2 SV=2	7e-47	purple	84.067	0.0411698
AJ1039.9	P0CF52	KDM7B_DANRE	Lysine-specific demethylase 7B OS=Danio rerio GN=jhdm1db PE=2 SV=1	2e-151	yellow	48.7606	0.0320724
AJ104.12	Q8C102	GALT5_MOUSE	Polypeptide N-acetylgalactosaminyltransferase 5 OS=Mus musculus GN=Galnt5 PE=2 SV=2	1e-145	purple	62.9127	2.67e-05
AJ104.13	Q9Z340	PARD3_RAT	Partitioning defective 3 homolog OS=Rattus norvegicus GN=Pard3 PE=1 SV=1	5e-55	yellow	48.4926	0.0116614
AJ104.17	Q7TN31	AGGF1_MOUSE	Angiogenic factor with G patch and FHA domains 1 OS=Mus musculus GN=Aggf1 PE=2 SV=1	4e-48	yellow	141.808	0.0284483
AJ104.18	Q8NAG6	ANKL1_HUMAN	Ankyrin repeat and LEM domain-containing protein 1 OS=Homo sapiens GN=ANKLE1 PE=2 SV=2	6e-43	blue	18.5697	0.00738086
AJ104.23	NA	NA	NA	NA	blue	36.8606	0.0122173
AJ1040.8	Q27991	MYH10_BOVIN	Myosin-10 OS=Bos taurus GN=MYH10 PE=2 SV=2	5e-75	red	36.8134	0.0455301
AJ1041.14	Q66JG8	ALKB5_XENTR	RNA demethylase ALKBH5 OS=Xenopus tropicalis GN=alkbh5 PE=2 SV=1	5e-78	brown	371.652	0.0257922
AJ1041.15	Q58DM8	ECHM_BOVIN	Enoyl-CoA hydratase, mitochondrial OS=Bos taurus GN=ECHS1 PE=2 SV=1	3e-56	black	325.113	0.016938
AJ1041.17	O75689	ADAP1_HUMAN	Arf-GAP with dual PH domain-containing protein 1 OS=Homo sapiens GN=ADAP1 PE=1 SV=2	2e-37	turquoise	93.7812	0.0125937
AJ1041.18	O75689	ADAP1_HUMAN	Arf-GAP with dual PH domain-containing protein 1 OS=Homo sapiens GN=ADAP1 PE=1 SV=2	1e-24	turquoise	64.3577	0.000665029
AJ1041.9	Q9C0C9	UBE2O_HUMAN	(E3-independent) E2 ubiquitin-conjugating enzyme OS=Homo sapiens GN=UBE2O PE=1 SV=3	1e-23	turquoise	426.715	0.0168254
AJ1042.1	P40855	PEX19_HUMAN	Peroxisomal biogenesis factor 19 OS=Homo sapiens GN=PEX19 PE=1 SV=1	4e-30	blue	86.8536	0.00513056
AJ1042.6	P53767	VGFR1_RAT	Vascular endothelial growth factor receptor 1 OS=Rattus norvegicus GN=Flt1 PE=2 SV=1	4e-14	blue	164.092	0.0249889
AJ1043.3	Q9QY17	PACN2_RAT	Protein kinase C and casein kinase substrate in neurons 2 protein OS=Rattus norvegicus GN=Pacsin2 PE=1 SV=2	3e-93	blue	210.67	0.000402371
AJ1043.5	F1MKX4	PSME4_BOVIN	Proteasome activator complex subunit 4 OS=Bos taurus GN=PSME4 PE=1 SV=1	0	red	72.8055	0.0238165
AJ1044.1	P07992	ERCC1_HUMAN	DNA excision repair protein ERCC-1 OS=Homo sapiens GN=ERCC1 PE=1 SV=1	2e-104	blue	94.878	0.0338978
AJ1044.20	O75400	PR40A_HUMAN	Pre-mRNA-processing factor 40 homolog A OS=Homo sapiens GN=PRPF40A PE=1 SV=2	4e-29	brown	496.231	0.0106995
AJ1044.21	Q9STY8	HSD2_ARATH	11-beta-hydroxysteroid dehydrogenase-like 2 OS=Arabidopsis thaliana GN=HSD2 PE=2 SV=1	8e-19	blue	130.901	0.0112291
AJ1044.25	Q99719	SEPT5_HUMAN	Septin-5 OS=Homo sapiens GN=SEPT5 PE=1 SV=1	1e-124	turquoise	63.443	0.0360407
AJ1044.30	Q2TBP7	MYCBP_BOVIN	C-Myc-binding protein OS=Bos taurus GN=MYCBP PE=3 SV=3	7e-38	brown	779.699	0.0371677
AJ1045.2	NA	NA	NA	NA	turquoise	564.78	0.0132546
AJ1046.3	Q9NZJ4	SACS_HUMAN	Sacsin OS=Homo sapiens GN=SACS PE=1 SV=2	0	turquoise	80.3401	0.00861832
AJ1046.4	NA	NA	NA	NA	brown	799.959	0.000666117
AJ1047.1	Q9VA27	CP4C3_DROME	Cytochrome P450 4c3 OS=Drosophila melanogaster GN=Cyp4c3 PE=2 SV=1	4e-37	red	113.708	0.0331534
AJ1048.15	B0V207	F16A2_DANRE	FTS and Hook-interacting protein homolog OS=Danio rerio GN=fam160a2 PE=3 SV=1	1e-42	turquoise	356.663	0.000125917
AJ1048.3	Q91YN5	UAP1_MOUSE	UDP-N-acetylhexosamine pyrophosphorylase OS=Mus musculus GN=Uap1 PE=1 SV=1	0	blue	100.457	0.0265042
AJ1048.5	Q8CF97	VCIP1_RAT	Deubiquitinating protein VCIP135 OS=Rattus norvegicus GN=Vcpip1 PE=1 SV=2	3e-21	turquoise	210.289	0.0159571
AJ1048.6	Q96JH7	VCIP1_HUMAN	Deubiquitinating protein VCIP135 OS=Homo sapiens GN=VCPIP1 PE=1 SV=2	2e-96	blue	96.8011	0.0196045
AJ1049.1	Q8BXN9	TM87A_MOUSE	Transmembrane protein 87A OS=Mus musculus GN=Tmem87a PE=1 SV=1	4e-09	blue	35.673	0.0456165
AJ1049.5	Q28HL3	CO041_XENTR	Uncharacterized protein C15orf41 homolog OS=Xenopus tropicalis GN=TTpA007f23.1 PE=2 SV=1	7e-76	brown	710.302	0.0305064
AJ105.15	Q2KIG5	THAS_BOVIN	Thromboxane-A synthase OS=Bos taurus GN=TBXAS1 PE=2 SV=1	2e-15	blue	437.833	0.000303683
AJ105.16	Q29496	CP3AO_SHEEP	Cytochrome P450 3A24 OS=Ovis aries GN=CYP3A24 PE=2 SV=1	7e-65	blue	335.269	0.00692847
AJ105.20	Q2TA38	TEKT4_BOVIN	Tektin-4 OS=Bos taurus GN=TEKT4 PE=2 SV=1	1e-132	pink	43.0649	0.0436488
AJ105.22	P43405	KSYK_HUMAN	Tyrosine-protein kinase SYK OS=Homo sapiens GN=SYK PE=1 SV=1	2e-153	red	51.6808	0.0239858
AJ1050.6	Q8WPD0	LECG_PATPE	Alpha-N-acetylgalactosamine-specific lectin OS=Patiria pectinifera PE=1 SV=1	6e-21	pink	161.861	0.0476316
AJ1050.9	Q9H0D6	XRN2_HUMAN	5'-3' exoribonuclease 2 OS=Homo sapiens GN=XRN2 PE=1 SV=1	5e-13	blue	82.6113	0.015158
AJ1052.12	Q9NL40	TBR1_PATPE	T-box protein 1 OS=Patiria pectinifera GN=tbr1 PE=2 SV=1	8e-89	brown	801.001	4.88e-05
AJ1052.4	NA	NA	NA	NA	blue	30.6722	0.0434125
AJ1052.7	Q92539	LPIN2_HUMAN	Phosphatidate phosphatase LPIN2 OS=Homo sapiens GN=LPIN2 PE=1 SV=1	5e-52	turquoise	56.5039	0.00916157
AJ1053.8	Q8VHV7	HNRH1_RAT	Heterogeneous nuclear ribonucleoprotein H OS=Rattus norvegicus GN=Hnrnph1 PE=1 SV=2	7e-47	purple	28.9003	0.00292112
AJ1053.9	P50749	RASF2_HUMAN	Ras association domain-containing protein 2 OS=Homo sapiens GN=RASSF2 PE=1 SV=1	1e-39	blue	147.771	0.0361481
AJ1054.1	Q09621	LACT2_CAEEL	Beta-lactamase domain-containing protein 2 OS=Caenorhabditis elegans GN=lact-2 PE=4 SV=1	9e-58	blue	98.0276	0.0168643
AJ1054.10	O14920	IKKB_HUMAN	Inhibitor of nuclear factor kappa-B kinase subunit beta OS=Homo sapiens GN=IKBKB PE=1 SV=1	5e-111	turquoise	378.191	0.000637238
AJ1055.17	P55096	ABCD3_MOUSE	ATP-binding cassette sub-family D member 3 OS=Mus musculus GN=Abcd3 PE=1 SV=2	4e-174	red	54.5953	0.0343424
AJ1055.21	Q8BG58	P4HTM_MOUSE	Transmembrane prolyl 4-hydroxylase OS=Mus musculus GN=P4htm PE=1 SV=1	3e-57	purple	78.8357	0.00114419
AJ1055.4	Q64566	AT2C1_RAT	Calcium-transporting ATPase type 2C member 1 OS=Rattus norvegicus GN=Atp2c1 PE=2 SV=1	9e-27	turquoise	213.238	0.012702
AJ1055.5	Q13017	RHG05_HUMAN	Rho GTPase-activating protein 5 OS=Homo sapiens GN=ARHGAP5 PE=1 SV=2	5e-41	turquoise	272.166	0.00422055
AJ1057.1	Q6DK85	KCNRG_XENTR	Putative potassium channel regulatory protein OS=Xenopus tropicalis GN=kcnrg PE=2 SV=1	1e-07	red	59.5647	0.0286644
AJ1057.16	O97758	ZO1_CANFA	Tight junction protein ZO-1 OS=Canis familiaris GN=TJP1 PE=1 SV=1	2e-51	turquoise	58.3598	0.033248
AJ1057.19	Q5E9C0	RSU1_BOVIN	Ras suppressor protein 1 OS=Bos taurus GN=RSU1 PE=2 SV=1	5e-106	turquoise	77.9626	0.0103141
AJ1057.4	Q6DC02	KCD15_DANRE	BTB/POZ domain-containing protein kctd15 OS=Danio rerio GN=kctd15 PE=1 SV=1	2e-10	blue	29.024	0.000185655
AJ1057.8	O54774	AP3D1_MOUSE	AP-3 complex subunit delta-1 OS=Mus musculus GN=Ap3d1 PE=1 SV=1	1e-50	yellow	122.998	0.040997
AJ1058.6	Q503V3	CL049_DANRE	UPF0454 protein C12orf49 homolog OS=Danio rerio GN=zgc:110063 PE=2 SV=1	2e-64	magenta	75.9672	0.0391642
AJ1058.8	Q02745	SIA4A_PIG	CMP-N-acetylneuraminate-beta-galactosamide-alpha-2,3-sialyltransferase 1 OS=Sus scrofa GN=ST3GAL1 PE=1 SV=1	2e-39	blue	389.664	0.0119479
AJ1059.2	NA	NA	NA	NA	brown	396.774	0.00421017
AJ1059.3	A3KMV5	UBA1_BOVIN	Ubiquitin-like modifier-activating enzyme 1 OS=Bos taurus GN=UBA1 PE=2 SV=1	0	green	7.58845	0.0344694
AJ1060.15	Q5R469	PUF60_PONAB	Poly(U)-binding-splicing factor PUF60 OS=Pongo abelii GN=PUF60 PE=2 SV=1	2e-56	purple	57.8975	0.0409434
AJ1061.1	P11277	SPTB1_HUMAN	Spectrin beta chain, erythrocytic OS=Homo sapiens GN=SPTB PE=1 SV=5	0	turquoise	542.552	0.0137026
AJ1061.3	Q0IJ08	DYR1A_XENTR	Dual specificity tyrosine-phosphorylation-regulated kinase 1A OS=Xenopus tropicalis GN=dyrk1a PE=2 SV=1	3e-70	turquoise	68.2222	0.0138608
AJ1062.12	Q68EX9	CHID1_XENLA	Chitinase domain-containing protein 1 OS=Xenopus laevis GN=chid1 PE=2 SV=1	4e-110	blue	16.5633	0.0185247
AJ1062.6	P18293	ANPRA_MOUSE	Atrial natriuretic peptide receptor 1 OS=Mus musculus GN=Npr1 PE=1 SV=2	8e-58	brown	222.653	0.0297195
AJ1063.2	NA	NA	NA	NA	yellow	7.69465	0.0406834
AJ1065.14	Q24488	ROR1_DROME	Tyrosine-protein kinase transmembrane receptor Ror OS=Drosophila melanogaster GN=Ror PE=1 SV=1	4e-23	blue	330.729	0.0361686
AJ1066.8	Q02858	TIE2_MOUSE	Angiopoietin-1 receptor OS=Mus musculus GN=Tek PE=1 SV=2	2e-23	brown	800.617	3.49e-06
AJ1067.1	Q9P2C4	TM181_HUMAN	Transmembrane protein 181 OS=Homo sapiens GN=TMEM181 PE=1 SV=2	5e-61	turquoise	237.752	0.01966
AJ1067.10	Q1KZG0	S39A4_BOVIN	Zinc transporter ZIP4 OS=Bos taurus GN=SLC39A4 PE=1 SV=1	2e-45	turquoise	248.951	0.00256146
AJ1068.2	P19477	FIBA_PARPA	Fibrinogen-like protein A OS=Parastichopus parvimensis PE=2 SV=1	1e-50	black	363.192	0.000159411
AJ1069.10	P58365	CAD23_RAT	Cadherin-23 OS=Rattus norvegicus GN=Cdh23 PE=2 SV=1	0	blue	111.606	0.0168251
AJ1069.13	Q9NYB9	ABI2_HUMAN	Abl interactor 2 OS=Homo sapiens GN=ABI2 PE=1 SV=1	9e-25	blue	271.412	0.0329226
AJ1069.14	P62484	ABI2_MOUSE	Abl interactor 2 OS=Mus musculus GN=Abi2 PE=1 SV=1	4e-64	blue	364.903	0.00517905
AJ1069.15	Q921X9	PDIA5_MOUSE	Protein disulfide-isomerase A5 OS=Mus musculus GN=Pdia5 PE=1 SV=1	2e-115	blue	151.61	0.00510269
AJ1069.16	O00116	ADAS_HUMAN	Alkyldihydroxyacetonephosphate synthase, peroxisomal OS=Homo sapiens GN=AGPS PE=1 SV=1	0	blue	333.367	0.0151291
AJ1069.19	Q86T90	K1328_HUMAN	Protein hinderin OS=Homo sapiens GN=KIAA1328 PE=1 SV=2	4e-13	brown	801.937	0.0262289
AJ107.14	NA	NA	NA	NA	red	51.1426	0.00622262
AJ107.23	Q8IWB9	TEX2_HUMAN	Testis-expressed sequence 2 protein OS=Homo sapiens GN=TEX2 PE=1 SV=2	9e-59	red	25.4251	0.0329689
AJ107.24	Q6P4S8	INT1_MOUSE	Integrator complex subunit 1 OS=Mus musculus GN=Ints1 PE=1 SV=2	2e-12	turquoise	510.182	0.0144323
AJ1070.12	Q0EEE2	PTHD3_MOUSE	Patched domain-containing protein 3 OS=Mus musculus GN=Ptchd3 PE=1 SV=1	1e-130	black	174.137	0.00310004
AJ1070.13	O22190	GH33_ARATH	Indole-3-acetic acid-amido synthetase GH3.3 OS=Arabidopsis thaliana GN=GH3.3 PE=1 SV=1	1e-45	pink	160.448	0.00802886
AJ1070.8	Q99755	PI51A_HUMAN	Phosphatidylinositol 4-phosphate 5-kinase type-1 alpha OS=Homo sapiens GN=PIP5K1A PE=1 SV=1	2e-38	turquoise	141.551	0.00816242
AJ1071.4	P56399	UBP5_MOUSE	Ubiquitin carboxyl-terminal hydrolase 5 OS=Mus musculus GN=Usp5 PE=1 SV=1	0	pink	96.0381	0.00764341
AJ1072.10	Q6P1U3	TDRD3_XENTR	Tudor domain-containing protein 3 OS=Xenopus tropicalis GN=tdrd3 PE=2 SV=2	7e-51	turquoise	213.256	0.0378238
AJ1072.12	Q6IE82	JADE3_MOUSE	Protein Jade-3 OS=Mus musculus GN=Jade3 PE=1 SV=1	4e-101	brown	525.399	0.0441884
AJ1073.2	Q9ULJ6	ZMIZ1_HUMAN	Zinc finger MIZ domain-containing protein 1 OS=Homo sapiens GN=ZMIZ1 PE=1 SV=3	4e-173	turquoise	628.006	0.000119874
AJ1074.7	NA	NA	NA	NA	purple	85.506	7.02e-05
AJ1075.10	Q7SXL7	FL2D_DANRE	Pre-mRNA-splicing regulator WTAP OS=Danio rerio GN=wtap PE=2 SV=1	6e-51	turquoise	171.86	0.0166296
AJ1077.8	Q5ZJL9	SAMH1_CHICK	Deoxynucleoside triphosphate triphosphohydrolase SAMHD1 OS=Gallus gallus GN=SAMHD1 PE=2 SV=1	6e-43	red	52.5374	0.0117827
AJ1078.13	Q9BSQ5	CCM2_HUMAN	Cerebral cavernous malformations 2 protein OS=Homo sapiens GN=CCM2 PE=1 SV=1	7e-19	blue	74.3078	0.00349487
AJ1078.6	Q8K2L8	TPC12_MOUSE	Trafficking protein particle complex subunit 12 OS=Mus musculus GN=Trappc12 PE=1 SV=2	4e-85	yellow	38.3807	0.0385106
AJ1078.7	Q5RIW8	MED23_DANRE	Mediator of RNA polymerase II transcription subunit 23 OS=Danio rerio GN=med23 PE=2 SV=2	1e-167	turquoise	384.989	0.00114817
AJ108.13	P07996	TSP1_HUMAN	Thrombospondin-1 OS=Homo sapiens GN=THBS1 PE=1 SV=2	4e-101	turquoise	398.764	0.000736257
AJ108.14	P10493	NID1_MOUSE	Nidogen-1 OS=Mus musculus GN=Nid1 PE=1 SV=2	1e-88	turquoise	256.632	0.0133454
AJ108.9	P00349	6PGD_SHEEP	6-phosphogluconate dehydrogenase, decarboxylating OS=Ovis aries GN=PGD PE=1 SV=4	0	turquoise	109.727	0.024279
AJ1080.3	O02747	AHR_RABIT	Aryl hydrocarbon receptor OS=Oryctolagus cuniculus GN=AHR PE=2 SV=1	5e-27	purple	41.276	1.84e-07
AJ1083.6	Q58A42	DD3_DICDI	Protein DD3-3 OS=Dictyostelium discoideum GN=DD3-3 PE=2 SV=1	3e-116	turquoise	139.677	0.0388725
AJ1083.8	O75896	TUSC2_HUMAN	Tumor suppressor candidate 2 OS=Homo sapiens GN=TUSC2 PE=1 SV=3	3e-18	red	46.9271	0.0344729
AJ1084.3	NA	NA	NA	NA	turquoise	378.422	0.00126134
AJ1084.6	P10079	FBP1_STRPU	Fibropellin-1 OS=Strongylocentrotus purpuratus GN=EGF1 PE=1 SV=2	8e-24	turquoise	554.059	0.00740277
AJ1085.20	NA	NA	NA	NA	black	422.727	0.00574343
AJ1085.3	Q8N6U8	GP161_HUMAN	G-protein coupled receptor 161 OS=Homo sapiens GN=GPR161 PE=2 SV=1	6e-07	brown	798.171	0.00572879
AJ1085.6	Q9QZS6	HS3SB_MOUSE	Heparan sulfate glucosamine 3-O-sulfotransferase 3B1 OS=Mus musculus GN=Hs3st3b1 PE=2 SV=2	1e-17	magenta	121.256	0.0136763
AJ1085.7	P51174	ACADL_MOUSE	Long-chain specific acyl-CoA dehydrogenase, mitochondrial OS=Mus musculus GN=Acadl PE=1 SV=2	2e-43	blue	421.658	0.00104094
AJ1086.8	Q9NZI7	UBIP1_HUMAN	Upstream-binding protein 1 OS=Homo sapiens GN=UBP1 PE=1 SV=1	6e-146	turquoise	150.365	0.00028597
AJ1087.1	Q86XX4	FRAS1_HUMAN	Extracellular matrix protein FRAS1 OS=Homo sapiens GN=FRAS1 PE=1 SV=2	0	turquoise	407.287	0.0130324
AJ1087.3	O00124	UBXN8_HUMAN	UBX domain-containing protein 8 OS=Homo sapiens GN=UBXN8 PE=1 SV=2	9e-32	black	485.614	0.0442896
AJ1088.3	A4FUB0	CE034_BOVIN	Uncharacterized protein C5orf34 homolog OS=Bos taurus PE=2 SV=1	5e-48	turquoise	95.3787	0.00736941
AJ1088.8	P08120	CO4A1_DROME	Collagen alpha-1(IV) chain OS=Drosophila melanogaster GN=Cg25C PE=2 SV=3	3e-26	turquoise	310.142	0.0163844
AJ109.11	Q09326	MGAT2_RAT	Alpha-1,6-mannosyl-glycoprotein 2-beta-N-acetylglucosaminyltransferase OS=Rattus norvegicus GN=Mgat2 PE=1 SV=1	6e-14	turquoise	406.829	0.000189961
AJ109.25	Q16832	DDR2_HUMAN	Discoidin domain-containing receptor 2 OS=Homo sapiens GN=DDR2 PE=1 SV=2	1e-23	turquoise	587.3	0.00282364
AJ109.26	Q62371	DDR2_MOUSE	Discoidin domain-containing receptor 2 OS=Mus musculus GN=Ddr2 PE=1 SV=2	5e-66	turquoise	633.314	0.000194387
AJ1091.10	P23468	PTPRD_HUMAN	Receptor-type tyrosine-protein phosphatase delta OS=Homo sapiens GN=PTPRD PE=1 SV=2	3e-107	turquoise	571.467	3.6e-06
AJ1091.8	A4IFW2	PTPRF_DANRE	Receptor-type tyrosine-protein phosphatase F OS=Danio rerio GN=ptprf PE=2 SV=1	0	blue	183.192	2.88e-05
AJ1091.9	P23468	PTPRD_HUMAN	Receptor-type tyrosine-protein phosphatase delta OS=Homo sapiens GN=PTPRD PE=1 SV=2	5e-09	turquoise	640.819	0.0107515
AJ1092.12	O54826	AF10_MOUSE	Protein AF-10 OS=Mus musculus GN=Mllt10 PE=1 SV=2	7e-108	brown	740.011	0.0107024
AJ1092.15	Q66J52	S226B_XENLA	Solute carrier family 22 member 6-B OS=Xenopus laevis GN=slc22a6-b PE=2 SV=1	3e-41	blue	233.905	0.0248194
AJ1095.11	P53808	PPCT_MOUSE	Phosphatidylcholine transfer protein OS=Mus musculus GN=Pctp PE=1 SV=2	4e-67	blue	215.086	0.000822062
AJ1095.20	Q5E9C0	RSU1_BOVIN	Ras suppressor protein 1 OS=Bos taurus GN=RSU1 PE=2 SV=1	1e-74	turquoise	239.293	0.00655679
AJ1095.22	P23634	AT2B4_HUMAN	Plasma membrane calcium-transporting ATPase 4 OS=Homo sapiens GN=ATP2B4 PE=1 SV=2	0	turquoise	323.628	4.73e-05
AJ1097.7	Q80T79	CSMD3_MOUSE	CUB and sushi domain-containing protein 3 OS=Mus musculus GN=Csmd3 PE=1 SV=3	3e-13	brown	763.441	9.12e-06
AJ1097.8	Q3SWY0	RN183_BOVIN	RING finger protein 183 OS=Bos taurus GN=RNF183 PE=2 SV=1	2e-08	yellow	38.8995	0.00580602
AJ1098.1	Q12965	MYO1E_HUMAN	Unconventional myosin-Ie OS=Homo sapiens GN=MYO1E PE=1 SV=2	1e-81	blue	277.865	0.00407205
AJ1098.10	O96530	HYAL_LYTVA	Hyalin (Fragment) OS=Lytechinus variegatus PE=2 SV=1	8e-20	turquoise	65.4524	0.0260874
AJ1098.21	Q13315	ATM_HUMAN	Serine-protein kinase ATM OS=Homo sapiens GN=ATM PE=1 SV=4	0	turquoise	193.888	0.00274235
AJ1098.22	Q62388	ATM_MOUSE	Serine-protein kinase ATM OS=Mus musculus GN=Atm PE=1 SV=2	6e-61	turquoise	486.417	0.000631321
AJ1098.23	NA	NA	NA	NA	brown	101.949	0.0185881
AJ1098.3	E9Q634	MYO1E_MOUSE	Unconventional myosin-Ie OS=Mus musculus GN=Myo1e PE=1 SV=1	1e-135	turquoise	296.608	0.00123859
AJ1098.4	Q63356	MYO1E_RAT	Unconventional myosin-Ie OS=Rattus norvegicus GN=Myo1e PE=1 SV=1	5e-96	blue	242.284	0.0128341
AJ1099.13	P41439	FOLR3_HUMAN	Folate receptor gamma OS=Homo sapiens GN=FOLR3 PE=1 SV=1	8e-52	yellow	41.4123	0.00254944
AJ1099.7	Q64604	PTPRF_RAT	Receptor-type tyrosine-protein phosphatase F OS=Rattus norvegicus GN=Ptprf PE=2 SV=1	2e-12	turquoise	404.776	0.000723698
AJ11.1	Q13315	ATM_HUMAN	Serine-protein kinase ATM OS=Homo sapiens GN=ATM PE=1 SV=4	1e-31	turquoise	237.016	0.025604
AJ11.21	P10768	ESTD_HUMAN	S-formylglutathione hydrolase OS=Homo sapiens GN=ESD PE=1 SV=2	6e-55	red	32.6018	0.0177637
AJ11.23	P98158	LRP2_RAT	Low-density lipoprotein receptor-related protein 2 OS=Rattus norvegicus GN=Lrp2 PE=1 SV=1	5e-75	turquoise	536.717	7.78e-05
AJ11.24	P98158	LRP2_RAT	Low-density lipoprotein receptor-related protein 2 OS=Rattus norvegicus GN=Lrp2 PE=1 SV=1	0	turquoise	486.452	0.0135571
AJ11.31	O77775	NCF2_BOVIN	Neutrophil cytosol factor 2 OS=Bos taurus GN=NCF2 PE=2 SV=1	5e-15	turquoise	575.526	0.000588811
AJ11.6	Q32L63	VTA1_BOVIN	Vacuolar protein sorting-associated protein VTA1 homolog OS=Bos taurus GN=VTA1 PE=2 SV=1	7e-48	red	50.0632	0.0476485
AJ110.15	O96530	HYAL_LYTVA	Hyalin (Fragment) OS=Lytechinus variegatus PE=2 SV=1	1e-21	blue	400.105	1.5e-05
AJ110.4	O96530	HYAL_LYTVA	Hyalin (Fragment) OS=Lytechinus variegatus PE=2 SV=1	2e-21	blue	407.376	0.0133889
AJ110.8	Q7SY29	SPX2_DANRE	Sugar phosphate exchanger 2 OS=Danio rerio GN=slc37a2 PE=2 SV=1	2e-57	turquoise	170.498	0.0211903
AJ1100.6	Q5XPT3	LARG2_MOUSE	Glycosyltransferase-like protein LARGE2 OS=Mus musculus GN=Gyltl1b PE=2 SV=1	2e-12	turquoise	365.722	0.0342791
AJ1101.3	Q07839	EG13_ECHGR	Antigen EG13 OS=Echinococcus granulosus GN=EG13 PE=2 SV=1	5e-21	blue	244.824	0.00968551
AJ1101.5	O35566	CD151_MOUSE	CD151 antigen OS=Mus musculus GN=Cd151 PE=1 SV=2	1e-15	turquoise	500.917	0.0174932
AJ1103.4	Q00196	PO2F2_MOUSE	POU domain, class 2, transcription factor 2 OS=Mus musculus GN=Pou2f2 PE=2 SV=4	6e-82	brown	166.851	0.0444141
AJ1104.7	Q9SAK4	SSDH_ARATH	Succinate-semialdehyde dehydrogenase, mitochondrial OS=Arabidopsis thaliana GN=ALDH5F1 PE=1 SV=2	8e-38	blue	114.944	0.0286445
AJ1104.8	P51650	SSDH_RAT	Succinate-semialdehyde dehydrogenase, mitochondrial OS=Rattus norvegicus GN=Aldh5a1 PE=1 SV=2	4e-35	black	238.53	0.0128794
AJ1105.3	Q14444	CAPR1_HUMAN	Caprin-1 OS=Homo sapiens GN=CAPRIN1 PE=1 SV=2	2e-39	brown	188.241	0.0077115
AJ1106.1	Q9VM71	XRN2_DROME	5'-3' exoribonuclease 2 homolog OS=Drosophila melanogaster GN=Rat1 PE=1 SV=2	0	blue	300.124	0.00101589
AJ1106.6	NA	NA	NA	NA	turquoise	499.35	0.000650006
AJ1108.16	Q99570	PI3R4_HUMAN	Phosphoinositide 3-kinase regulatory subunit 4 OS=Homo sapiens GN=PIK3R4 PE=1 SV=3	0	turquoise	306.61	0.016319
AJ1108.3	Q14315	FLNC_HUMAN	Filamin-C OS=Homo sapiens GN=FLNC PE=1 SV=3	6e-20	blue	174.365	0.0113545
AJ1108.4	Q9VEN1	FLNA_DROME	Filamin-A OS=Drosophila melanogaster GN=cher PE=1 SV=2	9e-07	blue	275.726	0.00221571
AJ1108.7	Q60674	NR1D2_MOUSE	Nuclear receptor subfamily 1 group D member 2 OS=Mus musculus GN=Nr1d2 PE=1 SV=1	6e-35	yellow	62.5475	0.00156995
AJ1109.6	Q71F56	MD13L_HUMAN	Mediator of RNA polymerase II transcription subunit 13-like OS=Homo sapiens GN=MED13L PE=1 SV=1	4e-30	turquoise	599.546	0.000113206
AJ1109.8	Q5SWW4	MED13_MOUSE	Mediator of RNA polymerase II transcription subunit 13 OS=Mus musculus GN=Med13 PE=1 SV=1	3e-81	turquoise	671.731	0.00195054
AJ1109.9	Q5SWW4	MED13_MOUSE	Mediator of RNA polymerase II transcription subunit 13 OS=Mus musculus GN=Med13 PE=1 SV=1	7e-71	turquoise	186.952	0.0181996
AJ111.2	Q9BVH7	SIA7E_HUMAN	Alpha-N-acetylgalactosaminide alpha-2,6-sialyltransferase 5 OS=Homo sapiens GN=ST6GALNAC5 PE=2 SV=1	1e-30	turquoise	523.453	0.00542898
AJ111.20	Q640V3	NOL12_XENTR	Nucleolar protein 12 OS=Xenopus tropicalis GN=nol12 PE=2 SV=1	6e-12	black	197.296	0.0362727
AJ111.22	A6QLZ7	CRLD2_BOVIN	Cysteine-rich secretory protein LCCL domain-containing 2 OS=Bos taurus GN=CRISPLD2 PE=2 SV=1	8e-39	turquoise	501.047	0.00233075
AJ111.29	Q9M9V7	PTR8_ARATH	Protein NRT1/ PTR FAMILY 2.9 OS=Arabidopsis thaliana GN=NPF2.9 PE=1 SV=1	6e-07	turquoise	135.087	0.0422577
AJ111.8	Q8CHI9	CHSTF_RAT	Carbohydrate sulfotransferase 15 OS=Rattus norvegicus GN=Chst15 PE=2 SV=1	1e-29	brown	795.48	0.00188682
AJ1110.7	Q8N9F8	ZN454_HUMAN	Zinc finger protein 454 OS=Homo sapiens GN=ZNF454 PE=2 SV=2	2e-32	brown	624.997	0.0363489
AJ1111.10	Q9HD20	AT131_HUMAN	Manganese-transporting ATPase 13A1 OS=Homo sapiens GN=ATP13A1 PE=1 SV=2	3e-138	turquoise	447.484	6.89e-06
AJ1111.8	Q5R8Z8	RAB14_PONAB	Ras-related protein Rab-14 OS=Pongo abelii GN=RAB14 PE=2 SV=3	1e-138	turquoise	484.024	0.000254176
AJ1112.10	Q9D4V0	EKI1_MOUSE	Ethanolamine kinase 1 OS=Mus musculus GN=Etnk1 PE=1 SV=2	4e-92	black	377.908	0.0109718
AJ1112.9	Q9DCL4	MET15_MOUSE	Probable methyltransferase-like protein 15 OS=Mus musculus GN=Mettl15 PE=1 SV=2	8e-119	brown	533.518	0.0116799
AJ1113.2	Q6IR42	ZCPW1_MOUSE	Zinc finger CW-type PWWP domain protein 1 OS=Mus musculus GN=Zcwpw1 PE=1 SV=2	2e-08	brown	805.814	6.31e-05
AJ1113.5	Q4R9E9	CL056_MACFA	Uncharacterized protein C12orf56 homolog OS=Macaca fascicularis GN=QtsA-10134 PE=2 SV=1	8e-58	brown	313.221	0.000330238
AJ1115.5	Q07968	F13B_MOUSE	Coagulation factor XIII B chain OS=Mus musculus GN=F13b PE=1 SV=2	6e-06	blue	428.142	0.00321689
AJ1116.12	Q9BXW6	OSBL1_HUMAN	Oxysterol-binding protein-related protein 1 OS=Homo sapiens GN=OSBPL1A PE=1 SV=2	3e-14	turquoise	243.563	0.0181189
AJ1117.13	Q8C8N3	VWC2_MOUSE	Brorin OS=Mus musculus GN=Vwc2 PE=1 SV=1	3e-09	turquoise	574.103	5.59e-05
AJ1117.14	NA	NA	NA	NA	turquoise	285.509	0.0106402
AJ1118.1	B3EWZ5	MLRP1_ACRMI	MAM and LDL-receptor class A domain-containing protein 1 (Fragment) OS=Acropora millepora PE=1 SV=1	3e-105	blue	402.183	0.00657321
AJ1118.4	B3EWZ5	MLRP1_ACRMI	MAM and LDL-receptor class A domain-containing protein 1 (Fragment) OS=Acropora millepora PE=1 SV=1	4e-22	pink	131.981	0.0204487
AJ1119.11	A3KMY4	CTL4_BOVIN	Choline transporter-like protein 4 OS=Bos taurus GN=SLC44A4 PE=2 SV=1	6e-22	turquoise	347.291	0.0419941
AJ1119.3	P10242	MYB_HUMAN	Transcriptional activator Myb OS=Homo sapiens GN=MYB PE=1 SV=2	2e-49	magenta	42.4041	0.0393883
AJ1119.4	P52550	MYBA_CHICK	Myb-related protein A OS=Gallus gallus GN=MYBL1 PE=2 SV=1	6e-12	blue	34.7031	0.00848736
AJ112.11	Q96P20	NLRP3_HUMAN	NACHT, LRR and PYD domains-containing protein 3 OS=Homo sapiens GN=NLRP3 PE=1 SV=3	7e-09	blue	40.6308	0.0366474
AJ112.16	Q06807	TIE2_BOVIN	Angiopoietin-1 receptor OS=Bos taurus GN=TEK PE=2 SV=1	4e-33	blue	120.047	0.0361368
AJ1121.9	Q7ZUW2	HYOU1_DANRE	Hypoxia up-regulated protein 1 OS=Danio rerio GN=hyou1 PE=2 SV=1	0	brown	353.961	0.0465444
AJ1122.5	Q9D818	SAPC2_MOUSE	Suppressor APC domain-containing protein 2 OS=Mus musculus GN=Sapcd2 PE=2 SV=1	7e-22	yellow	40.4433	0.000545227
AJ1122.6	Q5BLE2	FA73B_DANRE	Protein FAM73B OS=Danio rerio GN=fam73b PE=2 SV=1	3e-54	turquoise	87.1415	0.00464902
AJ1123.6	P79732	RIR1_DANRE	Ribonucleoside-diphosphate reductase large subunit OS=Danio rerio GN=rrm1 PE=2 SV=1	2e-20	magenta	92.7318	0.0397124
AJ1128.9	Q5ZLT0	XPO7_CHICK	Exportin-7 OS=Gallus gallus GN=XPO7 PE=2 SV=1	3e-70	turquoise	549.817	0.00369382
AJ113.41	Q6UB99	ANR11_HUMAN	Ankyrin repeat domain-containing protein 11 OS=Homo sapiens GN=ANKRD11 PE=1 SV=3	4e-23	turquoise	506.49	0.0130305
AJ1130.2	Q61672	S29A2_MOUSE	Equilibrative nucleoside transporter 2 OS=Mus musculus GN=Slc29a2 PE=1 SV=2	4e-17	turquoise	285.835	0.00112084
AJ1130.3	NA	NA	NA	NA	turquoise	469.917	0.000243556
AJ1130.4	P07191	MAL2_DROME	Maltase A2 OS=Drosophila melanogaster GN=Mal-A2 PE=2 SV=2	9e-20	turquoise	481.011	0.0110396
AJ1130.8	Q5ZML9	SETD3_CHICK	Histone-lysine N-methyltransferase setd3 OS=Gallus gallus GN=SETD3 PE=2 SV=1	7e-142	blue	38.4177	0.00228942
AJ1130.9	Q5ZIF1	APMAP_CHICK	Adipocyte plasma membrane-associated protein OS=Gallus gallus GN=APMAP PE=2 SV=1	2e-78	turquoise	259.054	0.00153347
AJ1131.3	Q5KU39	VPS41_MOUSE	Vacuolar protein sorting-associated protein 41 homolog OS=Mus musculus GN=Vps41 PE=1 SV=1	8e-52	brown	219.549	0.0291611
AJ1132.17	O75164	KDM4A_HUMAN	Lysine-specific demethylase 4A OS=Homo sapiens GN=KDM4A PE=1 SV=2	3e-109	brown	38.61	0.0468585
AJ1132.19	Q1HCL7	NAKD2_RAT	NAD kinase 2, mitochondrial OS=Rattus norvegicus GN=Nadk2 PE=1 SV=1	1e-97	blue	170.556	0.0429176
AJ1132.20	A4IFD7	ZNT7_BOVIN	Zinc transporter 7 OS=Bos taurus GN=SLC30A7 PE=2 SV=1	8e-73	blue	240.69	0.00436819
AJ1132.27	Q05733	DCHS_DROME	Histidine decarboxylase OS=Drosophila melanogaster GN=Hdc PE=2 SV=2	1e-80	blue	48.243	0.00357725
AJ1132.6	B3LYS5	FOXO_DROAN	Forkhead box protein O OS=Drosophila ananassae GN=foxo PE=3 SV=2	2e-63	turquoise	124.19	0.00368809
AJ1133.10	Q9IAT6	DLLC_DANRE	Delta-like protein C OS=Danio rerio GN=dlc PE=2 SV=1	1e-06	magenta	48.7064	0.00634541
AJ1133.7	Q9ES88	S13A2_MOUSE	Solute carrier family 13 member 2 OS=Mus musculus GN=Slc13a2 PE=2 SV=1	2e-123	blue	78.3932	0.0188846
AJ1134.4	Q63170	DYH7_RAT	Dynein heavy chain 7, axonemal OS=Rattus norvegicus GN=Dnah7 PE=2 SV=2	8e-82	turquoise	269.024	0.0336956
AJ1134.7	Q5R941	FKB14_PONAB	Peptidyl-prolyl cis-trans isomerase FKBP14 OS=Pongo abelii GN=FKBP14 PE=2 SV=1	8e-31	yellow	85.2924	0.00704775
AJ1134.8	Q9ERS4	PKHA3_MOUSE	Pleckstrin homology domain-containing family A member 3 OS=Mus musculus GN=Plekha3 PE=2 SV=1	3e-77	blue	56.6331	0.0220153
AJ1135.2	B3EWZ5	MLRP1_ACRMI	MAM and LDL-receptor class A domain-containing protein 1 (Fragment) OS=Acropora millepora PE=1 SV=1	0	blue	352.524	0.0011011
AJ1135.3	B3EWZ5	MLRP1_ACRMI	MAM and LDL-receptor class A domain-containing protein 1 (Fragment) OS=Acropora millepora PE=1 SV=1	5e-21	blue	307.299	0.0301271
AJ1135.5	Q95M12	LGMN_BOVIN	Legumain OS=Bos taurus GN=LGMN PE=1 SV=1	3e-59	blue	221.444	0.000399746
AJ1136.6	P10978	POLX_TOBAC	Retrovirus-related Pol polyprotein from transposon TNT 1-94 OS=Nicotiana tabacum PE=2 SV=1	7e-74	black	443.8	1.32e-05
AJ1137.12	P11046	LAMB1_DROME	Laminin subunit beta-1 OS=Drosophila melanogaster GN=LanB1 PE=1 SV=4	4e-56	turquoise	591.382	0.000781314
AJ1137.36	Q86X10	RLGPB_HUMAN	Ral GTPase-activating protein subunit beta OS=Homo sapiens GN=RALGAPB PE=1 SV=1	6e-72	turquoise	409.05	0.002593
AJ1137.39	Q803R5	CMTR1_DANRE	Cap-specific mRNA (nucleoside-2'-O-)-methyltransferase 1 OS=Danio rerio GN=cmtr1 PE=2 SV=1	0	turquoise	424.441	0.00224623
AJ1137.41	Q5SSH7	ZZEF1_MOUSE	Zinc finger ZZ-type and EF-hand domain-containing protein 1 OS=Mus musculus GN=Zzef1 PE=1 SV=2	1e-75	turquoise	254.566	0.000205393
AJ1138.3	Q6IR75	CSN2_XENLA	COP9 signalosome complex subunit 2 (Fragment) OS=Xenopus laevis GN=csn2 PE=2 SV=1	0	magenta	74.0117	0.0198218
AJ1138.4	Q8AVY1	ODF3A_XENLA	Outer dense fiber protein 3 OS=Xenopus laevis GN=odf3 PE=2 SV=1	2e-69	black	264.497	0.0140185
AJ114.1	NA	NA	NA	NA	blue	140.577	0.0174284
AJ114.15	B3EWZ9	HEPHL_ACRMI	Hephaestin-like protein OS=Acropora millepora PE=1 SV=1	7e-178	red	36.002	0.0456554
AJ114.2	Q500U8	TKPR1_ARATH	Tetraketide alpha-pyrone reductase 1 OS=Arabidopsis thaliana GN=TKPR1 PE=1 SV=1	2e-40	blue	307.222	0.000422504
AJ114.4	Q03049	YD541_YEAST	Putative uncharacterized oxidoreductase YDR541C OS=Saccharomyces cerevisiae (strain ATCC 204508 / S288c) GN=YDR541C PE=3 SV=2	9e-32	blue	334.482	0.0224967
AJ1141.8	Q6PCM1	KDM3A_MOUSE	Lysine-specific demethylase 3A OS=Mus musculus GN=Kdm3a PE=1 SV=1	8e-12	turquoise	220.501	0.0139755
AJ1143.16	NA	NA	NA	NA	magenta	120.703	0.00167987
AJ1143.17	NA	NA	NA	NA	magenta	119.672	0.00146945
AJ1143.9	Q8CJ12	AGRG2_MOUSE	Adhesion G-protein coupled receptor G2 OS=Mus musculus GN=Adgrg2 PE=1 SV=1	3e-25	turquoise	343.626	1.52e-06
AJ1145.5	NA	NA	NA	NA	yellow	23.6314	0.0226829
AJ1145.8	P97259	MGT5A_CRIGR	Alpha-1,6-mannosylglycoprotein 6-beta-N-acetylglucosaminyltransferase A OS=Cricetulus griseus GN=MGAT5 PE=2 SV=1	8e-90	blue	320.983	0.00500358
AJ1146.12	Q9QZ88	VPS29_MOUSE	Vacuolar protein sorting-associated protein 29 OS=Mus musculus GN=Vps29 PE=1 SV=1	3e-115	black	254.029	0.000168235
AJ1146.13	NA	NA	NA	NA	yellow	77.1666	0.00835947
AJ1146.2	Q5RFR6	K319L_PONAB	Dyslexia-associated protein KIAA0319-like protein OS=Pongo abelii GN=KIAA0319L PE=2 SV=1	7e-37	turquoise	587.537	0.0189967
AJ1146.4	Q8NDG6	TDRD9_HUMAN	Putative ATP-dependent RNA helicase TDRD9 OS=Homo sapiens GN=TDRD9 PE=2 SV=3	1e-19	brown	599.505	0.0269905
AJ1147.5	Q8CG07	WRIP1_RAT	ATPase WRNIP1 OS=Rattus norvegicus GN=Wrnip1 PE=1 SV=1	8e-39	blue	62.8708	0.0061666
AJ1147.7	Q8C0Q4	NEK11_MOUSE	Serine/threonine-protein kinase Nek11 OS=Mus musculus GN=Nek11 PE=2 SV=2	5e-07	turquoise	47.811	0.0444918
AJ1148.14	O94915	FRYL_HUMAN	Protein furry homolog-like OS=Homo sapiens GN=FRYL PE=1 SV=2	0	turquoise	613.032	3.41e-06
AJ1148.16	O94915	FRYL_HUMAN	Protein furry homolog-like OS=Homo sapiens GN=FRYL PE=1 SV=2	2e-79	turquoise	617.746	5.35e-05
AJ1148.17	O94915	FRYL_HUMAN	Protein furry homolog-like OS=Homo sapiens GN=FRYL PE=1 SV=2	3e-68	turquoise	511.67	0.00468887
AJ1148.9	Q8K396	MND1_MOUSE	Meiotic nuclear division protein 1 homolog OS=Mus musculus GN=Mnd1 PE=1 SV=1	1e-79	red	137.398	0.000807067
AJ1149.2	Q9UGM3	DMBT1_HUMAN	Deleted in malignant brain tumors 1 protein OS=Homo sapiens GN=DMBT1 PE=1 SV=2	1e-133	blue	399.742	3.05e-05
AJ1149.4	Q02357	ANK1_MOUSE	Ankyrin-1 OS=Mus musculus GN=Ank1 PE=1 SV=2	3e-37	blue	65.6928	0.0287204
AJ115.10	P53992	SC24C_HUMAN	Protein transport protein Sec24C OS=Homo sapiens GN=SEC24C PE=1 SV=3	0	turquoise	114.535	0.0150071
AJ115.2	Q8QZY6	TSN14_MOUSE	Tetraspanin-14 OS=Mus musculus GN=Tspan14 PE=1 SV=1	4e-42	turquoise	388.256	0.000373611
AJ1150.8	Q9NV58	RN19A_HUMAN	E3 ubiquitin-protein ligase RNF19A OS=Homo sapiens GN=RNF19A PE=1 SV=3	2e-39	turquoise	229.341	0.0152674
AJ1152.22	C9ZN16	FAZ1_TRYB9	Flagellar attachment zone protein 1 OS=Trypanosoma brucei gambiense (strain MHOM/CI/86/DAL972) GN=TbgDal_IV3690 PE=3 SV=1	2e-11	blue	49.4966	0.0366916
AJ1153.9	O31463	HMT_BACSU	Homocysteine S-methyltransferase YbgG OS=Bacillus subtilis (strain 168) GN=ybgG PE=3 SV=1	1e-41	blue	211.528	0.00738447
AJ1154.6	Q8IZH2	XRN1_HUMAN	5'-3' exoribonuclease 1 OS=Homo sapiens GN=XRN1 PE=1 SV=1	0	turquoise	584.556	0.000731158
AJ1155.13	Q0VA06	LETM1_XENTR	LETM1 and EF-hand domain-containing protein 1, mitochondrial OS=Xenopus tropicalis GN=letm1 PE=2 SV=1	3e-125	blue	190.833	0.0228889
AJ1155.5	Q6W3F4	AA2BR_CANFA	Adenosine receptor A2b OS=Canis familiaris GN=ADORA2B PE=2 SV=1	3e-18	brown	794.484	0.0088098
AJ1155.9	Q8TER0	SNED1_HUMAN	Sushi, nidogen and EGF-like domain-containing protein 1 OS=Homo sapiens GN=SNED1 PE=2 SV=2	2e-40	brown	773.211	0.015065
AJ1156.13	Q9UR07	TF211_SCHPO	Transposon Tf2-11 polyprotein OS=Schizosaccharomyces pombe (strain 972 / ATCC 24843) GN=Tf2-11 PE=3 SV=1	7e-37	yellow	27.6784	0.0291054
AJ1156.14	Q6ZN57	ZFP2_HUMAN	Zinc finger protein 2 homolog OS=Homo sapiens GN=ZFP2 PE=1 SV=1	2e-82	brown	512.28	0.0378869
AJ1157.4	Q9Y4I1	MYO5A_HUMAN	Unconventional myosin-Va OS=Homo sapiens GN=MYO5A PE=1 SV=2	3e-68	blue	120.528	0.0100176
AJ1158.2	Q07912	ACK1_HUMAN	Activated CDC42 kinase 1 OS=Homo sapiens GN=TNK2 PE=1 SV=3	4e-17	turquoise	450.175	0.02085
AJ1159.17	Q7SXW6	ARP2A_DANRE	Actin-related protein 2-A OS=Danio rerio GN=actr2a PE=2 SV=1	0	blue	235.326	0.0162574
AJ1159.18	Q7T3Q2	CRIM1_DANRE	Cysteine-rich motor neuron 1 protein OS=Danio rerio GN=crim1 PE=2 SV=1	2e-135	turquoise	429.193	0.00169188
AJ1159.2	O75037	KI21B_HUMAN	Kinesin-like protein KIF21B OS=Homo sapiens GN=KIF21B PE=1 SV=2	1e-47	turquoise	93.9254	0.00121462
AJ1159.7	Q6DH23	V26BL_DANRE	Vacuolar protein sorting-associated protein 26B-like OS=Danio rerio GN=vps26bl PE=2 SV=1	1e-140	blue	81.2806	0.000358496
AJ116.12	A5D7A0	EFHD2_BOVIN	EF-hand domain-containing protein D2 OS=Bos taurus GN=EFHD2 PE=2 SV=1	1e-43	turquoise	76.8182	0.00182492
AJ116.20	Q75N90	FBN3_HUMAN	Fibrillin-3 OS=Homo sapiens GN=FBN3 PE=2 SV=3	2e-64	green	113.31	0.000315806
AJ116.22	Q8CBH5	MFSD6_MOUSE	Major facilitator superfamily domain-containing protein 6 OS=Mus musculus GN=Mfsd6 PE=1 SV=1	3e-16	green	38.7676	0.03245
AJ1160.12	A2ATU0	DHTK1_MOUSE	Probable 2-oxoglutarate dehydrogenase E1 component DHKTD1, mitochondrial OS=Mus musculus GN=Dhtkd1 PE=1 SV=1	0	blue	67.5057	0.00100394
AJ1160.5	Q99MS3	MP17L_MOUSE	Mpv17-like protein OS=Mus musculus GN=Mpv17l PE=1 SV=2	1e-29	purple	25.0331	0.00255631
AJ1160.6	A7SE07	NUBP2_NEMVE	Cytosolic Fe-S cluster assembly factor NUBP2 homolog OS=Nematostella vectensis GN=v1g229988 PE=3 SV=1	2e-45	turquoise	48.1551	0.00804055
AJ1163.3	Q8R422	CD109_MOUSE	CD109 antigen OS=Mus musculus GN=Cd109 PE=1 SV=1	7e-43	turquoise	540.926	0.000618882
AJ1163.4	Q00685	CO3_LETCA	Complement C3 (Fragment) OS=Lethenteron camtschaticum GN=C3 PE=2 SV=1	2e-11	turquoise	144.359	0.0387475
AJ1163.8	Q8K0Q5	RHG18_MOUSE	Rho GTPase-activating protein 18 OS=Mus musculus GN=Arhgap18 PE=1 SV=1	2e-88	turquoise	227.062	0.0156481
AJ1166.3	Q5GN48	DMD_PIG	Dystrophin OS=Sus scrofa GN=DMD PE=1 SV=1	4e-69	turquoise	277.408	0.0115005
AJ1166.4	P11533	DMD_CHICK	Dystrophin OS=Gallus gallus GN=DMD PE=2 SV=1	5e-15	turquoise	393.355	0.0279597
AJ1166.8	Q54DF2	MRKA_DICDI	Probable serine/threonine-protein kinase MARK-A OS=Dictyostelium discoideum GN=mrkA PE=3 SV=1	8e-08	turquoise	114.1	0.0232033
AJ1167.15	Q9H2Y9	SO5A1_HUMAN	Solute carrier organic anion transporter family member 5A1 OS=Homo sapiens GN=SLCO5A1 PE=2 SV=2	2e-11	blue	281.48	0.000195906
AJ1167.16	Q5RAM2	ERR3_PONAB	Estrogen-related receptor gamma OS=Pongo abelii GN=ESRRG PE=2 SV=1	3e-32	turquoise	406.682	0.00108516
AJ1167.5	Q6ZQ08	CNOT1_MOUSE	CCR4-NOT transcription complex subunit 1 OS=Mus musculus GN=Cnot1 PE=1 SV=2	8e-113	turquoise	339.015	0.000506374
AJ1167.6	A0JP85	CNOT1_XENTR	CCR4-NOT transcription complex subunit 1 OS=Xenopus tropicalis GN=cnot1 PE=2 SV=1	0	yellow	38.9707	0.017064
AJ1167.8	O15943	CADN_DROME	Neural-cadherin OS=Drosophila melanogaster GN=CadN PE=1 SV=2	4e-16	turquoise	686.727	8.76e-06
AJ1168.11	Q5U2X2	SPAG1_RAT	Sperm-associated antigen 1 OS=Rattus norvegicus GN=Spag1 PE=1 SV=1	8e-33	yellow	54.899	0.000758093
AJ1168.3	Q811U3	RB6I2_RAT	ELKS/Rab6-interacting/CAST family member 1 OS=Rattus norvegicus GN=Erc1 PE=1 SV=1	7e-23	turquoise	131.088	0.00280196
AJ1168.6	O15083	ERC2_HUMAN	ERC protein 2 OS=Homo sapiens GN=ERC2 PE=1 SV=3	2e-32	blue	49.8783	0.0125411
AJ1169.10	Q55EX9	Y8948_DICDI	Putative methyltransferase DDB_G0268948 OS=Dictyostelium discoideum GN=DDB_G0268948 PE=1 SV=2	5e-37	turquoise	301.781	0.012903
AJ1169.11	O08919	NUMBL_MOUSE	Numb-like protein OS=Mus musculus GN=Numbl PE=1 SV=3	4e-53	turquoise	371.413	0.000519565
AJ1169.18	Q9WTS8	FCN1_RAT	Ficolin-1 OS=Rattus norvegicus GN=Fcn1 PE=2 SV=2	9e-56	turquoise	420.57	0.0282531
AJ1169.22	Q6VMQ6	MCAF1_HUMAN	Activating transcription factor 7-interacting protein 1 OS=Homo sapiens GN=ATF7IP PE=1 SV=3	7e-09	turquoise	325.855	0.0149704
AJ1169.4	P50426	GNS_CAPHI	N-acetylglucosamine-6-sulfatase OS=Capra hircus GN=GNS PE=2 SV=1	5e-30	red	45.0334	0.00788945
AJ1169.5	Q8QGW7	LITAF_CHICK	Lipopolysaccharide-induced tumor necrosis factor-alpha factor homolog OS=Gallus gallus GN=LITAF PE=2 SV=1	7e-12	turquoise	152.1	0.0237218
AJ117.10	P51174	ACADL_MOUSE	Long-chain specific acyl-CoA dehydrogenase, mitochondrial OS=Mus musculus GN=Acadl PE=1 SV=2	1e-42	blue	259.269	0.000203171
AJ117.13	Q1L8P7	TSP3B_DANRE	Thrombospondin-3b OS=Danio rerio GN=thbs3b PE=3 SV=1	6e-138	blue	186.776	0.028189
AJ117.3	O95470	SGPL1_HUMAN	Sphingosine-1-phosphate lyase 1 OS=Homo sapiens GN=SGPL1 PE=1 SV=3	3e-174	turquoise	76.3125	0.0286023
AJ117.5	Q9NYP7	ELOV5_HUMAN	Elongation of very long chain fatty acids protein 5 OS=Homo sapiens GN=ELOVL5 PE=1 SV=1	1e-27	purple	27.1016	0.00928285
AJ1170.2	Q0VD48	VPS4B_BOVIN	Vacuolar protein sorting-associated protein 4B OS=Bos taurus GN=VPS4B PE=2 SV=1	0	turquoise	357.261	0.00154083
AJ1170.3	Q02391	GSLG1_CHICK	Golgi apparatus protein 1 OS=Gallus gallus GN=GLG1 PE=1 SV=1	2e-123	turquoise	382.7	2.32e-06
AJ1170.4	Q62638	GSLG1_RAT	Golgi apparatus protein 1 OS=Rattus norvegicus GN=Glg1 PE=1 SV=1	5e-28	blue	42.0937	0.000499306
AJ1171.1	Q96Q11	TRNT1_HUMAN	CCA tRNA nucleotidyltransferase 1, mitochondrial OS=Homo sapiens GN=TRNT1 PE=1 SV=2	3e-149	purple	15.5942	0.0364554
AJ1171.4	Q3T0F5	RAB7A_BOVIN	Ras-related protein Rab-7a OS=Bos taurus GN=RAB7A PE=2 SV=1	1e-31	blue	287.33	0.000184476
AJ1171.7	Q26622	SHR2_STRPU	Orphan steroid hormone receptor 2 OS=Strongylocentrotus purpuratus GN=SHR2 PE=1 SV=1	2e-32	pink	159.868	0.0258521
AJ1171.8	Q26622	SHR2_STRPU	Orphan steroid hormone receptor 2 OS=Strongylocentrotus purpuratus GN=SHR2 PE=1 SV=1	1e-69	turquoise	483.435	0.00198141
AJ1172.4	A2AHJ4	BRWD3_MOUSE	Bromodomain and WD repeat-containing protein 3 OS=Mus musculus GN=Brwd3 PE=1 SV=1	0	turquoise	64.395	0.00690799
AJ1173.10	Q03141	MARK3_MOUSE	MAP/microtubule affinity-regulating kinase 3 OS=Mus musculus GN=Mark3 PE=1 SV=2	4e-48	turquoise	487.337	0.0164307
AJ1173.5	Q52KI8	SRRM1_MOUSE	Serine/arginine repetitive matrix protein 1 OS=Mus musculus GN=Srrm1 PE=1 SV=2	2e-26	brown	527.662	0.0248024
AJ1173.9	Q8VHF0	MARK3_RAT	MAP/microtubule affinity-regulating kinase 3 OS=Rattus norvegicus GN=Mark3 PE=1 SV=1	9e-14	turquoise	402.47	0.00661182
AJ1174.14	Q4H4B6	SCRIB_DANRE	Protein scribble homolog OS=Danio rerio GN=scrib PE=1 SV=1	4e-121	turquoise	577.565	0.00533277
AJ1175.11	Q5MB13	ABCG2_MACMU	ATP-binding cassette sub-family G member 2 OS=Macaca mulatta GN=ABCG2 PE=2 SV=1	2e-90	blue	312.841	0.022065
AJ1175.4	Q9N1R6	BAT1_RABIT	b(0,+)-type amino acid transporter 1 OS=Oryctolagus cuniculus GN=SLC7A9 PE=1 SV=1	2e-116	blue	116.378	0.000361655
AJ1175.7	Q8CHY3	DYM_MOUSE	Dymeclin OS=Mus musculus GN=Dym PE=1 SV=1	0	turquoise	139.917	0.00671126
AJ1175.8	Q99JD4	CLAP2_RAT	CLIP-associating protein 2 OS=Rattus norvegicus GN=Clasp2 PE=1 SV=1	1e-154	turquoise	208.939	0.00389526
AJ1178.11	P19477	FIBA_PARPA	Fibrinogen-like protein A OS=Parastichopus parvimensis PE=2 SV=1	8e-50	black	485.261	2.72e-08
AJ1178.12	P19477	FIBA_PARPA	Fibrinogen-like protein A OS=Parastichopus parvimensis PE=2 SV=1	1e-62	black	488.08	0.000589959
AJ1179.19	A7RL75	TTC36_NEMVE	Tetratricopeptide repeat protein 36 homolog OS=Nematostella vectensis GN=ttc36 PE=3 SV=1	2e-25	pink	123.134	0.0150604
AJ118.15	NA	NA	NA	NA	turquoise	451.88	0.00855392
AJ118.3	Q6PCN7	HLTF_MOUSE	Helicase-like transcription factor OS=Mus musculus GN=Hltf PE=1 SV=1	6e-77	brown	637.803	0.00138554
AJ1180.4	O15440	MRP5_HUMAN	Multidrug resistance-associated protein 5 OS=Homo sapiens GN=ABCC5 PE=1 SV=2	8e-100	blue	340.132	0.00571987
AJ1182.6	P19477	FIBA_PARPA	Fibrinogen-like protein A OS=Parastichopus parvimensis PE=2 SV=1	2e-57	blue	97.8036	0.00399364
AJ1184.4	NA	NA	NA	NA	blue	299.641	0.000913618
AJ1185.4	Q5R5Z6	UBP20_PONAB	Ubiquitin carboxyl-terminal hydrolase 20 OS=Pongo abelii GN=USP20 PE=2 SV=1	5e-59	turquoise	257.207	0.00902082
AJ1185.6	NA	NA	NA	NA	blue	187.296	0.0329687
AJ1185.8	O75096	LRP4_HUMAN	Low-density lipoprotein receptor-related protein 4 OS=Homo sapiens GN=LRP4 PE=1 SV=4	4e-80	turquoise	313.974	0.0440083
AJ1187.3	Q0P4P2	FBCD1_XENTR	Fibrinogen C domain-containing protein 1 OS=Xenopus tropicalis GN=fibcd1 PE=2 SV=1	2e-37	turquoise	500.527	0.0109131
AJ1188.15	NA	NA	NA	NA	brown	803.709	1.25e-05
AJ1188.7	Q2TCH3	ACLY_SHEEP	ATP-citrate synthase OS=Ovis aries GN=ACLY PE=2 SV=1	2e-97	brown	120.209	0.0261211
AJ1189.17	A6PVS8	LRIQ3_HUMAN	Leucine-rich repeat and IQ domain-containing protein 3 OS=Homo sapiens GN=LRRIQ3 PE=1 SV=1	1e-46	black	146.036	0.0461937
AJ1189.19	Q8NE71	ABCF1_HUMAN	ATP-binding cassette sub-family F member 1 OS=Homo sapiens GN=ABCF1 PE=1 SV=2	9e-31	yellow	59.7927	0.0186755
AJ119.10	P05400	POL_CERV	Enzymatic polyprotein OS=Carnation etched ring virus GN=ORF V PE=3 SV=1	1e-11	black	125.13	0.0112862
AJ119.13	Q9QXK2	RAD18_MOUSE	E3 ubiquitin-protein ligase RAD18 OS=Mus musculus GN=Rad18 PE=1 SV=2	1e-64	turquoise	44.7996	0.0169515
AJ119.20	Q27ID4	TERT_BOVIN	Telomerase reverse transcriptase OS=Bos taurus GN=TERT PE=3 SV=2	4e-95	brown	818.437	0.00339113
AJ1190.4	Q9R0A0	PEX14_MOUSE	Peroxisomal membrane protein PEX14 OS=Mus musculus GN=Pex14 PE=1 SV=1	2e-40	blue	48.3452	0.00448775
AJ1190.6	P46437	GST_MUSDO	Glutathione S-transferase OS=Musca domestica PE=2 SV=1	3e-31	purple	22.7008	0.0109144
AJ1193.1	Q96JQ0	PCD16_HUMAN	Protocadherin-16 OS=Homo sapiens GN=DCHS1 PE=1 SV=1	5e-13	turquoise	389.001	0.00297386
AJ1193.3	Q60809	CNOT7_MOUSE	CCR4-NOT transcription complex subunit 7 OS=Mus musculus GN=Cnot7 PE=1 SV=1	5e-143	yellow	26.414	0.0434432
AJ1194.7	Q25117	ATPB_HEMPU	ATP synthase subunit beta, mitochondrial OS=Hemicentrotus pulcherrimus PE=2 SV=1	3e-51	blue	360.921	0.0045526
AJ1195.1	P0C6B8	SVEP1_RAT	Sushi, von Willebrand factor type A, EGF and pentraxin domain-containing protein 1 OS=Rattus norvegicus GN=Svep1 PE=1 SV=1	6e-118	turquoise	307.336	0.000674791
AJ1195.9	P0C548	PLPL2_RAT	Patatin-like phospholipase domain-containing protein 2 OS=Rattus norvegicus GN=Pnpla2 PE=1 SV=1	2e-66	turquoise	224.706	0.00410526
AJ1196.8	P21127	CD11B_HUMAN	Cyclin-dependent kinase 11B OS=Homo sapiens GN=CDK11B PE=1 SV=3	0	brown	794.077	0.00123297
AJ1197.13	Q498D6	FGFR4_RAT	Fibroblast growth factor receptor 4 OS=Rattus norvegicus GN=Fgfr4 PE=1 SV=1	5e-13	red	139.934	0.04953
AJ1197.3	P0C1J6	FKBP4_RHIO9	FK506-binding protein 4 OS=Rhizopus delemar (strain RA 99-880 / ATCC MYA-4621 / FGSC 9543 / NRRL 43880) GN=FKBP4 PE=3 SV=1	3e-08	yellow	65.4493	0.0414946
AJ1199.1	P79171	AMPN_FELCA	Aminopeptidase N OS=Felis catus GN=ANPEP PE=1 SV=3	1e-92	blue	314.537	9.59e-05
AJ12.15	Q6P1C6	LRIG3_MOUSE	Leucine-rich repeats and immunoglobulin-like domains protein 3 OS=Mus musculus GN=Lrig3 PE=1 SV=1	4e-19	purple	86.5781	0.0192173
AJ12.24	Q9EPT5	SO2A1_MOUSE	Solute carrier organic anion transporter family member 2A1 OS=Mus musculus GN=Slco2a1 PE=1 SV=2	2e-57	red	52.1692	0.035217
AJ12.25	P29374	ARI4A_HUMAN	AT-rich interactive domain-containing protein 4A OS=Homo sapiens GN=ARID4A PE=1 SV=3	2e-13	yellow	60.9783	0.0202853
AJ12.26	P29374	ARI4A_HUMAN	AT-rich interactive domain-containing protein 4A OS=Homo sapiens GN=ARID4A PE=1 SV=3	3e-20	yellow	88.2964	0.0369121
AJ12.32	O14678	ABCD4_HUMAN	ATP-binding cassette sub-family D member 4 OS=Homo sapiens GN=ABCD4 PE=1 SV=1	0	turquoise	189.519	0.000503558
AJ12.34	Q5ZID1	MED17_CHICK	Mediator of RNA polymerase II transcription subunit 17 OS=Gallus gallus GN=MED17 PE=2 SV=1	1e-127	turquoise	40.4857	0.00355324
AJ12.36	P51570	GALK1_HUMAN	Galactokinase OS=Homo sapiens GN=GALK1 PE=1 SV=1	1e-161	blue	72.4818	0.0479331
AJ12.39	P04047	KITH_CHICK	Thymidine kinase, cytosolic OS=Gallus gallus GN=TK1 PE=1 SV=1	6e-90	yellow	25.2295	0.0167238
AJ12.43	Q8UWD8	GDF8_COLLI	Growth/differentiation factor 8 OS=Columba livia GN=MSTN PE=2 SV=1	9e-28	pink	65.6071	0.00723362
AJ12.45	Q6P848	MARE1_XENTR	Microtubule-associated protein RP/EB family member 1 OS=Xenopus tropicalis GN=mapre1 PE=2 SV=1	2e-67	turquoise	277.697	0.0123054
AJ1200.5	Q3UQ28	PXDN_MOUSE	Peroxidasin homolog OS=Mus musculus GN=Pxdn PE=1 SV=2	0	magenta	77.1989	0.0494234
AJ1200.9	Q5GH73	XKR6_HUMAN	XK-related protein 6 OS=Homo sapiens GN=XKR6 PE=2 SV=1	2e-59	brown	156.01	0.0179347
AJ1201.6	Q7Z2Y8	GVIN1_HUMAN	Interferon-induced very large GTPase 1 OS=Homo sapiens GN=GVINP1 PE=2 SV=2	2e-101	magenta	59.092	3.25e-05
AJ1202.14	Q9CQS5	RIOK2_MOUSE	Serine/threonine-protein kinase RIO2 OS=Mus musculus GN=Riok2 PE=1 SV=1	5e-48	blue	257.753	0.00446548
AJ1202.2	Q09717	RANG_SCHPO	Ran-specific GTPase-activating protein 1 OS=Schizosaccharomyces pombe (strain 972 / ATCC 24843) GN=sbp1 PE=1 SV=1	3e-06	yellow	76.9256	0.014153
AJ1203.7	Q9UKP4	ATS7_HUMAN	A disintegrin and metalloproteinase with thrombospondin motifs 7 OS=Homo sapiens GN=ADAMTS7 PE=1 SV=2	2e-43	blue	181.261	0.00205944
AJ1203.8	Q1EHB3	ATS7_RAT	A disintegrin and metalloproteinase with thrombospondin motifs 7 OS=Rattus norvegicus GN=Adamts7 PE=1 SV=1	2e-16	turquoise	390.489	0.00834263
AJ1203.9	Q1EHB3	ATS7_RAT	A disintegrin and metalloproteinase with thrombospondin motifs 7 OS=Rattus norvegicus GN=Adamts7 PE=1 SV=1	1e-41	blue	49.7158	0.0404814
AJ1205.9	Q962T1	RL32_SPOFR	60S ribosomal protein L32 OS=Spodoptera frugiperda GN=RpL32 PE=2 SV=1	8e-52	black	247.098	0.00277047
AJ1206.9	P07192	MAL3_DROME	Maltase A3 OS=Drosophila melanogaster GN=Mal-A3 PE=2 SV=2	1e-97	blue	403.035	0.00374417
AJ1207.11	Q5TAX3	TUT4_HUMAN	Terminal uridylyltransferase 4 OS=Homo sapiens GN=ZCCHC11 PE=1 SV=3	1e-90	brown	228.319	0.0352462
AJ1207.12	Q9Y2D8	ADIP_HUMAN	Afadin- and alpha-actinin-binding protein OS=Homo sapiens GN=SSX2IP PE=1 SV=3	1e-17	blue	60.858	0.0272237
AJ1207.21	F7J220	SRCR1_PATPE	Scavenger receptor cysteine-rich domain superfamily protein OS=Patiria pectinifera GN=SRCR1 PE=1 SV=1	6e-51	blue	326.421	0.00826094
AJ1209.3	Q4R562	ARRB1_MACFA	Beta-arrestin-1 OS=Macaca fascicularis GN=ARRB1 PE=2 SV=1	9e-47	yellow	41.207	0.000298729
AJ1209.6	Q8K245	UVRAG_MOUSE	UV radiation resistance associated protein OS=Mus musculus GN=Uvrag PE=1 SV=2	4e-78	turquoise	128.782	0.00923545
AJ121.12	P51159	RB27A_HUMAN	Ras-related protein Rab-27A OS=Homo sapiens GN=RAB27A PE=1 SV=3	5e-66	brown	378.875	0.00243361
AJ121.28	A2AJ76	HMCN2_MOUSE	Hemicentin-2 OS=Mus musculus GN=Hmcn2 PE=2 SV=1	8e-09	blue	342.629	0.0127153
AJ121.4	Q868Z9	PPN_DROME	Papilin OS=Drosophila melanogaster GN=Ppn PE=1 SV=2	1e-102	turquoise	372.436	0.00726591
AJ1211.10	Q24535	SRF_DROME	Serum response factor homolog OS=Drosophila melanogaster GN=bs PE=1 SV=2	4e-66	turquoise	204.01	0.00160755
AJ1214.3	Q9Y6R7	FCGBP_HUMAN	IgGFc-binding protein OS=Homo sapiens GN=FCGBP PE=1 SV=3	3e-37	turquoise	166.221	0.000285881
AJ1214.6	Q28983	ZAN_PIG	Zonadhesin OS=Sus scrofa GN=ZAN PE=1 SV=1	2e-66	turquoise	191.956	3.44e-05
AJ1217.16	P48605	TCPG_DROME	T-complex protein 1 subunit gamma OS=Drosophila melanogaster GN=Cctgamma PE=2 SV=2	2e-123	turquoise	141.49	0.00217719
AJ1217.17	P50143	TCPG_XENLA	T-complex protein 1 subunit gamma OS=Xenopus laevis GN=cct3 PE=2 SV=2	5e-29	turquoise	157.512	0.0302877
AJ1217.9	Q90647	VATA_CHICK	V-type proton ATPase catalytic subunit A OS=Gallus gallus GN=ATP6V1A PE=2 SV=1	0	turquoise	316.188	0.0102479
AJ1218.1	Q4ZJM9	C1QL4_MOUSE	Complement C1q-like protein 4 OS=Mus musculus GN=C1ql4 PE=1 SV=1	5e-11	black	400.895	0.0345321
AJ1219.3	Q08D64	ABCB6_XENTR	ATP-binding cassette sub-family B member 6, mitochondrial OS=Xenopus tropicalis GN=abcb6 PE=2 SV=1	0	turquoise	254.256	2.08e-05
AJ1219.9	Q14562	DHX8_HUMAN	ATP-dependent RNA helicase DHX8 OS=Homo sapiens GN=DHX8 PE=1 SV=1	3e-171	turquoise	368.022	0.0211066
AJ1220.2	O02466	ILPR_BRALA	Insulin-like peptide receptor OS=Branchiostoma lanceolatum PE=2 SV=1	1e-51	turquoise	631.705	2.08e-05
AJ1221.13	Q6PGY5	DJC21_DANRE	DnaJ homolog subfamily C member 21 OS=Danio rerio GN=dnajc21 PE=2 SV=1	1e-105	brown	222.588	0.0465029
AJ1221.14	Q8QZR1	ATTY_MOUSE	Tyrosine aminotransferase OS=Mus musculus GN=Tat PE=1 SV=1	2e-58	blue	149.078	0.0448261
AJ1221.9	Q9N5Y2	TECR_CAEEL	Probable very-long-chain enoyl-CoA reductase art-1 OS=Caenorhabditis elegans GN=art-1 PE=3 SV=1	7e-47	blue	198.757	0.00229392
AJ1222.2	NA	NA	NA	NA	pink	144.821	0.00539954
AJ1222.6	Q8NBN7	RDH13_HUMAN	Retinol dehydrogenase 13 OS=Homo sapiens GN=RDH13 PE=1 SV=2	1e-97	turquoise	154.306	0.00456305
AJ1222.8	Q5ZQU0	SNED1_RAT	Sushi, nidogen and EGF-like domain-containing protein 1 OS=Rattus norvegicus GN=Sned1 PE=2 SV=2	5e-33	blue	302.509	1.87e-05
AJ1223.7	O00567	NOP56_HUMAN	Nucleolar protein 56 OS=Homo sapiens GN=NOP56 PE=1 SV=4	0	yellow	25.2128	0.021982
AJ1223.8	Q4VBD2	TAPT1_MOUSE	Transmembrane anterior posterior transformation protein 1 OS=Mus musculus GN=Tapt1 PE=1 SV=2	1e-150	blue	45.3826	0.0151348
AJ1224.1	P78314	3BP2_HUMAN	SH3 domain-binding protein 2 OS=Homo sapiens GN=SH3BP2 PE=1 SV=2	4e-08	turquoise	429.178	0.0157573
AJ1224.12	P80146	SEPR_THESR	Extracellular serine proteinase OS=Thermus sp. (strain Rt41A) PE=1 SV=3	2e-63	pink	165.232	0.0176136
AJ1224.3	Q6P8U6	LIPP_MOUSE	Pancreatic triacylglycerol lipase OS=Mus musculus GN=Pnlip PE=1 SV=1	3e-65	black	450.173	0.00192108
AJ1225.11	Q8R1E7	TM234_MOUSE	Transmembrane protein 234 OS=Mus musculus GN=Tmem234 PE=1 SV=1	8e-34	yellow	37.1571	0.00599504
AJ1227.3	Q6NV34	DECR2_DANRE	Peroxisomal 2,4-dienoyl-CoA reductase OS=Danio rerio GN=decr2 PE=2 SV=1	4e-104	blue	175.13	0.00429197
AJ1228.12	P50428	ARSA_MOUSE	Arylsulfatase A OS=Mus musculus GN=Arsa PE=1 SV=2	4e-175	turquoise	136.749	0.00589144
AJ1228.13	Q8SQA4	CD97_BOVIN	CD97 antigen OS=Bos taurus GN=CD97 PE=2 SV=1	2e-29	magenta	48.2366	0.0018292
AJ1229.6	Q5ZMV8	RPGP2_CHICK	Rap1 GTPase-activating protein 2 OS=Gallus gallus GN=RAP1GAP2 PE=2 SV=2	2e-125	yellow	31.053	0.0396192
AJ1229.8	Q4FZX7	SRPRB_RAT	Signal recognition particle receptor subunit beta OS=Rattus norvegicus GN=Srprb PE=2 SV=1	2e-14	brown	707.781	0.014149
AJ123.13	Q6GYQ0	RGPA1_HUMAN	Ral GTPase-activating protein subunit alpha-1 OS=Homo sapiens GN=RALGAPA1 PE=1 SV=1	2e-11	turquoise	665.837	0.00149767
AJ123.15	O55007	RGPA1_RAT	Ral GTPase-activating protein subunit alpha-1 OS=Rattus norvegicus GN=Ralgapa1 PE=1 SV=2	0	turquoise	332.965	0.0406927
AJ123.18	Q08C93	ABD12_DANRE	Monoacylglycerol lipase ABHD12 OS=Danio rerio GN=abhd12 PE=2 SV=1	6e-81	blue	85.576	0.0119973
AJ123.8	Q8NHS4	CLHC1_HUMAN	Clathrin heavy chain linker domain-containing protein 1 OS=Homo sapiens GN=CLHC1 PE=1 SV=3	9e-59	yellow	139.004	0.0175279
AJ1230.3	NA	NA	NA	NA	red	45.8022	0.0304407
AJ1230.7	Q6PBN5	AUP1_DANRE	Ancient ubiquitous protein 1 OS=Danio rerio GN=aup1 PE=2 SV=2	1e-56	turquoise	97.3602	0.00841405
AJ1230.8	Q5T4F4	ZFY27_HUMAN	Protrudin OS=Homo sapiens GN=ZFYVE27 PE=1 SV=1	6e-14	turquoise	108.259	0.0475617
AJ1231.12	O15254	ACOX3_HUMAN	Peroxisomal acyl-coenzyme A oxidase 3 OS=Homo sapiens GN=ACOX3 PE=1 SV=2	6e-130	blue	406.217	0.000330061
AJ1231.13	Q5RAU0	ACOX3_PONAB	Peroxisomal acyl-coenzyme A oxidase 3 OS=Pongo abelii GN=ACOX3 PE=2 SV=1	4e-26	pink	121.496	0.0438095
AJ1231.6	Q3ZCK3	BPNT1_BOVIN	3'(2'),5'-bisphosphate nucleotidase 1 OS=Bos taurus GN=BPNT1 PE=2 SV=1	9e-32	blue	408.479	7.18e-05
AJ1231.9	Q6TGZ5	HPPD_DANRE	4-hydroxyphenylpyruvate dioxygenase OS=Danio rerio GN=hpd PE=2 SV=1	1e-134	blue	132.8	0.0216954
AJ1232.14	Q62217	SEM5A_MOUSE	Semaphorin-5A OS=Mus musculus GN=Sema5a PE=2 SV=1	3e-39	turquoise	86.4398	0.0149784
AJ1232.2	P47934	CACP_MOUSE	Carnitine O-acetyltransferase OS=Mus musculus GN=Crat PE=1 SV=3	8e-131	blue	108.831	0.00467975
AJ1232.38	P19477	FIBA_PARPA	Fibrinogen-like protein A OS=Parastichopus parvimensis PE=2 SV=1	4e-34	turquoise	493.742	0.01116
AJ1232.7	Q9Y6K8	KAD5_HUMAN	Adenylate kinase isoenzyme 5 OS=Homo sapiens GN=AK5 PE=1 SV=2	2e-82	turquoise	198.339	0.0111792
AJ1233.14	Q5ZLY5	PKHF2_CHICK	Pleckstrin homology domain-containing family F member 2 OS=Gallus gallus GN=PLEKHF2 PE=2 SV=1	1e-95	blue	45.6613	0.0229194
AJ1234.4	Q1G7G9	TALD3_CHICK	TALPID3 protein OS=Gallus gallus GN=TALPID3 PE=2 SV=2	1e-07	brown	274.779	0.0340474
AJ1234.5	Q9BXW4	MLP3C_HUMAN	Microtubule-associated proteins 1A/1B light chain 3C OS=Homo sapiens GN=MAP1LC3C PE=1 SV=1	9e-44	turquoise	224.289	0.00756691
AJ1234.6	D4A7U2	CARTF_RAT	Calcium-responsive transcription factor OS=Rattus norvegicus GN=Carf PE=1 SV=1	1e-09	brown	420.07	0.0142441
AJ1235.4	Q9GYZ0	KIF15_STRPU	Kinesin-like protein KIF15 OS=Strongylocentrotus purpuratus GN=KIF15 PE=1 SV=1	9e-10	yellow	26.6148	0.0246301
AJ1237.7	P49756	RBM25_HUMAN	RNA-binding protein 25 OS=Homo sapiens GN=RBM25 PE=1 SV=3	1e-35	yellow	32.8678	0.0080894
AJ1238.10	O19094	OCTC_BOVIN	Peroxisomal carnitine O-octanoyltransferase OS=Bos taurus GN=CROT PE=1 SV=1	6e-126	red	166.289	0.0382706
AJ1238.2	O75521	ECI2_HUMAN	Enoyl-CoA delta isomerase 2, mitochondrial OS=Homo sapiens GN=ECI2 PE=1 SV=4	2e-88	blue	131.724	0.0427787
AJ1238.3	Q7ZXT3	EDC4_XENLA	Enhancer of mRNA-decapping protein 4 OS=Xenopus laevis GN=edc4 PE=2 SV=1	5e-27	turquoise	183.498	0.0407749
AJ1238.5	Q6P2E9	EDC4_HUMAN	Enhancer of mRNA-decapping protein 4 OS=Homo sapiens GN=EDC4 PE=1 SV=1	1e-68	brown	624.133	0.00480496
AJ1239.1	Q5JU00	TCTE1_HUMAN	T-complex-associated testis-expressed protein 1 OS=Homo sapiens GN=TCTE1 PE=2 SV=1	6e-12	brown	631.106	0.0416425
AJ1239.3	Q26417	OTX_STRPU	Homeobox protein OTX OS=Strongylocentrotus purpuratus GN=OTX PE=2 SV=1	1e-63	brown	800.615	1.85e-06
AJ1239.6	Q7ZX22	WDR24_XENLA	WD repeat-containing protein 24 OS=Xenopus laevis GN=wdr24 PE=2 SV=1	7e-24	turquoise	321.159	0.0237462
AJ1239.8	NA	NA	NA	NA	turquoise	153.054	0.0238398
AJ124.34	Q91ZN1	COR1A_RAT	Coronin-1A OS=Rattus norvegicus GN=Coro1a PE=1 SV=3	1e-28	pink	146.118	7.8e-12
AJ124.36	Q803K4	SETD6_DANRE	N-lysine methyltransferase setd6 OS=Danio rerio GN=setd6 PE=2 SV=1	1e-49	red	23.9249	0.000681332
AJ124.43	Q6P819	RCD1_XENTR	Cell differentiation protein RCD1 homolog OS=Xenopus tropicalis GN=rqcd1 PE=2 SV=1	8e-89	yellow	67.7366	0.00357325
AJ124.46	Q6UE39	GLT13_RAT	Polypeptide N-acetylgalactosaminyltransferase 13 OS=Rattus norvegicus GN=Galnt13 PE=2 SV=1	0	blue	32.8441	0.006942
AJ124.47	Q5U430	UBR3_MOUSE	E3 ubiquitin-protein ligase UBR3 OS=Mus musculus GN=Ubr3 PE=1 SV=3	2e-48	brown	174.779	0.0379603
AJ124.6	P04040	CATA_HUMAN	Catalase OS=Homo sapiens GN=CAT PE=1 SV=3	0	red	107.916	0.0226452
AJ1240.3	Q3T105	GALE_BOVIN	UDP-glucose 4-epimerase OS=Bos taurus GN=GALE PE=2 SV=2	2e-77	blue	140.648	0.0105778
AJ1240.9	B4MRZ8	EIF3C_DROWI	Eukaryotic translation initiation factor 3 subunit C OS=Drosophila willistoni GN=eIF3-S8 PE=3 SV=1	5e-27	turquoise	60.094	0.00173874
AJ1241.10	Q8C190	VP9D1_MOUSE	VPS9 domain-containing protein 1 OS=Mus musculus GN=Vps9d1 PE=1 SV=1	8e-23	blue	34.021	0.00210481
AJ1241.12	Q9D6J6	NDUV2_MOUSE	NADH dehydrogenase [ubiquinone] flavoprotein 2, mitochondrial OS=Mus musculus GN=Ndufv2 PE=1 SV=2	1e-123	brown	119.007	0.0023198
AJ1241.6	Q6PBF7	EMC4_XENTR	ER membrane protein complex subunit 4 OS=Xenopus tropicalis GN=emc4 PE=2 SV=1	2e-47	blue	51.8845	0.0046696
AJ1241.9	Q6P011	EMC4_DANRE	ER membrane protein complex subunit 4 OS=Danio rerio GN=emc4 PE=2 SV=1	9e-71	red	15.6723	0.0474305
AJ1242.3	Q7Z7E8	UB2Q1_HUMAN	Ubiquitin-conjugating enzyme E2 Q1 OS=Homo sapiens GN=UBE2Q1 PE=1 SV=1	2e-120	turquoise	141.061	0.000311992
AJ1242.5	O76536	HYAL_STRPU	Hyalin (Fragment) OS=Strongylocentrotus purpuratus PE=2 SV=1	6e-17	blue	115.626	0.0029498
AJ1244.8	P54802	ANAG_HUMAN	Alpha-N-acetylglucosaminidase OS=Homo sapiens GN=NAGLU PE=1 SV=2	8e-48	red	51.9921	0.0314653
AJ1246.4	Q5NC05	TTF2_MOUSE	Transcription termination factor 2 OS=Mus musculus GN=Ttf2 PE=1 SV=2	1e-99	turquoise	187.872	0.0141191
AJ1248.10	Q90YG6	T2AG_ONCMY	Transcription initiation factor IIA subunit 2 OS=Oncorhynchus mykiss GN=gtf2a2 PE=3 SV=1	6e-44	turquoise	153.11	0.00505628
AJ125.14	F6WXT2	NU188_XENTR	Nucleoporin NUP188 homolog OS=Xenopus tropicalis GN=nup188 PE=2 SV=1	8e-51	turquoise	549.538	0.00326821
AJ1251.3	Q7T0S7	CFA36_XENLA	Cilia- and flagella-associated protein 36 OS=Xenopus laevis GN=cfap36 PE=2 SV=1	9e-51	turquoise	72.9794	0.0194155
AJ1252.4	Q56UN5	M3K19_HUMAN	Mitogen-activated protein kinase kinase kinase 19 OS=Homo sapiens GN=MAP3K19 PE=2 SV=1	7e-98	red	37.8383	0.0277598
AJ1256.2	P05434	CATR_CHLRE	Caltractin OS=Chlamydomonas reinhardtii PE=1 SV=1	2e-17	brown	805.423	8.39e-05
AJ1256.6	Q6ZPS6	AKIB1_MOUSE	Ankyrin repeat and IBR domain-containing protein 1 OS=Mus musculus GN=Ankib1 PE=1 SV=2	0	turquoise	564.503	0.00213042
AJ1257.9	A5PKG6	UBE4A_BOVIN	Ubiquitin conjugation factor E4 A OS=Bos taurus GN=UBE4A PE=2 SV=1	5e-85	blue	219.703	0.000806793
AJ1259.12	NA	NA	NA	NA	brown	400.585	1.23e-05
AJ126.1	P23358	RL12_RAT	60S ribosomal protein L12 OS=Rattus norvegicus GN=Rpl12 PE=2 SV=1	2e-93	yellow	32.9611	0.00215882
AJ126.22	Q86W24	NAL14_HUMAN	NACHT, LRR and PYD domains-containing protein 14 OS=Homo sapiens GN=NLRP14 PE=1 SV=1	2e-06	blue	178.392	0.000913892
AJ126.3	P30838	AL3A1_HUMAN	Aldehyde dehydrogenase, dimeric NADP-preferring OS=Homo sapiens GN=ALDH3A1 PE=1 SV=3	8e-147	blue	445.975	9.03e-06
AJ126.5	P30838	AL3A1_HUMAN	Aldehyde dehydrogenase, dimeric NADP-preferring OS=Homo sapiens GN=ALDH3A1 PE=1 SV=3	4e-145	blue	397.037	9.88e-06
AJ1260.11	Q5RC32	MDM1_PONAB	Nuclear protein MDM1 OS=Pongo abelii GN=MDM1 PE=2 SV=2	4e-29	turquoise	427.05	0.0117521
AJ1261.1	P16924	P4HA1_CHICK	Prolyl 4-hydroxylase subunit alpha-1 OS=Gallus gallus GN=P4HA1 PE=1 SV=1	7e-30	yellow	12.6117	0.0290085
AJ1261.12	O15162	PLS1_HUMAN	Phospholipid scramblase 1 OS=Homo sapiens GN=PLSCR1 PE=1 SV=1	4e-53	turquoise	140.63	0.00790096
AJ1261.8	Q96QE3	ATAD5_HUMAN	ATPase family AAA domain-containing protein 5 OS=Homo sapiens GN=ATAD5 PE=1 SV=4	1e-24	yellow	74.289	0.00402635
AJ1263.14	Q9Z1S0	BUB1B_MOUSE	Mitotic checkpoint serine/threonine-protein kinase BUB1 beta OS=Mus musculus GN=Bub1b PE=1 SV=2	1e-50	yellow	48.7684	0.00239333
AJ1263.5	Q9I7F7	PR2_DROME	Tyrosine-protein kinase PR2 OS=Drosophila melanogaster GN=PR2 PE=1 SV=3	4e-48	turquoise	337.799	0.000512347
AJ1264.4	P32138	YIHQ_ECOLI	Alpha-glucosidase YihQ OS=Escherichia coli (strain K12) GN=yihQ PE=1 SV=3	0	blue	89.1599	0.00205127
AJ1265.4	Q9UIF8	BAZ2B_HUMAN	Bromodomain adjacent to zinc finger domain protein 2B OS=Homo sapiens GN=BAZ2B PE=1 SV=3	3e-66	brown	486.099	0.0281344
AJ1266.5	O70497	FCN2_MOUSE	Ficolin-2 OS=Mus musculus GN=Fcn2 PE=2 SV=2	2e-24	black	238.069	9.01e-05
AJ1267.12	Q9UA35	S28A3_EPTST	Solute carrier family 28 member 3 OS=Eptatretus stoutii GN=SLC28A3 PE=2 SV=1	4e-65	turquoise	49.8404	0.0187021
AJ1267.15	S4R1M9	OSB10_MOUSE	Oxysterol-binding protein-related protein 10 OS=Mus musculus GN=Osbpl10 PE=1 SV=1	0	blue	382.765	4.77e-05
AJ1268.6	Q9VJ79	PDE11_DROME	Dual 3',5'-cyclic-AMP and -GMP phosphodiesterase 11 OS=Drosophila melanogaster GN=Pde11 PE=1 SV=4	1e-33	turquoise	236.004	0.0309851
AJ1269.2	Q9QZM6	NCKX1_RAT	Sodium/potassium/calcium exchanger 1 OS=Rattus norvegicus GN=Slc24a1 PE=2 SV=1	2e-46	turquoise	382.533	0.0450352
AJ127.8	Q9Y2M2	SSUH2_HUMAN	Protein SSUH2 homolog OS=Homo sapiens GN=SSUH2 PE=1 SV=1	6e-38	yellow	38.8558	0.0414593
AJ1272.12	Q9CWP6	MSPD2_MOUSE	Motile sperm domain-containing protein 2 OS=Mus musculus GN=Mospd2 PE=1 SV=2	1e-46	blue	319.823	0.0292862
AJ1272.16	Q7T163	KDIS_DANRE	Kinase D-interacting substrate of 220 kDa OS=Danio rerio GN=kidins220 PE=2 SV=2	2e-68	turquoise	209.163	0.000657437
AJ1272.17	Q7T163	KDIS_DANRE	Kinase D-interacting substrate of 220 kDa OS=Danio rerio GN=kidins220 PE=2 SV=2	3e-130	turquoise	293.867	0.000100599
AJ1274.13	Q5R8Z8	RAB14_PONAB	Ras-related protein Rab-14 OS=Pongo abelii GN=RAB14 PE=2 SV=3	4e-98	turquoise	155.386	6.09e-05
AJ1274.15	Q62839	GOGA2_RAT	Golgin subfamily A member 2 OS=Rattus norvegicus GN=Golga2 PE=1 SV=4	3e-37	brown	301.124	0.00174457
AJ1274.7	P98198	AT8B2_HUMAN	Phospholipid-transporting ATPase ID OS=Homo sapiens GN=ATP8B2 PE=1 SV=2	3e-46	blue	32.337	0.00542238
AJ1275.1	Q6DEU9	CTR9_XENTR	RNA polymerase-associated protein CTR9 homolog OS=Xenopus tropicalis GN=ctr9 PE=2 SV=1	0	magenta	19.4919	0.0422472
AJ1275.11	Q9YHZ6	CDC45_XENLA	Cell division control protein 45 homolog OS=Xenopus laevis GN=cdc45 PE=1 SV=2	9e-68	purple	30.2642	0.0263753
AJ1275.12	NA	NA	NA	NA	brown	137.536	6.77e-07
AJ1275.14	P54198	HIRA_HUMAN	Protein HIRA OS=Homo sapiens GN=HIRA PE=1 SV=2	6e-81	blue	17.6088	0.0136465
AJ1275.2	P79274	ACADL_PIG	Long-chain specific acyl-CoA dehydrogenase, mitochondrial OS=Sus scrofa GN=ACADL PE=2 SV=1	0	blue	354.444	0.000373963
AJ1275.7	Q95R48	OCTL_DROME	Organic cation transporter-like protein OS=Drosophila melanogaster GN=Orct2 PE=2 SV=2	9e-36	turquoise	232.359	0.00461881
AJ1279.25	Q2T9S7	FBX7_BOVIN	F-box only protein 7 OS=Bos taurus GN=FBXO7 PE=2 SV=1	5e-49	brown	544.964	0.0461039
AJ1279.27	Q91ZW6	TMLH_RAT	Trimethyllysine dioxygenase, mitochondrial OS=Rattus norvegicus GN=Tmlhe PE=1 SV=2	6e-60	blue	389.376	0.00825979
AJ1279.28	Q7Z4I7	LIMS2_HUMAN	LIM and senescent cell antigen-like-containing domain protein 2 OS=Homo sapiens GN=LIMS2 PE=1 SV=1	1e-16	turquoise	212.695	0.0077306
AJ1279.5	Q8K4C0	FMO5_RAT	Dimethylaniline monooxygenase [N-oxide-forming] 5 OS=Rattus norvegicus GN=Fmo5 PE=1 SV=3	3e-79	blue	117.063	0.0262228
AJ128.10	Q04656	ATP7A_HUMAN	Copper-transporting ATPase 1 OS=Homo sapiens GN=ATP7A PE=1 SV=3	0	magenta	99.9633	0.0198088
AJ128.11	Q5R4G0	SGPL1_PONAB	Sphingosine-1-phosphate lyase 1 OS=Pongo abelii GN=SGPL1 PE=2 SV=1	2e-104	blue	68.2454	0.0127786
AJ1280.6	Q95XX1	PNCB_CAEEL	Nicotinate phosphoribosyltransferase OS=Caenorhabditis elegans GN=Y54G2A.17 PE=3 SV=3	2e-53	turquoise	471.88	0.00538693
AJ1281.9	Q99J59	TSN1_MOUSE	Tetraspanin-1 OS=Mus musculus GN=Tspan1 PE=2 SV=1	7e-13	blue	178.399	0.0072111
AJ1282.9	O02213	SER2_CAEEL	Tyramine receptor Ser-2 OS=Caenorhabditis elegans GN=ser-2 PE=1 SV=4	2e-45	brown	776.126	0.0432588
AJ1283.12	Q16787	LAMA3_HUMAN	Laminin subunit alpha-3 OS=Homo sapiens GN=LAMA3 PE=1 SV=2	4e-97	turquoise	316.743	0.000151592
AJ1283.13	O15230	LAMA5_HUMAN	Laminin subunit alpha-5 OS=Homo sapiens GN=LAMA5 PE=1 SV=8	1e-38	turquoise	451.821	0.000243464
AJ1283.14	Q00174	LAMA_DROME	Laminin subunit alpha OS=Drosophila melanogaster GN=LanA PE=1 SV=2	0	turquoise	410.967	0.000512428
AJ1283.6	Q640Z6	NU153_XENLA	Nuclear pore complex protein Nup153 OS=Xenopus laevis GN=nup153 PE=1 SV=1	5e-55	turquoise	459.973	3.02e-05
AJ1283.9	Q8AY73	XPO2_ORENI	Exportin-2 OS=Oreochromis niloticus GN=cse1l PE=2 SV=1	0	turquoise	285.686	0.00292453
AJ1284.12	Q96AE7	TTC17_HUMAN	Tetratricopeptide repeat protein 17 OS=Homo sapiens GN=TTC17 PE=1 SV=1	3e-69	blue	62.8203	0.0431303
AJ1284.20	F6R2G2	NLRC4_XENTR	NLR family CARD domain-containing protein 4 OS=Xenopus tropicalis GN=nlrc4 PE=2 SV=2	6e-08	red	64.1215	0.0295546
AJ1284.6	A6QL63	BTBDB_HUMAN	Ankyrin repeat and BTB/POZ domain-containing protein BTBD11 OS=Homo sapiens GN=BTBD11 PE=2 SV=3	7e-48	turquoise	514.385	0.00525375
AJ1285.5	Q8BH79	ANO10_MOUSE	Anoctamin-10 OS=Mus musculus GN=Ano10 PE=1 SV=1	4e-55	brown	292.728	0.0193332
AJ1286.6	NA	NA	NA	NA	brown	230.468	0.00421755
AJ1287.1	Q5XM24	APRA_DICDI	Autocrine proliferation repressor protein A OS=Dictyostelium discoideum GN=aprA PE=1 SV=1	2e-84	red	136.812	0.00159615
AJ1287.9	Q5R7A2	ALG1_PONAB	Chitobiosyldiphosphodolichol beta-mannosyltransferase OS=Pongo abelii GN=ALG1 PE=2 SV=1	2e-124	red	87.0278	0.00065931
AJ1288.4	Q8K4L0	DDX54_MOUSE	ATP-dependent RNA helicase DDX54 OS=Mus musculus GN=Ddx54 PE=1 SV=1	0	yellow	85.7076	0.0215062
AJ1289.11	P04323	POL3_DROME	Retrovirus-related Pol polyprotein from transposon 17.6 OS=Drosophila melanogaster GN=pol PE=3 SV=1	7e-71	purple	65.9876	0.00487514
AJ129.16	NA	NA	NA	NA	turquoise	44.5644	0.0416701
AJ129.22	Q921M3	SF3B3_MOUSE	Splicing factor 3B subunit 3 OS=Mus musculus GN=Sf3b3 PE=1 SV=1	0	turquoise	142.34	0.0139019
AJ129.24	O95490	AGRL2_HUMAN	Adhesion G protein-coupled receptor L2 OS=Homo sapiens GN=ADGRL2 PE=1 SV=2	5e-07	brown	798.196	0.00770251
AJ129.8	Q9D939	ST1C2_MOUSE	Sulfotransferase 1C2 OS=Mus musculus GN=Sult1c2 PE=1 SV=1	1e-53	blue	142.828	0.00201421
AJ1290.15	Q9TXQ1	TNKS1_CAEEL	Tankyrase-like protein OS=Caenorhabditis elegans GN=tank-1 PE=2 SV=1	2e-43	turquoise	655.416	1.54e-05
AJ1290.18	P11498	PYC_HUMAN	Pyruvate carboxylase, mitochondrial OS=Homo sapiens GN=PC PE=1 SV=2	0	turquoise	447.78	1.15e-05
AJ1291.3	Q5ZJ66	SYEM_CHICK	Probable glutamate--tRNA ligase, mitochondrial OS=Gallus gallus GN=EARS2 PE=2 SV=1	8e-166	turquoise	70.0405	0.0170447
AJ1291.8	Q9Y625	GPC6_HUMAN	Glypican-6 OS=Homo sapiens GN=GPC6 PE=1 SV=1	8e-49	turquoise	143.615	0.00419371
AJ1291.9	Q9Y625	GPC6_HUMAN	Glypican-6 OS=Homo sapiens GN=GPC6 PE=1 SV=1	6e-22	turquoise	222.956	0.0149516
AJ1292.5	Q6V0I7	FAT4_HUMAN	Protocadherin Fat 4 OS=Homo sapiens GN=FAT4 PE=1 SV=2	3e-42	turquoise	341.735	0.00351019
AJ1292.8	Q8QGX4	PRKDC_CHICK	DNA-dependent protein kinase catalytic subunit OS=Gallus gallus GN=PRKDC PE=2 SV=1	0	turquoise	510.205	0.000309541
AJ1293.13	Q91YT7	YTHD2_MOUSE	YTH domain-containing family protein 2 OS=Mus musculus GN=Ythdf2 PE=1 SV=1	8e-94	brown	532.005	0.00100931
AJ1293.9	Q2TU62	CLCA1_HORSE	Calcium-activated chloride channel regulator 1 OS=Equus caballus GN=CLCA1 PE=1 SV=1	3e-43	red	31.428	0.0256516
AJ1294.10	Q96RW7	HMCN1_HUMAN	Hemicentin-1 OS=Homo sapiens GN=HMCN1 PE=1 SV=2	2e-57	blue	248.894	0.0439293
AJ1294.4	Q96RW7	HMCN1_HUMAN	Hemicentin-1 OS=Homo sapiens GN=HMCN1 PE=1 SV=2	4e-16	blue	177.279	3.17e-05
AJ1294.6	Q96RW7	HMCN1_HUMAN	Hemicentin-1 OS=Homo sapiens GN=HMCN1 PE=1 SV=2	0	turquoise	343.354	4.25e-07
AJ1294.7	Q96RW7	HMCN1_HUMAN	Hemicentin-1 OS=Homo sapiens GN=HMCN1 PE=1 SV=2	3e-95	turquoise	457.899	0.00238832
AJ1295.2	Q91YY5	SO1A5_MOUSE	Solute carrier organic anion transporter family member 1A5 OS=Mus musculus GN=Slco1a5 PE=2 SV=1	3e-13	turquoise	114.951	0.0300984
AJ1297.6	Q92820	GGH_HUMAN	Gamma-glutamyl hydrolase OS=Homo sapiens GN=GGH PE=1 SV=2	1e-90	blue	35.4735	0.0161788
AJ1297.9	Q09621	LACT2_CAEEL	Beta-lactamase domain-containing protein 2 OS=Caenorhabditis elegans GN=lact-2 PE=4 SV=1	5e-69	blue	409.215	0.000203386
AJ1299.2	P25285	GCST_BOVIN	Aminomethyltransferase, mitochondrial OS=Bos taurus GN=AMT PE=1 SV=1	8e-103	red	62.8046	0.000719399
AJ13.16	Q6Z9F4	CIPK6_ORYSJ	CBL-interacting protein kinase 6 OS=Oryza sativa subsp. japonica GN=CIPK6 PE=2 SV=1	4e-15	blue	244.665	0.0108105
AJ13.19	Q5SV80	MYO19_MOUSE	Unconventional myosin-XIX OS=Mus musculus GN=Myo19 PE=2 SV=1	0	red	46.9472	0.00100261
AJ13.22	P68037	UB2L3_MOUSE	Ubiquitin-conjugating enzyme E2 L3 OS=Mus musculus GN=Ube2l3 PE=1 SV=1	9e-65	turquoise	96.8019	0.00076895
AJ13.43	P00730	CBPA1_BOVIN	Carboxypeptidase A1 OS=Bos taurus GN=CPA1 PE=1 SV=3	7e-11	pink	116.996	0.00419742
AJ13.53	Q5M8Z0	BHMT1_XENTR	Betaine--homocysteine S-methyltransferase 1 OS=Xenopus tropicalis GN=bhmt PE=2 SV=1	7e-126	brown	516.942	0.0347264
AJ13.7	Q6PBT5	PYRD1_DANRE	Pyridine nucleotide-disulfide oxidoreductase domain-containing protein 1 OS=Danio rerio GN=pyroxd1 PE=2 SV=1	3e-170	brown	764.054	0.00217937
AJ130.13	Q9TUZ1	STA5A_PIG	Signal transducer and activator of transcription 5A OS=Sus scrofa GN=STAT5A PE=2 SV=1	4e-13	turquoise	313.072	0.00450412
AJ130.19	P50478	AMPH_CHICK	Amphiphysin OS=Gallus gallus GN=AMPH PE=2 SV=1	5e-18	turquoise	519.013	0.0167183
AJ130.2	Q91687	ITA4_XENLA	Integrin alpha-4 OS=Xenopus laevis GN=itga4 PE=2 SV=1	2e-12	turquoise	81.9738	0.00386412
AJ130.22	P97852	DHB4_RAT	Peroxisomal multifunctional enzyme type 2 OS=Rattus norvegicus GN=Hsd17b4 PE=1 SV=3	2e-48	blue	155.283	0.0238408
AJ130.23	P97852	DHB4_RAT	Peroxisomal multifunctional enzyme type 2 OS=Rattus norvegicus GN=Hsd17b4 PE=1 SV=3	3e-177	blue	325.41	0.000291569
AJ130.24	P55013	S12A2_SQUAC	Solute carrier family 12 member 2 OS=Squalus acanthias GN=SLC12A2 PE=1 SV=1	0	blue	152.179	0.0410312
AJ130.32	E1BD59	TRI56_BOVIN	E3 ubiquitin-protein ligase TRIM56 OS=Bos taurus GN=TRIM56 PE=3 SV=1	1e-27	turquoise	70.2744	0.000949057
AJ130.34	Q09138	AAKG1_PIG	5'-AMP-activated protein kinase subunit gamma-1 OS=Sus scrofa GN=PRKAG1 PE=1 SV=2	4e-40	turquoise	400.918	0.0366504
AJ130.36	Q91WG5	AAKG2_MOUSE	5'-AMP-activated protein kinase subunit gamma-2 OS=Mus musculus GN=Prkag2 PE=1 SV=2	2e-62	turquoise	582.021	0.00552757
AJ1300.16	Q29488	CP2DH_MACFA	Cytochrome P450 2D17 OS=Macaca fascicularis GN=CYP2D17 PE=2 SV=1	6e-53	red	41.261	0.010422
AJ1300.19	Q96QE3	ATAD5_HUMAN	ATPase family AAA domain-containing protein 5 OS=Homo sapiens GN=ATAD5 PE=1 SV=4	5e-60	yellow	41.8877	0.0183056
AJ1300.20	P51570	GALK1_HUMAN	Galactokinase OS=Homo sapiens GN=GALK1 PE=1 SV=1	8e-108	blue	338.646	0.0151968
AJ1300.4	Q9NUV9	GIMA4_HUMAN	GTPase IMAP family member 4 OS=Homo sapiens GN=GIMAP4 PE=1 SV=1	1e-15	red	58.0979	0.000368064
AJ1302.12	Q6DUZ9	TSSC1_GECJA	Protein TSSC1 OS=Gecko japonicus GN=TSSC1 PE=2 SV=1	4e-123	turquoise	113.931	0.0249164
AJ1302.21	F7J220	SRCR1_PATPE	Scavenger receptor cysteine-rich domain superfamily protein OS=Patiria pectinifera GN=SRCR1 PE=1 SV=1	2e-179	turquoise	469.896	0.0019252
AJ1303.3	P22105	TENX_HUMAN	Tenascin-X OS=Homo sapiens GN=TNXB PE=1 SV=4	2e-73	blue	412.405	0.00225132
AJ1304.12	Q96B97	SH3K1_HUMAN	SH3 domain-containing kinase-binding protein 1 OS=Homo sapiens GN=SH3KBP1 PE=1 SV=2	4e-06	blue	153.63	0.00665213
AJ1304.8	D3YV10	CCD13_MOUSE	Coiled-coil domain-containing protein 13 OS=Mus musculus GN=Ccdc13 PE=1 SV=1	2e-73	brown	252.099	0.0178203
AJ1304.9	Q62312	TGFR2_MOUSE	TGF-beta receptor type-2 OS=Mus musculus GN=Tgfbr2 PE=1 SV=1	6e-95	turquoise	392.995	0.000497773
AJ1305.2	P19477	FIBA_PARPA	Fibrinogen-like protein A OS=Parastichopus parvimensis PE=2 SV=1	3e-52	pink	128.612	0.000417091
AJ1305.4	P97742	CPT1A_MOUSE	Carnitine O-palmitoyltransferase 1, liver isoform OS=Mus musculus GN=Cpt1a PE=1 SV=4	0	turquoise	191.441	0.000995999
AJ1305.5	Q16611	BAK_HUMAN	Bcl-2 homologous antagonist/killer OS=Homo sapiens GN=BAK1 PE=1 SV=1	1e-31	turquoise	233.518	0.00523012
AJ1306.5	Q5FWS6	KAZRN_RAT	Kazrin OS=Rattus norvegicus GN=Kazn PE=2 SV=2	5e-133	turquoise	383.908	0.0100931
AJ1307.1	Q5JR59	MTUS2_HUMAN	Microtubule-associated tumor suppressor candidate 2 OS=Homo sapiens GN=MTUS2 PE=1 SV=3	2e-21	turquoise	199.816	0.00125303
AJ1308.10	O14497	ARI1A_HUMAN	AT-rich interactive domain-containing protein 1A OS=Homo sapiens GN=ARID1A PE=1 SV=3	4e-74	turquoise	576.513	0.00254517
AJ1309.19	Q5ZKZ9	LMF2_CHICK	Lipase maturation factor 2 OS=Gallus gallus GN=LMF2 PE=2 SV=2	9e-98	green	15.3697	0.036135
AJ131.12	P0C6B8	SVEP1_RAT	Sushi, von Willebrand factor type A, EGF and pentraxin domain-containing protein 1 OS=Rattus norvegicus GN=Svep1 PE=1 SV=1	1e-20	turquoise	439.464	0.0200234
AJ131.7	P50747	BPL1_HUMAN	Biotin--protein ligase OS=Homo sapiens GN=HLCS PE=1 SV=1	7e-46	turquoise	293.278	0.03505
AJ1310.11	A7Y2W8	SC6A9_XENLA	Sodium- and chloride-dependent glycine transporter 1 OS=Xenopus laevis GN=slc6a9 PE=2 SV=1	7e-170	turquoise	518.775	4.67e-05
AJ1310.4	O94913	PCF11_HUMAN	Pre-mRNA cleavage complex 2 protein Pcf11 OS=Homo sapiens GN=PCF11 PE=1 SV=3	1e-17	turquoise	244.154	0.0184705
AJ1312.10	Q8TBY9	WDR66_HUMAN	WD repeat-containing protein 66 OS=Homo sapiens GN=WDR66 PE=2 SV=2	3e-145	brown	131.583	0.0207512
AJ1312.3	Q9QYI4	DJB12_MOUSE	DnaJ homolog subfamily B member 12 OS=Mus musculus GN=Dnajb12 PE=1 SV=2	1e-65	turquoise	98.7481	0.00122215
AJ1312.5	Q0JL46	NCASE_ORYSJ	Neutral ceramidase OS=Oryza sativa subsp. japonica GN=Os01g0624000 PE=1 SV=1	5e-60	turquoise	239.182	0.00100241
AJ1313.11	Q9QW30	NOTC2_RAT	Neurogenic locus notch homolog protein 2 OS=Rattus norvegicus GN=Notch2 PE=1 SV=1	2e-21	turquoise	264.317	0.00773203
AJ1313.20	Q9WVK8	CP46A_MOUSE	Cholesterol 24-hydroxylase OS=Mus musculus GN=Cyp46a1 PE=1 SV=1	1e-107	blue	311.834	0.0460745
AJ1313.22	Q6P0N0	M18BP_HUMAN	Mis18-binding protein 1 OS=Homo sapiens GN=MIS18BP1 PE=1 SV=1	2e-09	brown	583.525	0.00521277
AJ1313.23	Q80WQ8	M18BP_MOUSE	Mis18-binding protein 1 OS=Mus musculus GN=Mis18bp1 PE=1 SV=1	1e-08	brown	741.919	0.0169618
AJ1313.26	Q1G7G9	TALD3_CHICK	TALPID3 protein OS=Gallus gallus GN=TALPID3 PE=2 SV=2	3e-07	brown	713.218	0.00525012
AJ1313.7	P27216	ANX13_HUMAN	Annexin A13 OS=Homo sapiens GN=ANXA13 PE=1 SV=3	9e-48	blue	43.3256	0.0369274
AJ1314.12	Q5T1M5	FKB15_HUMAN	FK506-binding protein 15 OS=Homo sapiens GN=FKBP15 PE=1 SV=2	1e-98	red	58.827	0.028645
AJ1315.8	Q25378	KPC1_LYTPI	Protein kinase C OS=Lytechinus pictus GN=PKC1 PE=2 SV=1	6e-103	turquoise	331.814	0.00822557
AJ1316.12	Q9QZR8	PDZD2_RAT	PDZ domain-containing protein 2 OS=Rattus norvegicus GN=Pdzd2 PE=1 SV=1	2e-07	yellow	22.286	0.0338665
AJ1316.13	Q6NYU7	UPP_DANRE	Uracil phosphoribosyltransferase homolog OS=Danio rerio GN=uprt PE=2 SV=1	2e-78	yellow	29.5775	0.00727852
AJ1316.16	Q7M758	NALDL_MOUSE	N-acetylated-alpha-linked acidic dipeptidase-like protein OS=Mus musculus GN=Naaladl1 PE=2 SV=1	3e-53	black	300.096	0.01979
AJ1317.12	Q91VH2	SNX9_MOUSE	Sorting nexin-9 OS=Mus musculus GN=Snx9 PE=1 SV=1	6e-12	yellow	38.8459	0.00481653
AJ1318.30	Q8WZ42	TITIN_HUMAN	Titin OS=Homo sapiens GN=TTN PE=1 SV=4	9e-134	turquoise	211.224	0.0253572
AJ1318.5	Q3U481	MFS12_MOUSE	Major facilitator superfamily domain-containing protein 12 OS=Mus musculus GN=Mfsd12 PE=1 SV=1	3e-141	blue	137.237	0.000218345
AJ1319.1	Q64514	TPP2_MOUSE	Tripeptidyl-peptidase 2 OS=Mus musculus GN=Tpp2 PE=1 SV=3	0	turquoise	171.851	2.76e-05
AJ1319.2	A5PK39	TPP2_BOVIN	Tripeptidyl-peptidase 2 OS=Bos taurus GN=TPP2 PE=2 SV=1	1e-30	turquoise	440.827	0.000522003
AJ132.7	P83871	PHF5A_RAT	PHD finger-like domain-containing protein 5A OS=Rattus norvegicus GN=Phf5a PE=2 SV=1	6e-60	black	350.769	0.000528562
AJ1320.5	Q8BHG3	CC50B_MOUSE	Cell cycle control protein 50B OS=Mus musculus GN=Tmem30b PE=2 SV=1	6e-98	blue	229.146	0.022712
AJ1321.11	P32019	I5P2_HUMAN	Type II inositol 1,4,5-trisphosphate 5-phosphatase OS=Homo sapiens GN=INPP5B PE=1 SV=4	5e-73	blue	253.997	0.00476782
AJ1321.2	Q3SZI0	MPI_BOVIN	Mannose-6-phosphate isomerase OS=Bos taurus GN=MPI PE=2 SV=3	1e-70	blue	179.733	0.00326995
AJ1322.4	Q9ULH1	ASAP1_HUMAN	Arf-GAP with SH3 domain, ANK repeat and PH domain-containing protein 1 OS=Homo sapiens GN=ASAP1 PE=1 SV=4	2e-179	turquoise	560.906	0.000383841
AJ1322.5	Q7SIG6	ASAP2_MOUSE	Arf-GAP with SH3 domain, ANK repeat and PH domain-containing protein 2 OS=Mus musculus GN=Asap2 PE=1 SV=3	2e-25	turquoise	520.562	0.00967573
AJ1322.7	Q8K4K3	TRIB2_MOUSE	Tribbles homolog 2 OS=Mus musculus GN=Trib2 PE=2 SV=2	3e-37	blue	352.893	0.00783551
AJ1323.5	O02811	PI4KA_BOVIN	Phosphatidylinositol 4-kinase alpha OS=Bos taurus GN=PI4KA PE=2 SV=1	0	turquoise	194.173	0.00386041
AJ1324.13	Q9BS26	ERP44_HUMAN	Endoplasmic reticulum resident protein 44 OS=Homo sapiens GN=ERP44 PE=1 SV=1	2e-82	turquoise	169.157	0.00265369
AJ1325.4	Q22795	SET1_CAEEL	Probable histone-lysine N-methyltransferase set-1 OS=Caenorhabditis elegans GN=set-1 PE=2 SV=2	9e-16	red	41.6064	0.0252292
AJ1326.1	Q91ZU6	DYST_MOUSE	Dystonin OS=Mus musculus GN=Dst PE=1 SV=2	3e-09	turquoise	436.348	0.00174496
AJ1326.2	Q9UPN3	MACF1_HUMAN	Microtubule-actin cross-linking factor 1, isoforms 1/2/3/5 OS=Homo sapiens GN=MACF1 PE=1 SV=4	2e-94	turquoise	209.498	0.00333416
AJ1326.3	Q03001	DYST_HUMAN	Dystonin OS=Homo sapiens GN=DST PE=1 SV=4	5e-165	red	66.0473	0.00747959
AJ1326.8	Q93008	USP9X_HUMAN	Probable ubiquitin carboxyl-terminal hydrolase FAF-X OS=Homo sapiens GN=USP9X PE=1 SV=3	0	turquoise	325.418	0.000102076
AJ1326.9	Q93008	USP9X_HUMAN	Probable ubiquitin carboxyl-terminal hydrolase FAF-X OS=Homo sapiens GN=USP9X PE=1 SV=3	6e-63	turquoise	188.792	0.00166167
AJ1327.7	Q9DBQ7	PACE1_MOUSE	Protein-associating with the carboxyl-terminal domain of ezrin OS=Mus musculus GN=Scyl3 PE=1 SV=3	1e-109	blue	59.6326	0.00839387
AJ1328.3	Q7RXW1	VAC8_NEUCR	Vacuolar protein 8 OS=Neurospora crassa (strain ATCC 24698 / 74-OR23-1A / CBS 708.71 / DSM 1257 / FGSC 987) GN=vac8 PE=3 SV=4	2e-15	brown	796.575	0.0176008
AJ1328.7	O96006	ZBED1_HUMAN	Zinc finger BED domain-containing protein 1 OS=Homo sapiens GN=ZBED1 PE=1 SV=1	5e-43	blue	201.684	0.0137617
AJ1328.9	Q2WGJ6	KLH38_HUMAN	Kelch-like protein 38 OS=Homo sapiens GN=KLHL38 PE=1 SV=3	1e-17	blue	36.8415	0.00376724
AJ1329.2	P42685	FRK_HUMAN	Tyrosine-protein kinase FRK OS=Homo sapiens GN=FRK PE=1 SV=1	3e-13	purple	34.9801	0.0317808
AJ133.18	Q8BIE6	FRM4A_MOUSE	FERM domain-containing protein 4A OS=Mus musculus GN=Frmd4a PE=1 SV=2	3e-43	turquoise	341.958	0.00292911
AJ133.7	Q9JHD1	KAT2B_MOUSE	Histone acetyltransferase KAT2B OS=Mus musculus GN=Kat2b PE=1 SV=2	7e-19	brown	736.982	0.00326926
AJ133.8	D8KY57	SSP_BOMIG	Probable salivary secreted peptide OS=Bombus ignitus PE=2 SV=1	6e-09	red	80.407	0.0259903
AJ1330.13	Q6DEL1	S38A7_DANRE	Putative sodium-coupled neutral amino acid transporter 7 OS=Danio rerio GN=slc38a7 PE=2 SV=1	8e-108	turquoise	57.0356	0.0106066
AJ1331.10	A7E2V4	ZSWM8_HUMAN	Zinc finger SWIM domain-containing protein 8 OS=Homo sapiens GN=ZSWIM8 PE=1 SV=1	1e-164	yellow	68.6074	0.000434076
AJ1331.9	Q9JJS6	BCDO1_MOUSE	Beta,beta-carotene 15,15'-monooxygenase OS=Mus musculus GN=Bco1 PE=1 SV=2	5e-68	turquoise	541.831	0.00325738
AJ1332.2	P35290	RAB24_MOUSE	Ras-related protein Rab-24 OS=Mus musculus GN=Rab24 PE=1 SV=2	4e-40	blue	323.435	0.019756
AJ1332.6	Q9WVR3	SHIP2_RAT	Phosphatidylinositol 3,4,5-trisphosphate 5-phosphatase 2 OS=Rattus norvegicus GN=Inppl1 PE=1 SV=1	2e-136	turquoise	459.099	0.000832141
AJ1334.14	P53997	SET_DROME	Protein SET OS=Drosophila melanogaster GN=Set PE=1 SV=2	9e-38	turquoise	306.056	0.0155141
AJ1335.1	Q5ZI87	TBCD_CHICK	Tubulin-specific chaperone D OS=Gallus gallus GN=TBCD PE=2 SV=1	0	turquoise	422.777	0.0073728
AJ1335.26	Q96J84	KIRR1_HUMAN	Kin of IRRE-like protein 1 OS=Homo sapiens GN=KIRREL PE=1 SV=2	2e-09	magenta	39.2297	0.0217771
AJ1335.27	Q5U247	EXOC8_XENLA	Exocyst complex component 8 OS=Xenopus laevis GN=exoc8 PE=2 SV=1	3e-45	turquoise	326.751	0.0184939
AJ1335.6	Q92503	S14L1_HUMAN	SEC14-like protein 1 OS=Homo sapiens GN=SEC14L1 PE=1 SV=2	1e-30	turquoise	111.833	0.0362381
AJ1335.8	Q0V9N0	S14L5_XENTR	SEC14-like protein 5 OS=Xenopus tropicalis GN=sec14l1 PE=2 SV=1	4e-63	turquoise	150.448	0.0150317
AJ1335.9	Q0V9N0	S14L5_XENTR	SEC14-like protein 5 OS=Xenopus tropicalis GN=sec14l1 PE=2 SV=1	2e-61	turquoise	209.887	0.0148821
AJ1336.1	Q91687	ITA4_XENLA	Integrin alpha-4 OS=Xenopus laevis GN=itga4 PE=2 SV=1	4e-19	blue	124.253	0.00221076
AJ1336.2	NA	NA	NA	NA	black	446.619	0.0423522
AJ1336.21	Q4V847	INT8_XENLA	Integrator complex subunit 8 OS=Xenopus laevis GN=ints8 PE=2 SV=1	2e-20	yellow	57.4439	0.00537306
AJ1336.5	Q6WKZ8	UBR2_MOUSE	E3 ubiquitin-protein ligase UBR2 OS=Mus musculus GN=Ubr2 PE=1 SV=2	0	turquoise	326.953	0.00858426
AJ1337.11	P15144	AMPN_HUMAN	Aminopeptidase N OS=Homo sapiens GN=ANPEP PE=1 SV=4	1e-105	blue	442.881	0.00147558
AJ1337.5	Q52KN7	CPE1B_XENLA	Cytoplasmic polyadenylation element-binding protein 1-B OS=Xenopus laevis GN=cpeb1-b PE=2 SV=1	7e-145	brown	800.656	1.72e-05
AJ1338.5	Q9CZJ1	UTP11_MOUSE	Probable U3 small nucleolar RNA-associated protein 11 OS=Mus musculus GN=Utp11l PE=2 SV=1	6e-10	yellow	143.136	0.0198966
AJ1338.6	Q9CZJ1	UTP11_MOUSE	Probable U3 small nucleolar RNA-associated protein 11 OS=Mus musculus GN=Utp11l PE=2 SV=1	9e-26	brown	649.49	0.029376
AJ1338.9	Q6NTJ3	GWL_XENLA	Serine/threonine-protein kinase greatwall OS=Xenopus laevis GN=mastl PE=1 SV=1	3e-29	brown	526.782	0.0014121
AJ1339.2	Q8K4C0	FMO5_RAT	Dimethylaniline monooxygenase [N-oxide-forming] 5 OS=Rattus norvegicus GN=Fmo5 PE=1 SV=3	0	blue	433.249	0.00118771
AJ1339.3	Q9P2N4	ATS9_HUMAN	A disintegrin and metalloproteinase with thrombospondin motifs 9 OS=Homo sapiens GN=ADAMTS9 PE=1 SV=4	4e-12	brown	772.967	0.0126316
AJ134.35	P48180	ACH1_CAEEL	Acetylcholine receptor subunit alpha-type acr-16 OS=Caenorhabditis elegans GN=acr-16 PE=2 SV=1	6e-24	turquoise	145.941	0.000105245
AJ134.39	Q92698	RAD54_HUMAN	DNA repair and recombination protein RAD54-like OS=Homo sapiens GN=RAD54L PE=1 SV=2	5e-56	brown	686.403	0.0255584
AJ134.41	Q5U4S8	CEGTB_XENLA	Ceramide glucosyltransferase-B OS=Xenopus laevis GN=ugcg-b PE=2 SV=1	3e-121	blue	86.0713	0.00532844
AJ134.51	Q9H3U7	SMOC2_HUMAN	SPARC-related modular calcium-binding protein 2 OS=Homo sapiens GN=SMOC2 PE=2 SV=2	3e-29	turquoise	116.738	0.00940117
AJ1343.8	O88446	S22A3_RAT	Solute carrier family 22 member 3 OS=Rattus norvegicus GN=Slc22a3 PE=2 SV=1	3e-74	red	11.4421	0.00284097
AJ1346.10	Q5ZLN8	DDX55_CHICK	ATP-dependent RNA helicase DDX55 OS=Gallus gallus GN=DDX55 PE=2 SV=1	0	yellow	58.6194	0.00442253
AJ1346.19	P20135	GSTT1_CHICK	Glutathione S-transferase theta-1 OS=Gallus gallus GN=GSTT1 PE=1 SV=3	1e-24	blue	165.607	0.0122759
AJ1346.2	Q6UWP7	LCLT1_HUMAN	Lysocardiolipin acyltransferase 1 OS=Homo sapiens GN=LCLAT1 PE=1 SV=1	1e-71	turquoise	615.148	0.00374496
AJ1347.12	NA	NA	NA	NA	turquoise	350.083	0.00120839
AJ1349.12	C4NYZ3	AOXB_MACFA	Aldehyde oxidase 2 OS=Macaca fascicularis GN=AOX2 PE=2 SV=2	2e-56	blue	301.869	0.0362052
AJ1349.13	P47990	XDH_CHICK	Xanthine dehydrogenase/oxidase OS=Gallus gallus GN=XDH PE=1 SV=1	3e-164	blue	310.374	0.00040615
AJ1349.19	Q8C0Q4	NEK11_MOUSE	Serine/threonine-protein kinase Nek11 OS=Mus musculus GN=Nek11 PE=2 SV=2	2e-29	turquoise	181.672	0.00495255
AJ135.13	Q13393	PLD1_HUMAN	Phospholipase D1 OS=Homo sapiens GN=PLD1 PE=1 SV=1	2e-16	turquoise	463.207	0.011262
AJ135.27	Q9R0N3	SYT11_MOUSE	Synaptotagmin-11 OS=Mus musculus GN=Syt11 PE=1 SV=2	8e-30	red	30.1137	0.00533001
AJ1350.12	Q9UBC2	EP15R_HUMAN	Epidermal growth factor receptor substrate 15-like 1 OS=Homo sapiens GN=EPS15L1 PE=1 SV=1	2e-15	turquoise	531.058	0.00494767
AJ1350.13	Q9UBC2	EP15R_HUMAN	Epidermal growth factor receptor substrate 15-like 1 OS=Homo sapiens GN=EPS15L1 PE=1 SV=1	6e-60	turquoise	583.552	0.0153544
AJ1350.16	Q9UBC2	EP15R_HUMAN	Epidermal growth factor receptor substrate 15-like 1 OS=Homo sapiens GN=EPS15L1 PE=1 SV=1	7e-28	turquoise	491.767	0.00365548
AJ1350.4	NA	NA	NA	NA	yellow	49.7291	0.012959
AJ1351.13	P34275	IVD_CAEEL	Probable acyl-CoA dehydrogenase 6 OS=Caenorhabditis elegans GN=acdh-6 PE=3 SV=2	2e-20	blue	173.354	0.0249633
AJ1351.15	Q15B89	S35D2_PIG	UDP-N-acetylglucosamine/UDP-glucose/GDP-mannose transporter (Fragment) OS=Sus scrofa GN=SLC35D2 PE=2 SV=1	7e-81	blue	70.758	0.0250179
AJ1351.6	Q9UKT7	FBXL3_HUMAN	F-box/LRR-repeat protein 3 OS=Homo sapiens GN=FBXL3 PE=1 SV=1	2e-149	brown	767.761	0.0370198
AJ1354.12	Q02977	YRK_CHICK	Proto-oncogene tyrosine-protein kinase Yrk OS=Gallus gallus GN=YRK PE=2 SV=2	9e-19	blue	333.007	0.000112981
AJ1354.13	Q02977	YRK_CHICK	Proto-oncogene tyrosine-protein kinase Yrk OS=Gallus gallus GN=YRK PE=2 SV=2	9e-78	turquoise	388.049	0.00244369
AJ1354.14	Q02977	YRK_CHICK	Proto-oncogene tyrosine-protein kinase Yrk OS=Gallus gallus GN=YRK PE=2 SV=2	8e-60	blue	327.452	0.0112109
AJ1354.15	P27446	FYN_XIPHE	Tyrosine-protein kinase Fyn OS=Xiphophorus helleri GN=fyn PE=2 SV=3	2e-72	blue	316.465	0.011887
AJ1354.16	P14084	SRC_AVISS	Tyrosine-protein kinase transforming protein Src OS=Avian sarcoma virus (strain S1) GN=V-SRC PE=3 SV=3	8e-127	blue	334.685	0.00150623
AJ1354.9	Q6NU27	I4E3B_XENLA	Eukaryotic translation initiation factor 4E type 3-B OS=Xenopus laevis GN=eif4e3-b PE=2 SV=1	1e-22	red	35.8731	0.0309094
AJ1355.4	P19477	FIBA_PARPA	Fibrinogen-like protein A OS=Parastichopus parvimensis PE=2 SV=1	6e-37	black	464.68	0.00154797
AJ1355.6	O46382	BIG1_BOVIN	Brefeldin A-inhibited guanine nucleotide-exchange protein 1 OS=Bos taurus GN=ARFGEF1 PE=1 SV=1	2e-97	turquoise	597.67	0.000327447
AJ1355.8	G3X9K3	BIG1_MOUSE	Brefeldin A-inhibited guanine nucleotide-exchange protein 1 OS=Mus musculus GN=Arfgef1 PE=1 SV=1	5e-89	turquoise	252.032	0.00253804
AJ1356.2	Q9HAR2	LPHN3_HUMAN	Latrophilin-3 OS=Homo sapiens GN=LPHN3 PE=1 SV=2	4e-24	brown	727.089	0.0397505
AJ1356.3	NA	NA	NA	NA	brown	801.386	0.0277462
AJ1356.8	P49356	FNTB_HUMAN	Protein farnesyltransferase subunit beta OS=Homo sapiens GN=FNTB PE=1 SV=1	7e-95	turquoise	403.505	0.0123954
AJ1357.1	Q9H7D0	DOCK5_HUMAN	Dedicator of cytokinesis protein 5 OS=Homo sapiens GN=DOCK5 PE=1 SV=3	3e-29	turquoise	338.852	0.000320452
AJ1357.2	Q14185	DOCK1_HUMAN	Dedicator of cytokinesis protein 1 OS=Homo sapiens GN=DOCK1 PE=1 SV=2	7e-64	turquoise	473.177	0.000180657
AJ1357.3	Q8N1I0	DOCK4_HUMAN	Dedicator of cytokinesis protein 4 OS=Homo sapiens GN=DOCK4 PE=1 SV=3	5e-25	turquoise	440.816	0.000283844
AJ1357.7	Q5ZKD7	MOV10_CHICK	Putative helicase MOV-10 OS=Gallus gallus GN=MOV10 PE=2 SV=1	2e-178	blue	302.076	3.12e-05
AJ1358.2	Q4V7A8	CD029_RAT	Uncharacterized protein C4orf29 homolog OS=Rattus norvegicus PE=2 SV=2	3e-141	blue	269.377	0.00483339
AJ1358.6	A8WHP3	SC5A9_DANRE	Sodium/glucose cotransporter 4 OS=Danio rerio GN=slc5a9 PE=2 SV=1	5e-161	blue	135.282	0.0332208
AJ1358.8	Q9JKZ2	SC5A3_MOUSE	Sodium/myo-inositol cotransporter OS=Mus musculus GN=Slc5a3 PE=1 SV=2	3e-54	blue	403.028	0.00886346
AJ1359.13	A2T929	RXRAA_DANRE	Retinoic acid receptor RXR-alpha-A OS=Danio rerio GN=rxraa PE=2 SV=2	7e-61	turquoise	144.692	0.0328819
AJ1361.6	Q9I922	RGN_XENLA	Regucalcin OS=Xenopus laevis GN=rgn PE=2 SV=1	1e-83	pink	173.442	0.000460863
AJ1363.9	Q96KG7	MEG10_HUMAN	Multiple epidermal growth factor-like domains protein 10 OS=Homo sapiens GN=MEGF10 PE=1 SV=1	2e-30	turquoise	523.228	0.0132576
AJ1365.12	Q5ZLN8	DDX55_CHICK	ATP-dependent RNA helicase DDX55 OS=Gallus gallus GN=DDX55 PE=2 SV=1	3e-62	turquoise	529.343	0.0144605
AJ1365.13	Q8JHJ2	DDX55_DANRE	ATP-dependent RNA helicase DDX55 OS=Danio rerio GN=ddx55 PE=2 SV=2	3e-66	turquoise	217.673	0.0207936
AJ1366.2	Q64514	TPP2_MOUSE	Tripeptidyl-peptidase 2 OS=Mus musculus GN=Tpp2 PE=1 SV=3	0	yellow	31.678	0.00311753
AJ1367.1	Q27ID4	TERT_BOVIN	Telomerase reverse transcriptase OS=Bos taurus GN=TERT PE=3 SV=2	1e-57	brown	813.087	0.00581592
AJ1367.4	NA	NA	NA	NA	turquoise	55.195	0.0405496
AJ1367.8	P24043	LAMA2_HUMAN	Laminin subunit alpha-2 OS=Homo sapiens GN=LAMA2 PE=1 SV=4	1e-70	turquoise	447.345	0.00555983
AJ1368.2	Q6MZM0	HPHL1_HUMAN	Hephaestin-like protein 1 OS=Homo sapiens GN=HEPHL1 PE=2 SV=2	2e-48	blue	255.57	6.02e-05
AJ1369.7	Q3MHI8	TM10A_BOVIN	tRNA methyltransferase 10 homolog A OS=Bos taurus GN=TRMT10A PE=2 SV=1	7e-59	yellow	94.6202	0.0026122
AJ1369.8	P78509	RELN_HUMAN	Reelin OS=Homo sapiens GN=RELN PE=1 SV=3	0	turquoise	128.715	0.00103941
AJ137.1	Q9BZF3	OSBL6_HUMAN	Oxysterol-binding protein-related protein 6 OS=Homo sapiens GN=OSBPL6 PE=1 SV=1	1e-28	red	34.2299	0.0147083
AJ137.3	Q8BXR9	OSBL6_MOUSE	Oxysterol-binding protein-related protein 6 OS=Mus musculus GN=Osbpl6 PE=1 SV=1	1e-160	red	39.5454	0.00398136
AJ137.5	Q9BZF3	OSBL6_HUMAN	Oxysterol-binding protein-related protein 6 OS=Homo sapiens GN=OSBPL6 PE=1 SV=1	5e-47	blue	108.744	0.00073675
AJ1370.3	P83673	LYS1_CRAVI	Lysozyme 1 OS=Crassostrea virginica GN=lysoz1 PE=1 SV=3	4e-16	turquoise	229.836	0.0103205
AJ1371.10	O95453	PARN_HUMAN	Poly(A)-specific ribonuclease PARN OS=Homo sapiens GN=PARN PE=1 SV=1	9e-49	turquoise	140.899	0.0196369
AJ1371.5	C6KFA3	GP126_DANRE	G-protein coupled receptor 126 OS=Danio rerio GN=gpr126 PE=2 SV=1	3e-13	brown	803.535	0.00245823
AJ1372.10	Q9UI42	CBPA4_HUMAN	Carboxypeptidase A4 OS=Homo sapiens GN=CPA4 PE=1 SV=2	1e-16	turquoise	107.278	0.00902338
AJ1372.5	Q8TBC4	UBA3_HUMAN	NEDD8-activating enzyme E1 catalytic subunit OS=Homo sapiens GN=UBA3 PE=1 SV=2	0	magenta	23.008	0.0210537
AJ1372.7	Q5HZG4	TAF3_MOUSE	Transcription initiation factor TFIID subunit 3 OS=Mus musculus GN=Taf3 PE=1 SV=2	1e-40	turquoise	396.003	0.0222191
AJ1374.1	Q9GJT6	SC6A3_MACFA	Sodium-dependent dopamine transporter OS=Macaca fascicularis GN=SLC6A3 PE=2 SV=1	1e-15	turquoise	48.8049	0.0406504
AJ1374.3	P23978	SC6A1_RAT	Sodium- and chloride-dependent GABA transporter 1 OS=Rattus norvegicus GN=Slc6a1 PE=1 SV=1	2e-56	turquoise	84.5127	0.0171124
AJ1376.10	NA	NA	NA	NA	turquoise	47.0485	0.0428615
AJ1376.13	Q8NFI3	ENASE_HUMAN	Cytosolic endo-beta-N-acetylglucosaminidase OS=Homo sapiens GN=ENGASE PE=1 SV=1	5e-129	brown	561.306	0.0281846
AJ1376.3	P11654	PO210_RAT	Nuclear pore membrane glycoprotein 210 OS=Rattus norvegicus GN=Nup210 PE=1 SV=1	0	yellow	48.655	4.64e-05
AJ1376.4	Q9QY81	PO210_MOUSE	Nuclear pore membrane glycoprotein 210 OS=Mus musculus GN=Nup210 PE=1 SV=2	2e-27	turquoise	511.231	0.00108012
AJ1376.8	P31937	3HIDH_HUMAN	3-hydroxyisobutyrate dehydrogenase, mitochondrial OS=Homo sapiens GN=HIBADH PE=1 SV=2	1e-105	blue	31.8711	0.00761893
AJ1377.10	Q8N695	SC5A8_HUMAN	Sodium-coupled monocarboxylate transporter 1 OS=Homo sapiens GN=SLC5A8 PE=1 SV=2	6e-177	turquoise	622.051	0.00290259
AJ1378.9	Q05086	UBE3A_HUMAN	Ubiquitin-protein ligase E3A OS=Homo sapiens GN=UBE3A PE=1 SV=4	2e-171	brown	101.906	0.00180169
AJ1379.1	Q14517	FAT1_HUMAN	Protocadherin Fat 1 OS=Homo sapiens GN=FAT1 PE=1 SV=2	0	turquoise	421.16	2.88e-05
AJ1379.4	Q8QHL3	VGFR1_CHICK	Vascular endothelial growth factor receptor 1 OS=Gallus gallus GN=FLT1 PE=2 SV=1	2e-133	turquoise	283.323	0.00491483
AJ138.5	Q9Y394	DHRS7_HUMAN	Dehydrogenase/reductase SDR family member 7 OS=Homo sapiens GN=DHRS7 PE=1 SV=1	2e-17	yellow	52.2427	0.0257245
AJ1380.5	P80146	SEPR_THESR	Extracellular serine proteinase OS=Thermus sp. (strain Rt41A) PE=1 SV=3	9e-06	red	62.44	0.0169167
AJ1380.7	P42859	HD_MOUSE	Huntingtin OS=Mus musculus GN=Htt PE=1 SV=2	3e-117	turquoise	430.102	0.0355327
AJ1382.4	NA	NA	NA	NA	turquoise	292.139	0.0356187
AJ1382.5	A4FUF0	GLYR1_BOVIN	Putative oxidoreductase GLYR1 OS=Bos taurus GN=GLYR1 PE=2 SV=1	7e-25	turquoise	185.601	0.00134912
AJ1384.1	NA	NA	NA	NA	turquoise	175.244	0.00642676
AJ1384.4	A8MWY0	K132L_HUMAN	UPF0577 protein KIAA1324-like OS=Homo sapiens GN=KIAA1324L PE=2 SV=2	3e-172	turquoise	427.231	9.65e-05
AJ1384.7	Q8IZD2	KMT2E_HUMAN	Histone-lysine N-methyltransferase 2E OS=Homo sapiens GN=KMT2E PE=1 SV=1	4e-19	brown	753.986	0.0183337
AJ1384.8	Q3UG20	KMT2E_MOUSE	Histone-lysine N-methyltransferase 2E OS=Mus musculus GN=Kmt2e PE=1 SV=2	8e-26	brown	776.906	0.0044069
AJ1386.10	P33610	PRI2_MOUSE	DNA primase large subunit OS=Mus musculus GN=Prim2 PE=1 SV=1	6e-40	brown	116.535	0.0462531
AJ1386.13	Q96MY1	NOL4L_HUMAN	Nucleolar protein 4-like OS=Homo sapiens GN=NOL4L PE=1 SV=2	9e-55	turquoise	303.552	0.011182
AJ1387.14	Q9Y256	FACE2_HUMAN	CAAX prenyl protease 2 OS=Homo sapiens GN=RCE1 PE=1 SV=1	3e-49	blue	91.514	0.0025935
AJ1387.15	Q9H7F0	AT133_HUMAN	Probable cation-transporting ATPase 13A3 OS=Homo sapiens GN=ATP13A3 PE=1 SV=4	7e-08	turquoise	357.089	0.0176778
AJ1387.7	Q5F371	SBNO1_CHICK	Protein strawberry notch homolog 1 OS=Gallus gallus GN=SBNO1 PE=2 SV=1	3e-53	yellow	20.9488	0.0268484
AJ1388.11	Q90YM5	OSTA_LEUER	Organic solute transporter subunit alpha OS=Leucoraja erinacea GN=slc51a PE=1 SV=1	2e-18	turquoise	62.1669	0.0388344
AJ1388.12	Q9NUU7	DD19A_HUMAN	ATP-dependent RNA helicase DDX19A OS=Homo sapiens GN=DDX19A PE=1 SV=1	3e-101	brown	527.723	0.0405114
AJ1388.15	P49915	GUAA_HUMAN	GMP synthase [glutamine-hydrolyzing] OS=Homo sapiens GN=GMPS PE=1 SV=1	2e-155	turquoise	137.903	0.00394495
AJ1389.15	Q9NSV4	DIAP3_HUMAN	Protein diaphanous homolog 3 OS=Homo sapiens GN=DIAPH3 PE=1 SV=4	3e-15	turquoise	139.462	0.00126438
AJ1389.16	O08808	DIAP1_MOUSE	Protein diaphanous homolog 1 OS=Mus musculus GN=Diaph1 PE=1 SV=1	7e-20	turquoise	320.283	0.00245422
AJ1389.19	P56558	OGT1_RAT	UDP-N-acetylglucosamine--peptide N-acetylglucosaminyltransferase 110 kDa subunit OS=Rattus norvegicus GN=Ogt PE=1 SV=1	2e-124	turquoise	324.458	0.00202394
AJ1389.21	Q9CXF0	KYNU_MOUSE	Kynureninase OS=Mus musculus GN=Kynu PE=1 SV=3	2e-40	turquoise	171.555	0.0113001
AJ139.17	P41240	CSK_HUMAN	Tyrosine-protein kinase CSK OS=Homo sapiens GN=CSK PE=1 SV=1	1e-13	red	77.6489	0.0458874
AJ1390.10	O75460	ERN1_HUMAN	Serine/threonine-protein kinase/endoribonuclease IRE1 OS=Homo sapiens GN=ERN1 PE=1 SV=2	2e-27	turquoise	504.823	0.0134433
AJ1390.2	Q8TB22	SPT20_HUMAN	Spermatogenesis-associated protein 20 OS=Homo sapiens GN=SPATA20 PE=2 SV=3	2e-121	turquoise	123.694	0.0333268
AJ1392.1	Q9Y2G3	AT11B_HUMAN	Probable phospholipid-transporting ATPase IF OS=Homo sapiens GN=ATP11B PE=1 SV=2	6e-116	blue	276.675	0.00653193
AJ1392.5	Q95LN3	ATLA2_MACFA	Atlastin-2 OS=Macaca fascicularis GN=ATL2 PE=2 SV=1	1e-52	turquoise	174.443	0.00782005
AJ1392.6	Q6GN29	ATLA2_XENLA	Atlastin-2 OS=Xenopus laevis GN=atl2 PE=2 SV=1	2e-52	red	61.3597	0.0400465
AJ1394.8	NA	NA	NA	NA	turquoise	528.81	0.00565919
AJ1395.3	Q32L68	HM20B_BOVIN	SWI/SNF-related matrix-associated actin-dependent regulator of chromatin subfamily E member 1-related OS=Bos taurus GN=HMG20B PE=2 SV=1	2e-12	turquoise	228.422	0.00282577
AJ1396.3	Q6P9I7	SMC6_XENLA	Structural maintenance of chromosomes protein 6 OS=Xenopus laevis GN=smc6 PE=2 SV=1	2e-103	yellow	30.2499	0.00742044
AJ14.1	P0C0L4	CO4A_HUMAN	Complement C4-A OS=Homo sapiens GN=C4A PE=1 SV=2	7e-12	turquoise	342.882	0.00118225
AJ14.19	P54186	D1_ONCVO	Protein D1 (Fragment) OS=Onchocerca volvulus GN=D1 PE=2 SV=1	6e-24	green	88.2709	1.52e-05
AJ14.22	Q14703	MBTP1_HUMAN	Membrane-bound transcription factor site-1 protease OS=Homo sapiens GN=MBTPS1 PE=1 SV=1	0	turquoise	343.135	0.012789
AJ14.40	Q535K8	GON4L_RAT	GON-4-like protein OS=Rattus norvegicus GN=Gon4l PE=1 SV=1	6e-28	brown	91.3557	0.0104525
AJ140.5	Q8VI24	SATB2_MOUSE	DNA-binding protein SATB2 OS=Mus musculus GN=Satb2 PE=1 SV=1	2e-07	turquoise	154.455	0.00917956
AJ1400.1	Q5XM24	APRA_DICDI	Autocrine proliferation repressor protein A OS=Dictyostelium discoideum GN=aprA PE=1 SV=1	2e-37	red	190.034	0.0326332
AJ1400.4	Q8R4B8	NLRP3_MOUSE	NACHT, LRR and PYD domains-containing protein 3 OS=Mus musculus GN=Nlrp3 PE=1 SV=1	2e-10	purple	57.1546	0.030237
AJ1402.2	P18142	D2_DICDI	cAMP-regulated D2 protein OS=Dictyostelium discoideum GN=D2 PE=2 SV=3	1e-72	red	154.569	0.00121144
AJ1402.3	P18142	D2_DICDI	cAMP-regulated D2 protein OS=Dictyostelium discoideum GN=D2 PE=2 SV=3	9e-67	red	41.3916	0.006769
AJ1402.4	Q69Z26	CNTN4_MOUSE	Contactin-4 OS=Mus musculus GN=Cntn4 PE=1 SV=2	2e-72	turquoise	291.991	0.000949268
AJ1405.2	Q925S8	YMEL1_RAT	ATP-dependent zinc metalloprotease YME1L1 OS=Rattus norvegicus GN=Yme1l1 PE=2 SV=1	1e-40	blue	237.549	0.00447728
AJ1406.2	Q9QZ88	VPS29_MOUSE	Vacuolar protein sorting-associated protein 29 OS=Mus musculus GN=Vps29 PE=1 SV=1	5e-116	blue	240.448	0.00149144
AJ1406.4	Q6GR25	PPTC7_XENLA	Protein phosphatase PTC7 homolog OS=Xenopus laevis GN=pptc7 PE=2 SV=1	9e-123	blue	190.158	0.000342461
AJ1406.5	Q8NFA0	UBP32_HUMAN	Ubiquitin carboxyl-terminal hydrolase 32 OS=Homo sapiens GN=USP32 PE=1 SV=1	2e-26	blue	258.218	0.00386688
AJ1406.6	Q8NFA0	UBP32_HUMAN	Ubiquitin carboxyl-terminal hydrolase 32 OS=Homo sapiens GN=USP32 PE=1 SV=1	3e-154	turquoise	323.755	4.13e-05
AJ1406.7	Q8NFA0	UBP32_HUMAN	Ubiquitin carboxyl-terminal hydrolase 32 OS=Homo sapiens GN=USP32 PE=1 SV=1	1e-60	turquoise	349.395	0.00118791
AJ1408.11	P62856	RS26_RAT	40S ribosomal protein S26 OS=Rattus norvegicus GN=Rps26 PE=3 SV=3	6e-51	red	178.451	0.0389827
AJ141.1	Q8NEN9	PDZD8_HUMAN	PDZ domain-containing protein 8 OS=Homo sapiens GN=PDZD8 PE=1 SV=1	4e-73	turquoise	701.47	3.1e-05
AJ141.11	Q8CCA0	DCNL4_MOUSE	DCN1-like protein 4 OS=Mus musculus GN=Dcun1d4 PE=2 SV=1	9e-30	yellow	50.2374	0.0104352
AJ141.6	NA	NA	NA	NA	yellow	75.2319	0.0137633
AJ1411.13	Q8K382	DEN1A_MOUSE	DENN domain-containing protein 1A OS=Mus musculus GN=Dennd1a PE=1 SV=2	2e-86	blue	260.498	0.00163267
AJ1412.14	A7YWD2	IPO13_BOVIN	Importin-13 OS=Bos taurus GN=IPO13 PE=2 SV=1	1e-79	brown	319.426	0.0081322
AJ1413.10	Q6PHD9	SBP1_DANRE	Selenium-binding protein 1 OS=Danio rerio GN=selenbp1 PE=2 SV=1	0	blue	360.12	0.00170962
AJ1413.27	Q64380	SARDH_RAT	Sarcosine dehydrogenase, mitochondrial OS=Rattus norvegicus GN=Sardh PE=1 SV=2	0	red	142.594	0.0467116
AJ1414.12	P83775	GRP2_CANAL	Putative NADPH-dependent methylglyoxal reductase GRP2 OS=Candida albicans (strain SC5314 / ATCC MYA-2876) GN=GRP2 PE=1 SV=2	1e-35	blue	100.567	0.00309366
AJ1414.7	Q5VU97	CAHD1_HUMAN	VWFA and cache domain-containing protein 1 OS=Homo sapiens GN=CACHD1 PE=2 SV=2	0	magenta	63.1933	0.0341695
AJ1414.9	Q2TA25	PLK1_BOVIN	Serine/threonine-protein kinase PLK1 OS=Bos taurus GN=PLK1 PE=2 SV=2	0	blue	35.1519	0.0131638
AJ1417.2	Q9VUL9	FUCTA_DROME	Glycoprotein 3-alpha-L-fucosyltransferase A OS=Drosophila melanogaster GN=FucTA PE=2 SV=2	3e-40	turquoise	201.679	0.00656691
AJ1417.7	NA	NA	NA	NA	turquoise	521.229	0.00934939
AJ1419.5	A0M8U6	TES_CANFA	Testin OS=Canis familiaris GN=TES PE=3 SV=1	7e-103	brown	634.644	0.00741147
AJ142.11	Q5JXC2	MIIP_HUMAN	Migration and invasion-inhibitory protein OS=Homo sapiens GN=MIIP PE=1 SV=3	6e-29	brown	803.873	0.0187211
AJ142.17	Q5ZLY0	PHAX_CHICK	Phosphorylated adapter RNA export protein OS=Gallus gallus GN=PHAX PE=2 SV=1	1e-18	red	62.8212	1.99e-06
AJ1421.5	B1H3B1	FUND1_XENTR	FUN14 domain-containing protein 1 OS=Xenopus tropicalis GN=fundc1 PE=2 SV=1	3e-38	turquoise	28.4801	0.0050231
AJ1423.2	Q8MJY8	PGDH_MACFA	15-hydroxyprostaglandin dehydrogenase [NAD(+)] OS=Macaca fascicularis GN=HPGD PE=2 SV=1	4e-16	pink	106.497	0.0281176
AJ1423.4	Q3V188	ENDOU_MOUSE	Poly(U)-specific endoribonuclease OS=Mus musculus GN=Endou PE=2 SV=1	9e-50	brown	626.647	0.0059268
AJ1424.2	Q9UGM3	DMBT1_HUMAN	Deleted in malignant brain tumors 1 protein OS=Homo sapiens GN=DMBT1 PE=1 SV=2	3e-132	blue	429.907	5.98e-05
AJ1426.3	O08816	WASL_RAT	Neural Wiskott-Aldrich syndrome protein OS=Rattus norvegicus GN=Wasl PE=1 SV=2	7e-40	turquoise	347.612	0.00736953
AJ1426.7	Q90ZM2	S61A1_DANRE	Protein transport protein Sec61 subunit alpha-like 1 OS=Danio rerio GN=sec61al1 PE=2 SV=3	0	blue	191.154	0.0235909
AJ1427.5	Q6NUX0	WFKN_DANRE	WAP, Kazal, immunoglobulin, Kunitz and NTR domain-containing protein OS=Danio rerio GN=wfikkn PE=2 SV=1	7e-17	turquoise	545.043	0.00121819
AJ1428.6	P63047	ST4A1_RAT	Sulfotransferase 4A1 OS=Rattus norvegicus GN=Sult4a1 PE=1 SV=1	4e-33	blue	201.266	0.0056916
AJ143.11	Q5XUX0	FBX31_HUMAN	F-box only protein 31 OS=Homo sapiens GN=FBXO31 PE=1 SV=2	1e-57	purple	12.6118	0.00886109
AJ143.20	Q24488	ROR1_DROME	Tyrosine-protein kinase transmembrane receptor Ror OS=Drosophila melanogaster GN=Ror PE=1 SV=1	7e-24	blue	328.926	0.0062362
AJ143.28	P08069	IGF1R_HUMAN	Insulin-like growth factor 1 receptor OS=Homo sapiens GN=IGF1R PE=1 SV=1	2e-11	red	143.931	0.033827
AJ143.7	O18973	RABX5_BOVIN	Rab5 GDP/GTP exchange factor OS=Bos taurus GN=RABGEF1 PE=1 SV=1	2e-125	turquoise	341.662	0.00309649
AJ1431.11	Q640K3	NCKP1_XENLA	Nck-associated protein 1 OS=Xenopus laevis GN=nckap1 PE=2 SV=1	1e-169	turquoise	612.541	2.71e-05
AJ1431.12	P28660	NCKP1_MOUSE	Nck-associated protein 1 OS=Mus musculus GN=Nckap1 PE=1 SV=2	3e-151	turquoise	163.689	0.0267742
AJ1432.3	P50426	GNS_CAPHI	N-acetylglucosamine-6-sulfatase OS=Capra hircus GN=GNS PE=2 SV=1	2e-62	turquoise	442.149	0.000148134
AJ1434.1	Q32L53	LFG1_BOVIN	Protein lifeguard 1 OS=Bos taurus GN=GRINA PE=2 SV=1	2e-15	turquoise	308.202	0.00229604
AJ1435.20	Q62662	FRK_RAT	Tyrosine-protein kinase FRK OS=Rattus norvegicus GN=Frk PE=1 SV=3	5e-09	black	460.83	0.00743658
AJ1435.6	P26043	RADI_MOUSE	Radixin OS=Mus musculus GN=Rdx PE=1 SV=3	3e-119	red	38.4274	0.0263256
AJ1436.1	Q5ZHN3	WIPI2_CHICK	WD repeat domain phosphoinositide-interacting protein 2 OS=Gallus gallus GN=WIPI2 PE=2 SV=1	4e-130	turquoise	668.613	0.00315979
AJ1436.13	NA	NA	NA	NA	red	194.87	0.0208887
AJ1436.20	P46978	STT3A_MOUSE	Dolichyl-diphosphooligosaccharide--protein glycosyltransferase subunit STT3A OS=Mus musculus GN=Stt3a PE=1 SV=1	9e-111	turquoise	158.342	0.000500416
AJ1436.21	O94335	STT3_SCHPO	Dolichyl-diphosphooligosaccharide--protein glycosyltransferase subunit stt3 OS=Schizosaccharomyces pombe (strain 972 / ATCC 24843) GN=stt3 PE=3 SV=1	8e-78	turquoise	251.536	0.0122583
AJ1436.22	Q6DFV8	VWDE_MOUSE	von Willebrand factor D and EGF domain-containing protein OS=Mus musculus GN=Vwde PE=2 SV=2	4e-07	blue	345.88	0.00170348
AJ1436.3	Q9EPU0	RENT1_MOUSE	Regulator of nonsense transcripts 1 OS=Mus musculus GN=Upf1 PE=1 SV=2	0	turquoise	512.936	0.000651855
AJ1439.12	Q9NR09	BIRC6_HUMAN	Baculoviral IAP repeat-containing protein 6 OS=Homo sapiens GN=BIRC6 PE=1 SV=2	2e-102	turquoise	165.805	0.0276687
AJ144.17	B1AY10	NFX1_MOUSE	Transcriptional repressor NF-X1 OS=Mus musculus GN=Nfx1 PE=1 SV=1	6e-104	turquoise	112.194	0.00407016
AJ144.32	Q15386	UBE3C_HUMAN	Ubiquitin-protein ligase E3C OS=Homo sapiens GN=UBE3C PE=1 SV=3	1e-57	turquoise	183.919	0.00184489
AJ1440.7	Q6GMR7	FAAH2_HUMAN	Fatty-acid amide hydrolase 2 OS=Homo sapiens GN=FAAH2 PE=2 SV=1	1e-175	blue	62.0466	0.0188381
AJ1441.11	P02707	LECH_CHICK	Hepatic lectin OS=Gallus gallus PE=1 SV=1	5e-06	brown	794.879	0.030876
AJ1442.3	Q5YKK9	OPN4_FELCA	Melanopsin OS=Felis catus GN=OPN4 PE=2 SV=1	1e-21	turquoise	498.94	0.000624873
AJ1444.10	P46940	IQGA1_HUMAN	Ras GTPase-activating-like protein IQGAP1 OS=Homo sapiens GN=IQGAP1 PE=1 SV=1	2e-137	turquoise	387.359	0.00133
AJ1444.13	Q9JKF1	IQGA1_MOUSE	Ras GTPase-activating-like protein IQGAP1 OS=Mus musculus GN=Iqgap1 PE=1 SV=2	4e-50	turquoise	628.855	3.06e-05
AJ1444.4	Q6NY64	2ABD_DANRE	Serine/threonine-protein phosphatase 2A 55 kDa regulatory subunit B delta isoform OS=Danio rerio GN=ppp2r2d PE=2 SV=1	0	turquoise	363.901	0.000377807
AJ1444.8	P18621	RL17_HUMAN	60S ribosomal protein L17 OS=Homo sapiens GN=RPL17 PE=1 SV=3	3e-94	yellow	32.9002	0.00460037
AJ1447.2	O00602	FCN1_HUMAN	Ficolin-1 OS=Homo sapiens GN=FCN1 PE=1 SV=2	7e-34	turquoise	518.793	0.00615331
AJ1447.4	Q95R48	OCTL_DROME	Organic cation transporter-like protein OS=Drosophila melanogaster GN=Orct2 PE=2 SV=2	1e-59	pink	141.913	0.0356619
AJ1447.8	P24288	BCAT1_MOUSE	Branched-chain-amino-acid aminotransferase, cytosolic OS=Mus musculus GN=Bcat1 PE=1 SV=2	1e-51	blue	54.3085	6.48e-05
AJ1449.1	Q96K21	ANCHR_HUMAN	Abscission/NoCut checkpoint regulator OS=Homo sapiens GN=ZFYVE19 PE=1 SV=3	2e-56	brown	295.427	0.0155348
AJ1449.9	Q93ZC9	GLAK1_ARATH	Glucuronokinase 1 OS=Arabidopsis thaliana GN=GLCAK1 PE=1 SV=1	2e-37	yellow	39.1981	0.0335005
AJ145.13	Q6P4S8	INT1_MOUSE	Integrator complex subunit 1 OS=Mus musculus GN=Ints1 PE=1 SV=2	5e-38	brown	55.8845	0.0294366
AJ145.15	Q6P4S8	INT1_MOUSE	Integrator complex subunit 1 OS=Mus musculus GN=Ints1 PE=1 SV=2	9e-67	brown	280.288	0.00244859
AJ145.16	Q8N201	INT1_HUMAN	Integrator complex subunit 1 OS=Homo sapiens GN=INTS1 PE=1 SV=2	0	yellow	60.4966	4.06e-05
AJ145.21	P0C6B8	SVEP1_RAT	Sushi, von Willebrand factor type A, EGF and pentraxin domain-containing protein 1 OS=Rattus norvegicus GN=Svep1 PE=1 SV=1	4e-13	turquoise	118.425	0.00647159
AJ145.22	P06909	CFAH_MOUSE	Complement factor H OS=Mus musculus GN=Cfh PE=1 SV=2	4e-11	turquoise	552.277	0.00369682
AJ145.3	P25107	PTH1R_DIDVI	Parathyroid hormone/parathyroid hormone-related peptide receptor OS=Didelphis virginiana GN=PTH1R PE=2 SV=2	2e-24	turquoise	466.333	0.00347149
AJ1452.7	Q9JM52	MINK1_MOUSE	Misshapen-like kinase 1 OS=Mus musculus GN=Mink1 PE=1 SV=3	8e-49	turquoise	654.73	0.00143442
AJ1456.15	P40197	GPV_HUMAN	Platelet glycoprotein V OS=Homo sapiens GN=GP5 PE=1 SV=1	3e-22	blue	300.56	1.25e-06
AJ1456.9	Q5F371	SBNO1_CHICK	Protein strawberry notch homolog 1 OS=Gallus gallus GN=SBNO1 PE=2 SV=1	1e-110	yellow	19.6219	0.0150919
AJ1457.11	P23381	SYWC_HUMAN	Tryptophan--tRNA ligase, cytoplasmic OS=Homo sapiens GN=WARS PE=1 SV=2	0	blue	373.242	0.012253
AJ1458.12	Q5R601	VAPA_PONAB	Vesicle-associated membrane protein-associated protein A OS=Pongo abelii GN=VAPA PE=2 SV=2	1e-44	turquoise	89.0714	0.0382944
AJ1458.4	Q8T4F7	ENA_DROME	Protein enabled OS=Drosophila melanogaster GN=ena PE=1 SV=4	2e-45	turquoise	254.112	0.0309637
AJ146.1	NA	NA	NA	NA	yellow	35.5072	0.00354508
AJ146.14	Q924Z9	NET1_RAT	Netrin-1 OS=Rattus norvegicus GN=Ntn1 PE=1 SV=1	3e-57	turquoise	467.462	0.0199025
AJ146.19	P97280	ITIH3_MESAU	Inter-alpha-trypsin inhibitor heavy chain H3 OS=Mesocricetus auratus GN=ITIH3 PE=1 SV=1	2e-107	blue	136.248	0.00946684
AJ146.27	O00418	EF2K_HUMAN	Eukaryotic elongation factor 2 kinase OS=Homo sapiens GN=EEF2K PE=1 SV=2	2e-119	yellow	42.2888	0.00197453
AJ1460.11	P31696	AGRIN_CHICK	Agrin OS=Gallus gallus GN=AGRN PE=1 SV=3	1e-97	turquoise	306.777	0.00365312
AJ1461.2	Q8K2K6	AGFG1_MOUSE	Arf-GAP domain and FG repeat-containing protein 1 OS=Mus musculus GN=Agfg1 PE=1 SV=2	3e-18	turquoise	313.847	0.00659595
AJ1461.5	P22897	MRC1_HUMAN	Macrophage mannose receptor 1 OS=Homo sapiens GN=MRC1 PE=1 SV=1	1e-54	blue	275.771	0.00137755
AJ1461.6	Q61830	MRC1_MOUSE	Macrophage mannose receptor 1 OS=Mus musculus GN=Mrc1 PE=1 SV=2	1e-69	blue	340.442	9.06e-05
AJ1461.7	Q9UBG0	MRC2_HUMAN	C-type mannose receptor 2 OS=Homo sapiens GN=MRC2 PE=1 SV=2	4e-46	blue	300.884	1.26e-07
AJ1461.9	Q6PHH3	PD10A_DANRE	Programmed cell death protein 10-A OS=Danio rerio GN=pdcd10a PE=1 SV=2	4e-34	turquoise	247.896	0.00168878
AJ1462.1	P19477	FIBA_PARPA	Fibrinogen-like protein A OS=Parastichopus parvimensis PE=2 SV=1	3e-65	black	442.564	0.031884
AJ1462.10	B1H267	SNX5_RAT	Sorting nexin-5 OS=Rattus norvegicus GN=Snx5 PE=1 SV=1	6e-25	purple	53.9553	0.0446586
AJ1462.2	P19477	FIBA_PARPA	Fibrinogen-like protein A OS=Parastichopus parvimensis PE=2 SV=1	7e-60	black	445.781	0.015834
AJ1462.21	P19477	FIBA_PARPA	Fibrinogen-like protein A OS=Parastichopus parvimensis PE=2 SV=1	9e-16	turquoise	522.417	0.00430878
AJ1464.6	Q05932	FOLC_HUMAN	Folylpolyglutamate synthase, mitochondrial OS=Homo sapiens GN=FPGS PE=1 SV=3	7e-06	blue	15.199	0.0450003
AJ1466.8	Q8IYA7	MKX_HUMAN	Homeobox protein Mohawk OS=Homo sapiens GN=MKX PE=2 SV=2	3e-27	magenta	40.6397	0.0244442
AJ1467.5	Q8IV36	HID1_HUMAN	Protein HID1 OS=Homo sapiens GN=HID1 PE=1 SV=1	1e-62	blue	21.8191	0.0123072
AJ1468.6	Q5U901	CBPA6_MOUSE	Carboxypeptidase A6 OS=Mus musculus GN=Cpa6 PE=2 SV=1	3e-51	blue	362.32	0.020594
AJ1469.10	Q6P1C6	LRIG3_MOUSE	Leucine-rich repeats and immunoglobulin-like domains protein 3 OS=Mus musculus GN=Lrig3 PE=1 SV=1	2e-06	turquoise	298.354	0.0181638
AJ1469.9	Q6UXM1	LRIG3_HUMAN	Leucine-rich repeats and immunoglobulin-like domains protein 3 OS=Homo sapiens GN=LRIG3 PE=2 SV=1	4e-108	turquoise	182.894	0.0157241
AJ147.9	Q03206	RAC1_CAEEL	Ras-related protein ced-10 OS=Caenorhabditis elegans GN=ced-10 PE=1 SV=2	5e-49	turquoise	343.668	0.00708727
AJ1471.4	Q16760	DGKD_HUMAN	Diacylglycerol kinase delta OS=Homo sapiens GN=DGKD PE=1 SV=4	1e-148	turquoise	173.313	0.000357383
AJ1471.5	Q86W24	NAL14_HUMAN	NACHT, LRR and PYD domains-containing protein 14 OS=Homo sapiens GN=NLRP14 PE=1 SV=1	2e-06	red	46.7606	0.00914915
AJ1472.2	Q9Y6I7	WSB1_HUMAN	WD repeat and SOCS box-containing protein 1 OS=Homo sapiens GN=WSB1 PE=1 SV=1	5e-103	brown	279.671	0.0105554
AJ1474.15	A5A6P2	ASAH1_PANTR	Acid ceramidase OS=Pan troglodytes GN=ASAH1 PE=2 SV=1	2e-76	blue	320.174	0.0095445
AJ1474.18	Q8BMA6	SRP68_MOUSE	Signal recognition particle subunit SRP68 OS=Mus musculus GN=Srp68 PE=1 SV=2	1e-15	yellow	76.4854	0.00324685
AJ1474.8	O14757	CHK1_HUMAN	Serine/threonine-protein kinase Chk1 OS=Homo sapiens GN=CHEK1 PE=1 SV=2	4e-147	red	32.2411	0.0356106
AJ1475.4	A7RR04	EFGM_NEMVE	Elongation factor G, mitochondrial OS=Nematostella vectensis GN=v1g236547 PE=3 SV=1	3e-128	blue	296.908	0.0346467
AJ1476.1	Q9PTU6	ENDOU_PAROL	Poly(U)-specific endoribonuclease OS=Paralichthys olivaceus GN=endou PE=2 SV=1	5e-09	blue	219.275	0.0218546
AJ1476.8	O88466	ZN106_MOUSE	Zinc finger protein 106 OS=Mus musculus GN=Znf106 PE=1 SV=3	3e-06	yellow	53.155	0.000348325
AJ1479.2	P19477	FIBA_PARPA	Fibrinogen-like protein A OS=Parastichopus parvimensis PE=2 SV=1	3e-54	black	460.025	9.82e-05
AJ1479.5	Q4V7P7	SNX30_XENLA	Sorting nexin-30 OS=Xenopus laevis GN=snx30 PE=2 SV=1	1e-131	red	22.9357	0.046905
AJ1479.7	A7MBJ4	PTPRF_BOVIN	Receptor-type tyrosine-protein phosphatase F OS=Bos taurus GN=PTPRF PE=2 SV=1	2e-74	blue	201.26	4.04e-06
AJ148.1	Q9NSD5	S6A13_HUMAN	Sodium- and chloride-dependent GABA transporter 2 OS=Homo sapiens GN=SLC6A13 PE=1 SV=3	1e-113	turquoise	447.619	5.35e-05
AJ148.12	O54952	BRCA1_RAT	Breast cancer type 1 susceptibility protein homolog OS=Rattus norvegicus GN=Brca1 PE=1 SV=1	9e-13	brown	106.37	0.00288715
AJ148.15	Q8IUH3	RBM45_HUMAN	RNA-binding protein 45 OS=Homo sapiens GN=RBM45 PE=1 SV=1	1e-20	turquoise	37.9918	0.0203866
AJ148.16	Q8CFD1	RBM45_RAT	RNA-binding protein 45 OS=Rattus norvegicus GN=Rbm45 PE=1 SV=1	1e-38	turquoise	147.381	0.0345383
AJ148.2	Q6ZSS7	MFSD6_HUMAN	Major facilitator superfamily domain-containing protein 6 OS=Homo sapiens GN=MFSD6 PE=1 SV=2	1e-19	black	411.106	0.0332883
AJ148.7	P51643	ARF1_XENLA	ADP-ribosylation factor 1 OS=Xenopus laevis GN=arf1 PE=2 SV=2	2e-55	turquoise	44.7477	0.00946942
AJ1481.12	Q6GNV5	FNBP1_XENLA	Formin-binding protein 1 homolog OS=Xenopus laevis GN=fnbp1 PE=2 SV=1	1e-16	turquoise	387.811	0.00648977
AJ1482.3	P20693	FCER2_MOUSE	Low affinity immunoglobulin epsilon Fc receptor OS=Mus musculus GN=Fcer2 PE=1 SV=1	3e-19	blue	158.201	0.0312853
AJ1482.6	Q3UPY5	GLBL2_MOUSE	Beta-galactosidase-1-like protein 2 OS=Mus musculus GN=Glb1l2 PE=1 SV=1	1e-69	blue	226.809	0.00351607
AJ1482.8	Q8IW92	GLBL2_HUMAN	Beta-galactosidase-1-like protein 2 OS=Homo sapiens GN=GLB1L2 PE=2 SV=1	1e-53	blue	313.267	0.0007545
AJ1482.9	W8W138	BACE_STRPU	Beta-secretase OS=Strongylocentrotus purpuratus GN=BACE PE=2 SV=1	2e-135	turquoise	509.693	0.000312195
AJ1483.5	NA	NA	NA	NA	brown	595.959	0.0024829
AJ1484.4	Q9UNK4	PA2GD_HUMAN	Group IID secretory phospholipase A2 OS=Homo sapiens GN=PLA2G2D PE=1 SV=2	9e-12	turquoise	340.267	0.0496573
AJ1484.8	P83758	DMT3A_DANRE	Doublesex- and mab-3-related transcription factor 3a OS=Danio rerio GN=dmrt3a PE=1 SV=2	2e-37	purple	63.9113	0.000456488
AJ1485.10	Q7Z3G6	PRIC2_HUMAN	Prickle-like protein 2 OS=Homo sapiens GN=PRICKLE2 PE=1 SV=2	1e-163	yellow	30.8835	0.00193098
AJ1485.14	Q55C66	CRTP3_DICDI	Crt homolog 3 OS=Dictyostelium discoideum GN=crtp3 PE=3 SV=1	7e-06	blue	220.001	0.0118915
AJ1485.5	O54983	CRYM_MOUSE	Ketimine reductase mu-crystallin OS=Mus musculus GN=Crym PE=1 SV=1	2e-73	pink	40.8838	0.0277824
AJ1486.1	O94826	TOM70_HUMAN	Mitochondrial import receptor subunit TOM70 OS=Homo sapiens GN=TOMM70A PE=1 SV=1	4e-131	blue	265.463	0.0112484
AJ1486.5	Q9ULB1	NRX1A_HUMAN	Neurexin-1 OS=Homo sapiens GN=NRXN1 PE=2 SV=1	3e-167	turquoise	574.55	0.00481815
AJ1487.4	Q9Y2G3	AT11B_HUMAN	Probable phospholipid-transporting ATPase IF OS=Homo sapiens GN=ATP11B PE=1 SV=2	9e-92	blue	252.144	0.00612012
AJ149.12	NA	NA	NA	NA	magenta	57.7034	0.0032736
AJ149.17	Q8VCC1	PGDH_MOUSE	15-hydroxyprostaglandin dehydrogenase [NAD(+)] OS=Mus musculus GN=Hpgd PE=1 SV=1	6e-21	turquoise	97.9276	0.00761592
AJ149.18	O75581	LRP6_HUMAN	Low-density lipoprotein receptor-related protein 6 OS=Homo sapiens GN=LRP6 PE=1 SV=2	8e-62	turquoise	349.51	2.41e-05
AJ149.2	P39052	DYN2_RAT	Dynamin-2 OS=Rattus norvegicus GN=Dnm2 PE=1 SV=1	4e-40	turquoise	208.462	0.0122185
AJ149.21	Q28085	CFAH_BOVIN	Complement factor H OS=Bos taurus GN=CFH PE=1 SV=3	2e-52	turquoise	525.232	2.18e-07
AJ149.27	O54902	NRAM2_RAT	Natural resistance-associated macrophage protein 2 OS=Rattus norvegicus GN=Slc11a2 PE=1 SV=1	7e-100	blue	194.674	0.0401787
AJ149.28	P51027	NRAM1_CHICK	Natural resistance-associated macrophage protein 1 OS=Gallus gallus GN=SLC11A1 PE=2 SV=1	1e-79	turquoise	189.09	0.0017329
AJ149.5	Q6R5J2	DISP1_DANRE	Protein dispatched homolog 1 OS=Danio rerio GN=disp1 PE=2 SV=1	0	turquoise	265.298	0.0104348
AJ1490.17	Q5R440	CALX_PONAB	Calnexin OS=Pongo abelii GN=CANX PE=2 SV=2	5e-152	blue	218.429	0.00106595
AJ1490.18	Q4KLG9	ZFN2B_RAT	AN1-type zinc finger protein 2B OS=Rattus norvegicus GN=Zfand2b PE=1 SV=1	8e-71	brown	794.106	0.00134872
AJ1492.4	Q499U8	TMCO4_RAT	Transmembrane and coiled-coil domain-containing protein 4 OS=Rattus norvegicus GN=Tmco4 PE=2 SV=1	2e-99	turquoise	508.424	0.00254211
AJ1493.1	Q6UXB8	PI16_HUMAN	Peptidase inhibitor 16 OS=Homo sapiens GN=PI16 PE=1 SV=1	9e-28	purple	30.7466	0.0445601
AJ1493.15	Q9WUD8	FAIM1_MOUSE	Fas apoptotic inhibitory molecule 1 OS=Mus musculus GN=Faim PE=1 SV=1	4e-57	turquoise	54.0163	0.0482167
AJ1493.6	Q8N3R3	TCAIM_HUMAN	T-cell activation inhibitor, mitochondrial OS=Homo sapiens GN=TCAIM PE=2 SV=2	2e-17	yellow	65.9644	0.000528985
AJ1493.7	O74507	YJD4_SCHPO	Uncharacterized protein C594.04c OS=Schizosaccharomyces pombe (strain 972 / ATCC 24843) GN=SPCC594.04c PE=3 SV=2	5e-07	blue	283.797	0.000338173
AJ1495.1	Q1LYG0	SPD2A_DANRE	SH3 and PX domain-containing protein 2A OS=Danio rerio GN=sh3pxd2a PE=3 SV=2	3e-09	turquoise	683.183	0.00102406
AJ1495.2	Q5TCZ1	SPD2A_HUMAN	SH3 and PX domain-containing protein 2A OS=Homo sapiens GN=SH3PXD2A PE=1 SV=1	2e-45	turquoise	694.955	0.000202781
AJ1495.3	O88843	CRADD_MOUSE	Death domain-containing protein CRADD OS=Mus musculus GN=Cradd PE=1 SV=2	1e-08	red	73.6793	0.000480262
AJ1496.13	Q58G59	KIF7_DANRE	Kinesin-like protein kif7 OS=Danio rerio GN=kif7 PE=1 SV=1	2e-77	brown	798.82	0.0380747
AJ1497.13	Q9XTL9	PYG_DROME	Glycogen phosphorylase OS=Drosophila melanogaster GN=GlyP PE=2 SV=2	8e-14	blue	233.339	0.0127053
AJ1497.18	Q28811	PHR_POTTR	Deoxyribodipyrimidine photo-lyase OS=Potorous tridactylus GN=PHR PE=2 SV=1	0	brown	814.186	0.000921506
AJ1497.4	Q6PCF7	UBE2Z_XENLA	Ubiquitin-conjugating enzyme E2 Z OS=Xenopus laevis GN=ube2z PE=2 SV=2	4e-64	turquoise	161.277	0.0449205
AJ1497.5	Q71N41	GAMT_DANRE	Guanidinoacetate N-methyltransferase OS=Danio rerio GN=gamt PE=2 SV=2	3e-102	purple	93.4609	0.000126538
AJ1498.14	NA	NA	NA	NA	purple	67.837	0.0199552
AJ15.25	Q8IWX8	CHERP_HUMAN	Calcium homeostasis endoplasmic reticulum protein OS=Homo sapiens GN=CHERP PE=1 SV=3	6e-47	yellow	37.2231	0.00936696
AJ15.34	Q9BSF4	CS052_HUMAN	Uncharacterized protein C19orf52 OS=Homo sapiens GN=C19orf52 PE=1 SV=2	3e-34	green	82.7982	0.00134753
AJ15.37	Q28728	SC5AB_RABIT	Sodium/myo-inositol cotransporter 2 OS=Oryctolagus cuniculus GN=SLC5A11 PE=1 SV=2	5e-137	blue	404.301	0.00203873
AJ15.7	Q709C8	VP13C_HUMAN	Vacuolar protein sorting-associated protein 13C OS=Homo sapiens GN=VPS13C PE=1 SV=1	7e-33	yellow	58.1613	0.0106621
AJ15.8	Q9VND8	RHEB_DROME	GTP-binding protein Rheb homolog OS=Drosophila melanogaster GN=Rheb PE=2 SV=1	4e-81	blue	30.7885	0.00979472
AJ150.22	Q6ZQL4	WDR43_MOUSE	WD repeat-containing protein 43 OS=Mus musculus GN=Wdr43 PE=2 SV=2	2e-129	purple	16.3464	0.00629772
AJ150.26	P49442	INPP_MOUSE	Inositol polyphosphate 1-phosphatase OS=Mus musculus GN=Inpp1 PE=1 SV=2	3e-91	turquoise	130.267	0.00586228
AJ1500.4	Q29R99	LIPT2_DANRE	Putative lipoyltransferase 2, mitochondrial OS=Danio rerio GN=lipt2 PE=2 SV=1	3e-78	green	68.6605	0.0062942
AJ1500.6	P35289	RAB15_RAT	Ras-related protein Rab-15 OS=Rattus norvegicus GN=Rab15 PE=2 SV=1	9e-72	brown	79.1844	0.00168639
AJ1501.14	F6R2G2	NLRC4_XENTR	NLR family CARD domain-containing protein 4 OS=Xenopus tropicalis GN=nlrc4 PE=2 SV=2	2e-07	brown	123.169	0.00158071
AJ1501.4	Q07120	GFI1_RAT	Zinc finger protein Gfi-1 OS=Rattus norvegicus GN=Gfi1 PE=1 SV=1	5e-92	purple	67.0613	0.0440323
AJ1501.8	Q9HCK4	ROBO2_HUMAN	Roundabout homolog 2 OS=Homo sapiens GN=ROBO2 PE=1 SV=2	4e-19	turquoise	188.139	0.0294609
AJ1504.3	Q6A039	TBC12_MOUSE	TBC1 domain family member 12 OS=Mus musculus GN=Tbc1d12 PE=1 SV=2	2e-161	blue	175.989	5.98e-06
AJ1505.10	Q03070	CHIO_RAT	Beta-chimaerin OS=Rattus norvegicus GN=Chn2 PE=2 SV=1	5e-62	turquoise	233.986	0.0121324
AJ1505.5	Q9W1H4	DNLI1_DROME	DNA ligase 1 OS=Drosophila melanogaster GN=DNA-ligI PE=1 SV=2	7e-107	purple	17.0508	0.040851
AJ1505.7	A7RUD5	NUBP1_NEMVE	Cytosolic Fe-S cluster assembly factor NUBP1 homolog OS=Nematostella vectensis GN=v1g236650 PE=3 SV=1	0	turquoise	73.8924	0.0029285
AJ1506.3	P50059	SODM2_LEPBY	Superoxide dismutase [Mn] 2 OS=Leptolyngbya boryana GN=sodA2 PE=2 SV=1	6e-30	turquoise	151.849	0.00575828
AJ1506.4	Q9HCG8	CWC22_HUMAN	Pre-mRNA-splicing factor CWC22 homolog OS=Homo sapiens GN=CWC22 PE=1 SV=3	5e-173	brown	814.977	0.000266779
AJ1507.2	O35186	CATK_RAT	Cathepsin K OS=Rattus norvegicus GN=Ctsk PE=2 SV=1	3e-103	blue	377.267	0.00171475
AJ1507.4	Q9NZQ8	TRPM5_HUMAN	Transient receptor potential cation channel subfamily M member 5 OS=Homo sapiens GN=TRPM5 PE=2 SV=1	3e-15	brown	299.78	0.0306072
AJ1507.8	Q28620	NPT2A_RABIT	Sodium-dependent phosphate transport protein 2A OS=Oryctolagus cuniculus GN=SLC34A1 PE=2 SV=1	5e-95	blue	32.2144	0.00860106
AJ1509.14	D3ZYR1	FCHO2_RAT	F-BAR domain only protein 2 OS=Rattus norvegicus GN=Fcho2 PE=1 SV=1	4e-21	blue	183.398	0.00853816
AJ1509.16	Q9UPU5	UBP24_HUMAN	Ubiquitin carboxyl-terminal hydrolase 24 OS=Homo sapiens GN=USP24 PE=1 SV=3	4e-178	turquoise	189.709	0.00209316
AJ1509.18	P06684	CO5_MOUSE	Complement C5 OS=Mus musculus GN=C5 PE=1 SV=2	5e-12	turquoise	646.052	2.19e-05
AJ1509.22	Q6DH23	V26BL_DANRE	Vacuolar protein sorting-associated protein 26B-like OS=Danio rerio GN=vps26bl PE=2 SV=1	1e-174	turquoise	441.507	0.0113535
AJ1509.3	Q9WU19	HAOX1_MOUSE	Hydroxyacid oxidase 1 OS=Mus musculus GN=Hao1 PE=1 SV=1	3e-76	red	158.394	0.0250822
AJ1509.5	P05414	GOX_SPIOL	Peroxisomal (S)-2-hydroxy-acid oxidase OS=Spinacia oleracea PE=1 SV=1	1e-16	brown	669.629	0.0381219
AJ1509.7	O49506	GLO5_ARATH	Peroxisomal (S)-2-hydroxy-acid oxidase GLO5 OS=Arabidopsis thaliana GN=GLO5 PE=1 SV=1	2e-39	pink	75.1144	0.0194761
AJ1509.9	Q498L2	SLTM_XENLA	SAFB-like transcription modulator OS=Xenopus laevis GN=sltm PE=2 SV=1	2e-08	brown	808.194	0.00518665
AJ151.10	Q8CJ11	AGRG2_RAT	Adhesion G-protein coupled receptor G2 OS=Rattus norvegicus GN=Adgrg2 PE=1 SV=1	5e-15	brown	792.159	0.000563715
AJ151.7	Q9VUL9	FUCTA_DROME	Glycoprotein 3-alpha-L-fucosyltransferase A OS=Drosophila melanogaster GN=FucTA PE=2 SV=2	8e-33	blue	47.9079	0.00843412
AJ1510.5	Q03042	KGP1_DROME	cGMP-dependent protein kinase, isozyme 1 OS=Drosophila melanogaster GN=Pkg21D PE=1 SV=2	1e-61	turquoise	223.924	0.0369638
AJ1510.6	Q03042	KGP1_DROME	cGMP-dependent protein kinase, isozyme 1 OS=Drosophila melanogaster GN=Pkg21D PE=1 SV=2	2e-14	turquoise	132.183	0.0374944
AJ1511.18	A8WFU8	KIF22_DANRE	Kinesin-like protein KIF22 OS=Danio rerio GN=kif22 PE=2 SV=1	2e-09	turquoise	69.482	0.0435665
AJ1511.21	Q5RBP1	NPNT_PONAB	Nephronectin OS=Pongo abelii GN=NPNT PE=2 SV=1	5e-61	turquoise	513.825	0.000215796
AJ1513.1	O97859	NEUR3_BOVIN	Sialidase-3 OS=Bos taurus GN=NEU3 PE=1 SV=1	2e-30	blue	64.0632	0.00336855
AJ1515.10	NA	NA	NA	NA	yellow	31.4535	0.0459999
AJ1515.12	Q6DDL7	UN93A_XENLA	Protein unc-93 homolog A OS=Xenopus laevis GN=unc93a PE=2 SV=1	1e-99	pink	49.7813	0.0212157
AJ1516.3	Q9NR20	DYRK4_HUMAN	Dual specificity tyrosine-phosphorylation-regulated kinase 4 OS=Homo sapiens GN=DYRK4 PE=1 SV=2	4e-143	yellow	21.3647	0.0233966
AJ1517.4	Q8TEL6	TP4AP_HUMAN	Short transient receptor potential channel 4-associated protein OS=Homo sapiens GN=TRPC4AP PE=1 SV=2	0	blue	38.9726	0.0182331
AJ1517.8	Q8GYM3	AUG4_ARATH	AUGMIN subunit 4 OS=Arabidopsis thaliana GN=AUG4 PE=1 SV=1	2e-11	brown	802.659	0.00994077
AJ1518.3	Q9W0Y1	TINA1_DROME	Troponin C-akin-1 protein OS=Drosophila melanogaster GN=Tina-1 PE=2 SV=1	4e-10	red	44.8943	0.0129173
AJ152.43	NA	NA	NA	NA	blue	38.2465	6.01e-05
AJ1521.26	Q9JL96	CATM_MOUSE	Cathepsin M OS=Mus musculus GN=Ctsm PE=2 SV=1	3e-16	blue	262.565	0.000300707
AJ1522.8	P42891	ECE1_BOVIN	Endothelin-converting enzyme 1 OS=Bos taurus GN=ECE1 PE=1 SV=2	3e-36	turquoise	452.317	0.00425883
AJ1522.9	E9QAU8	RN165_MOUSE	RING finger protein 165 OS=Mus musculus GN=Rnf165 PE=2 SV=1	2e-32	turquoise	360.323	0.00469732
AJ1527.1	Q8K4G5	ABLM1_MOUSE	Actin-binding LIM protein 1 OS=Mus musculus GN=Ablim1 PE=1 SV=1	2e-07	blue	260.201	0.0217849
AJ1527.8	Q8QG78	NCOR1_XENLA	Nuclear receptor corepressor 1 OS=Xenopus laevis GN=ncor1 PE=1 SV=1	2e-47	turquoise	367.302	0.00587091
AJ1528.4	P57737	CORO7_HUMAN	Coronin-7 OS=Homo sapiens GN=CORO7 PE=1 SV=2	6e-77	turquoise	414.893	0.00194507
AJ1528.9	P17126	ACT_HYDVU	Actin, non-muscle 6.2 OS=Hydra vulgaris PE=3 SV=1	0	turquoise	498.727	0.00456074
AJ1529.13	Q8CFD4	SNX8_MOUSE	Sorting nexin-8 OS=Mus musculus GN=Snx8 PE=1 SV=1	8e-50	blue	259.175	0.0391886
AJ1529.15	Q1LZC5	ANR54_BOVIN	Ankyrin repeat domain-containing protein 54 OS=Bos taurus GN=ANKRD54 PE=2 SV=1	5e-33	brown	287.177	0.0487442
AJ1529.3	Q05090	KLC_STRPU	Kinesin light chain OS=Strongylocentrotus purpuratus PE=2 SV=1	1e-21	blue	70.7766	0.0217908
AJ153.22	A6QLE5	NLRP3_BOVIN	NACHT, LRR and PYD domains-containing protein 3 OS=Bos taurus GN=NLRP3 PE=2 SV=1	1e-08	purple	36.6874	0.00093736
AJ153.9	F6R2G2	NLRC4_XENTR	NLR family CARD domain-containing protein 4 OS=Xenopus tropicalis GN=nlrc4 PE=2 SV=2	6e-09	blue	421.519	0.0220202
AJ1530.2	NA	NA	NA	NA	magenta	82.6993	0.0443362
AJ1530.3	O42184	CLIP1_CHICK	CAP-Gly domain-containing linker protein 1 OS=Gallus gallus GN=CLIP1 PE=2 SV=1	6e-51	blue	33.1956	0.0437944
AJ1531.5	Q8NEF3	CC112_HUMAN	Coiled-coil domain-containing protein 112 OS=Homo sapiens GN=CCDC112 PE=1 SV=2	8e-52	brown	597.069	0.00884864
AJ1531.6	P15206	CCNB_MARGL	G2/mitotic-specific cyclin-B OS=Marthasterias glacialis PE=2 SV=1	1e-86	brown	799.552	0.00112512
AJ1534.4	P0DKM0	COA3_DROME	Cytochrome c oxidase assembly factor 3, mitochondrial OS=Drosophila melanogaster GN=Ccdc56 PE=3 SV=1	8e-10	blue	88.1368	0.0116082
AJ1535.3	NA	NA	NA	NA	magenta	119.309	0.0484933
AJ1539.11	P40744	B910_XENLA	Maternal B9.10 protein OS=Xenopus laevis PE=2 SV=1	2e-36	turquoise	324.259	0.0037658
AJ1539.3	O93310	RAD21_XENLA	Double-strand-break repair protein rad21 homolog OS=Xenopus laevis GN=rad21 PE=1 SV=1	1e-96	turquoise	647.657	0.00180518
AJ1539.4	Q8C9B9	DIDO1_MOUSE	Death-inducer obliterator 1 OS=Mus musculus GN=Dido1 PE=1 SV=4	9e-42	turquoise	166.454	0.0350774
AJ154.12	Q86YS7	C2CD5_HUMAN	C2 domain-containing protein 5 OS=Homo sapiens GN=C2CD5 PE=1 SV=1	3e-103	turquoise	375.769	0.00351135
AJ154.14	Q91WW7	PLPL3_MOUSE	Patatin-like phospholipase domain-containing protein 3 OS=Mus musculus GN=Pnpla3 PE=1 SV=1	1e-27	brown	514.465	0.00528405
AJ154.6	Q96N23	CFA54_HUMAN	Cilia- and flagella-associated protein 54 OS=Homo sapiens GN=CFAP54 PE=2 SV=3	1e-11	brown	802.78	0.0244213
AJ1540.15	Q9NSY1	BMP2K_HUMAN	BMP-2-inducible protein kinase OS=Homo sapiens GN=BMP2K PE=1 SV=2	1e-65	turquoise	223.391	0.00567972
AJ1541.12	P97494	GSH1_MOUSE	Glutamate--cysteine ligase catalytic subunit OS=Mus musculus GN=Gclc PE=1 SV=4	1e-173	turquoise	58.3682	0.000113513
AJ1542.12	Q6JAN0	GPR98_DANRE	G-protein coupled receptor 98 OS=Danio rerio GN=gpr98 PE=2 SV=1	0	turquoise	596.196	8.55e-06
AJ1542.15	Q9D1D1	TSN11_MOUSE	Tetraspanin-11 OS=Mus musculus GN=Tspan11 PE=2 SV=1	1e-22	blue	426.234	6.11e-05
AJ1542.4	Q64605	PTPRS_RAT	Receptor-type tyrosine-protein phosphatase S OS=Rattus norvegicus GN=Ptprs PE=1 SV=2	5e-08	brown	801.849	0.000308607
AJ1542.5	A7MBJ4	PTPRF_BOVIN	Receptor-type tyrosine-protein phosphatase F OS=Bos taurus GN=PTPRF PE=2 SV=1	1e-07	brown	726.364	0.000536006
AJ1543.1	Q9WTW5	S22A3_MOUSE	Solute carrier family 22 member 3 OS=Mus musculus GN=Slc22a3 PE=2 SV=1	2e-24	turquoise	75.1127	0.0159764
AJ1545.1	O35206	COFA1_MOUSE	Collagen alpha-1(XV) chain OS=Mus musculus GN=Col15a1 PE=1 SV=2	3e-23	brown	144.63	0.0345103
AJ1545.6	Q3U962	CO5A2_MOUSE	Collagen alpha-2(V) chain OS=Mus musculus GN=Col5a2 PE=1 SV=1	2e-11	turquoise	408.922	0.000696259
AJ1546.11	P34280	YKK3_CAEEL	Uncharacterized GTP-binding protein C02F5.3 OS=Caenorhabditis elegans GN=C02F5.3 PE=3 SV=2	3e-69	turquoise	213.969	0.00982608
AJ1546.12	A1A5F2	HTR5B_XENTR	HEAT repeat-containing protein 5B OS=Xenopus tropicalis GN=heatr5b PE=2 SV=1	2e-141	turquoise	477.76	0.00181462
AJ1546.13	A1A5F2	HTR5B_XENTR	HEAT repeat-containing protein 5B OS=Xenopus tropicalis GN=heatr5b PE=2 SV=1	0	turquoise	519.412	0.0204928
AJ1549.1	Q61093	CY24B_MOUSE	Cytochrome b-245 heavy chain OS=Mus musculus GN=Cybb PE=1 SV=1	0	turquoise	314.691	0.00760581
AJ1549.12	Q8BUB6	UST_MOUSE	Uronyl 2-sulfotransferase OS=Mus musculus GN=Ust PE=2 SV=3	5e-29	purple	73.2275	0.0147546
AJ1549.7	P55196	AFAD_HUMAN	Afadin OS=Homo sapiens GN=MLLT4 PE=1 SV=3	2e-67	turquoise	407.205	0.00075936
AJ1550.9	NA	NA	NA	NA	purple	101.515	0.0233856
AJ1551.7	NA	NA	NA	NA	turquoise	106.858	0.0174497
AJ1552.3	Q9Y5S2	MRCKB_HUMAN	Serine/threonine-protein kinase MRCK beta OS=Homo sapiens GN=CDC42BPB PE=1 SV=2	6e-128	blue	88.0811	0.0288469
AJ1553.12	Q9QXG2	RAE1_MOUSE	Rab proteins geranylgeranyltransferase component A 1 OS=Mus musculus GN=Chm PE=1 SV=1	3e-112	turquoise	486.853	0.00694734
AJ1553.14	Q3USJ8	FCSD2_MOUSE	F-BAR and double SH3 domains protein 2 OS=Mus musculus GN=Fchsd2 PE=1 SV=2	9e-108	red	29.2954	0.0321805
AJ1553.2	Q9Y6R7	FCGBP_HUMAN	IgGFc-binding protein OS=Homo sapiens GN=FCGBP PE=1 SV=3	9e-170	turquoise	502.825	0.00496866
AJ1554.3	Q80VA0	GALT7_MOUSE	N-acetylgalactosaminyltransferase 7 OS=Mus musculus GN=Galnt7 PE=1 SV=2	1e-40	turquoise	389.988	0.00179337
AJ1555.1	NA	NA	NA	NA	brown	294.944	0.0328435
AJ1555.2	NA	NA	NA	NA	yellow	66.4185	0.0235662
AJ1555.3	Q4R3S3	ANKR7_MACFA	Ankyrin repeat domain-containing protein 7 OS=Macaca fascicularis GN=ANKRD7 PE=2 SV=1	1e-33	yellow	80.4998	0.0284255
AJ1557.4	P50533	SMC2_XENLA	Structural maintenance of chromosomes protein 2 OS=Xenopus laevis GN=smc2 PE=1 SV=1	0	magenta	18.3978	0.031977
AJ1558.6	Q7ZY47	DDX42_XENLA	ATP-dependent RNA helicase DDX42 OS=Xenopus laevis GN=ddx42 PE=2 SV=1	3e-162	red	37.9961	0.0420536
AJ1559.2	P49642	PRI1_HUMAN	DNA primase small subunit OS=Homo sapiens GN=PRIM1 PE=1 SV=1	2e-115	brown	719.808	0.047613
AJ1559.4	O60306	AQR_HUMAN	Intron-binding protein aquarius OS=Homo sapiens GN=AQR PE=1 SV=4	3e-40	turquoise	39.2045	0.0369894
AJ1559.6	Q9Z1T6	FYV1_MOUSE	1-phosphatidylinositol 3-phosphate 5-kinase OS=Mus musculus GN=Pikfyve PE=1 SV=3	9e-25	purple	47.7139	0.0276518
AJ1559.7	Q9Z1T6	FYV1_MOUSE	1-phosphatidylinositol 3-phosphate 5-kinase OS=Mus musculus GN=Pikfyve PE=1 SV=3	2e-58	turquoise	119.936	0.000902377
AJ156.10	Q8R189	PAQRA_MOUSE	Monocyte to macrophage differentiation factor 2 OS=Mus musculus GN=Mmd2 PE=2 SV=1	3e-48	blue	140.364	0.0022271
AJ156.5	Q5XM24	APRA_DICDI	Autocrine proliferation repressor protein A OS=Dictyostelium discoideum GN=aprA PE=1 SV=1	1e-65	blue	318.509	0.000265301
AJ156.6	Q5XM24	APRA_DICDI	Autocrine proliferation repressor protein A OS=Dictyostelium discoideum GN=aprA PE=1 SV=1	8e-68	blue	165.937	0.0018739
AJ1560.1	NA	NA	NA	NA	magenta	82.0315	0.000875198
AJ1561.3	Q9N1E2	G6PI_RABIT	Glucose-6-phosphate isomerase OS=Oryctolagus cuniculus GN=GPI PE=1 SV=3	9e-70	turquoise	348.537	0.00531837
AJ1561.9	Q5R4G6	CUL1_PONAB	Cullin-1 OS=Pongo abelii GN=CUL1 PE=2 SV=1	9e-161	blue	42.6656	0.00477781
AJ1564.7	Q5R662	LRP12_PONAB	Low-density lipoprotein receptor-related protein 12 OS=Pongo abelii GN=LRP12 PE=2 SV=2	4e-59	brown	119.305	0.0131719
AJ1566.1	Q66IV6	CH2BB_XENLA	Charged multivesicular body protein 2b-B OS=Xenopus laevis GN=chmp2b-b PE=2 SV=1	5e-08	blue	177.416	5.35e-07
AJ157.12	Q99MZ7	PECR_MOUSE	Peroxisomal trans-2-enoyl-CoA reductase OS=Mus musculus GN=Pecr PE=1 SV=1	2e-57	blue	272.197	0.0305928
AJ157.13	O74452	SCW1_SCHPO	Cell wall integrity protein scw1 OS=Schizosaccharomyces pombe (strain 972 / ATCC 24843) GN=scw1 PE=1 SV=1	3e-07	brown	615.299	0.0457153
AJ1571.6	P63025	VAMP3_RAT	Vesicle-associated membrane protein 3 OS=Rattus norvegicus GN=Vamp3 PE=1 SV=1	1e-41	turquoise	197.585	0.00389203
AJ1573.1	Q5ZKU4	INT2_CHICK	Integrator complex subunit 2 OS=Gallus gallus GN=INTS2 PE=2 SV=1	0	turquoise	439.133	0.00598147
AJ1573.14	Q2PC93	SSPO_CHICK	SCO-spondin OS=Gallus gallus GN=SSPO PE=2 SV=1	4e-87	magenta	52.1158	0.0021758
AJ1573.17	Q15036	SNX17_HUMAN	Sorting nexin-17 OS=Homo sapiens GN=SNX17 PE=1 SV=1	3e-53	turquoise	154.093	0.00578242
AJ1573.7	P18503	CAS4_EPHMU	Short-chain collagen C4 (Fragment) OS=Ephydatia muelleri PE=2 SV=1	3e-11	turquoise	522.976	0.00883366
AJ1577.6	Q6DRL5	MBB1A_DANRE	Myb-binding protein 1A-like protein OS=Danio rerio GN=mybbp1a PE=1 SV=1	3e-41	purple	34.8079	0.0246854
AJ1577.7	O60094	DPO5_SCHPO	DNA polymerase V OS=Schizosaccharomyces pombe (strain 972 / ATCC 24843) GN=pol5 PE=1 SV=2	7e-13	blue	60.5719	0.0196789
AJ1579.2	Q28EL0	CCYL1_XENTR	Cyclin-Y-like protein 1 OS=Xenopus tropicalis GN=ccnyl1 PE=2 SV=1	3e-126	turquoise	219.531	0.0337253
AJ158.11	Q8VIG1	REST_MOUSE	RE1-silencing transcription factor OS=Mus musculus GN=Rest PE=1 SV=2	3e-20	brown	228.463	0.0467411
AJ158.13	Q92833	JARD2_HUMAN	Protein Jumonji OS=Homo sapiens GN=JARID2 PE=1 SV=2	3e-32	magenta	46.738	0.0427445
AJ158.16	Q5R7R6	COG4_PONAB	Conserved oligomeric Golgi complex subunit 4 OS=Pongo abelii GN=COG4 PE=2 SV=1	4e-173	blue	270.743	0.00966068
AJ158.18	Q9VCY8	ADRL_DROME	Adiponectin receptor protein OS=Drosophila melanogaster GN=AdipoR PE=1 SV=2	4e-63	blue	407.388	0.0184391
AJ158.2	Q5NDE8	PMGT2_CHICK	Protein O-linked-mannose beta-1,4-N-acetylglucosaminyltransferase 2 OS=Gallus gallus GN=POMGNT2 PE=2 SV=1	4e-73	red	115.525	0.0343452
AJ158.22	B3DM47	PBX2_XENTR	Pre-B-cell leukemia transcription factor 2 OS=Xenopus tropicalis GN=pbx2 PE=2 SV=1	6e-27	turquoise	243.608	0.0109965
AJ158.36	Q63060	GLPK_RAT	Glycerol kinase OS=Rattus norvegicus GN=Gk PE=2 SV=1	3e-88	turquoise	105.331	8.78e-06
AJ158.4	A6QP74	CALRL_BOVIN	Calcitonin gene-related peptide type 1 receptor OS=Bos taurus GN=CALCRL PE=2 SV=2	2e-70	turquoise	58.951	0.04814
AJ1580.8	O08774	RGS12_RAT	Regulator of G-protein signaling 12 OS=Rattus norvegicus GN=Rgs12 PE=1 SV=1	2e-40	turquoise	38.9125	0.0259826
AJ1582.2	Q6E804	NOD2_BOVIN	Nucleotide-binding oligomerization domain-containing protein 2 OS=Bos taurus GN=NOD2 PE=2 SV=1	3e-07	blue	134.875	0.0100688
AJ1583.1	P58875	S14L2_BOVIN	SEC14-like protein 2 OS=Bos taurus GN=SEC14L2 PE=1 SV=2	7e-90	blue	232.504	4.93e-05
AJ1583.6	O15297	PPM1D_HUMAN	Protein phosphatase 1D OS=Homo sapiens GN=PPM1D PE=1 SV=1	2e-72	turquoise	226.141	0.0018646
AJ1584.1	A5D8S5	SH3R1_DANRE	E3 ubiquitin-protein ligase SH3RF1 OS=Danio rerio GN=sh3rf1 PE=2 SV=2	9e-12	turquoise	162.029	0.0157474
AJ1584.11	NA	NA	NA	NA	pink	75.5065	0.0287167
AJ1584.12	NA	NA	NA	NA	turquoise	81.5987	0.0017083
AJ1584.6	Q28HE5	S38A6_XENTR	Probable sodium-coupled neutral amino acid transporter 6 OS=Xenopus tropicalis GN=slc38a6 PE=2 SV=1	6e-76	magenta	19.1916	0.0420197
AJ1584.7	Q3MHN8	TRM5_BOVIN	tRNA (guanine(37)-N1)-methyltransferase OS=Bos taurus GN=TRMT5 PE=2 SV=1	6e-124	blue	39.3749	0.0297851
AJ1586.12	P36514	UD2C1_RABIT	UDP-glucuronosyltransferase 2C1 (Fragment) OS=Oryctolagus cuniculus GN=UGT2C1 PE=2 SV=1	2e-103	blue	366.053	0.00117676
AJ1586.14	O77649	UDB20_MACFA	UDP-glucuronosyltransferase 2B20 OS=Macaca fascicularis GN=UGT2B20 PE=1 SV=1	4e-93	blue	156.692	0.0370117
AJ1586.24	Q8TBP0	TBC16_HUMAN	TBC1 domain family member 16 OS=Homo sapiens GN=TBC1D16 PE=2 SV=1	0	yellow	19.6356	0.0243816
AJ1587.6	NA	NA	NA	NA	turquoise	301.415	0.00426824
AJ1587.8	Q96JB1	DYH8_HUMAN	Dynein heavy chain 8, axonemal OS=Homo sapiens GN=DNAH8 PE=1 SV=2	0	brown	803.454	0.00379795
AJ1588.6	Q8R0S6	WFKN1_MOUSE	WAP, Kazal, immunoglobulin, Kunitz and NTR domain-containing protein 1 OS=Mus musculus GN=Wfikkn1 PE=2 SV=2	6e-17	brown	767.731	0.00529965
AJ1589.11	O94844	RHBT1_HUMAN	Rho-related BTB domain-containing protein 1 OS=Homo sapiens GN=RHOBTB1 PE=2 SV=2	2e-49	turquoise	372.061	0.0210573
AJ1589.12	Q3T0S0	TM128_BOVIN	Transmembrane protein 128 OS=Bos taurus GN=TMEM128 PE=2 SV=1	3e-24	pink	29.8573	0.0495286
AJ1589.7	Q008S8	ECT2L_HUMAN	Epithelial cell-transforming sequence 2 oncogene-like OS=Homo sapiens GN=ECT2L PE=2 SV=2	2e-68	turquoise	100.84	0.0197926
AJ159.1	Q13873	BMPR2_HUMAN	Bone morphogenetic protein receptor type-2 OS=Homo sapiens GN=BMPR2 PE=1 SV=2	4e-82	turquoise	172.245	0.000938507
AJ159.11	P97947	NR0B2_RAT	Nuclear receptor subfamily 0 group B member 2 OS=Rattus norvegicus GN=Nr0b2 PE=1 SV=1	5e-27	magenta	61.3169	0.00979659
AJ159.3	Q9H269	VPS16_HUMAN	Vacuolar protein sorting-associated protein 16 homolog OS=Homo sapiens GN=VPS16 PE=1 SV=2	3e-127	turquoise	183.655	0.0020767
AJ159.4	P22129	RB11B_DIPOM	Ras-related protein Rab-11B OS=Diplobatis ommata PE=2 SV=1	2e-125	turquoise	124.547	0.00999647
AJ159.7	Q96P11	NSUN5_HUMAN	Probable 28S rRNA (cytosine-C(5))-methyltransferase OS=Homo sapiens GN=NSUN5 PE=1 SV=2	3e-71	brown	419.498	0.00219018
AJ159.8	P50429	ARSB_MOUSE	Arylsulfatase B OS=Mus musculus GN=Arsb PE=1 SV=3	4e-162	turquoise	250.709	0.0323576
AJ1590.5	O08762	NETR_MOUSE	Neurotrypsin OS=Mus musculus GN=Prss12 PE=2 SV=1	3e-52	black	188.108	0.0258992
AJ1592.10	P02468	LAMC1_MOUSE	Laminin subunit gamma-1 OS=Mus musculus GN=Lamc1 PE=1 SV=2	1e-28	turquoise	316.882	0.000213425
AJ1592.3	Q5ZMH1	SEPT2_CHICK	Septin-2 OS=Gallus gallus GN=SEPT2 PE=2 SV=1	8e-34	turquoise	209.911	0.0242144
AJ1592.4	Q1LY77	SE1BA_DANRE	Histone-lysine N-methyltransferase SETD1B-A OS=Danio rerio GN=setd1ba PE=1 SV=2	1e-91	red	34.6927	0.0129462
AJ1592.5	Q8CFT2	SET1B_MOUSE	Histone-lysine N-methyltransferase SETD1B OS=Mus musculus GN=Setd1b PE=1 SV=2	7e-28	brown	317.81	0.049802
AJ1593.1	Q5RAA7	FIP1_PONAB	Pre-mRNA 3'-end-processing factor FIP1 OS=Pongo abelii GN=FIP1L1 PE=2 SV=1	6e-26	yellow	12.4551	0.00998589
AJ1595.6	Q80TF6	STAR9_MOUSE	StAR-related lipid transfer protein 9 OS=Mus musculus GN=Stard9 PE=1 SV=2	1e-07	turquoise	140.767	0.0296803
AJ1596.2	P19477	FIBA_PARPA	Fibrinogen-like protein A OS=Parastichopus parvimensis PE=2 SV=1	1e-34	purple	63.4113	0.0377733
AJ1597.3	A7XYQ1	SOBP_HUMAN	Sine oculis-binding protein homolog OS=Homo sapiens GN=SOBP PE=1 SV=2	1e-08	turquoise	246.453	3.62e-05
AJ1598.11	B4F785	EGFLA_RAT	Pikachurin OS=Rattus norvegicus GN=Egflam PE=2 SV=1	2e-66	turquoise	81.3176	0.0493836
AJ1598.3	Q6AX31	NDC1_XENLA	Nucleoporin NDC1 OS=Xenopus laevis GN=ndc1 PE=1 SV=1	2e-64	yellow	26.9334	0.0193497
AJ1599.4	P01132	EGF_MOUSE	Pro-epidermal growth factor OS=Mus musculus GN=Egf PE=1 SV=2	1e-51	turquoise	602.151	0.00620039
AJ16.40	P30835	PFKAL_RAT	ATP-dependent 6-phosphofructokinase, liver type OS=Rattus norvegicus GN=Pfkl PE=1 SV=3	1e-111	blue	54.0373	0.00137824
AJ16.42	P52784	PFKAM_CANFA	ATP-dependent 6-phosphofructokinase, muscle type OS=Canis familiaris GN=PFKM PE=2 SV=2	1e-140	turquoise	340.996	0.00545716
AJ16.51	P13437	THIM_RAT	3-ketoacyl-CoA thiolase, mitochondrial OS=Rattus norvegicus GN=Acaa2 PE=2 SV=1	2e-80	blue	162.735	0.0385071
AJ16.52	Q64430	ATP7A_MOUSE	Copper-transporting ATPase 1 OS=Mus musculus GN=Atp7a PE=1 SV=3	3e-87	magenta	96.0175	0.0397265
AJ160.1	Q1JPD2	ABHGA_BOVIN	Abhydrolase domain-containing protein 16A OS=Bos taurus GN=ABHD16A PE=2 SV=1	8e-88	red	54.1725	0.0373845
AJ160.2	O94431	YHKC_SCHPO	Uncharacterized aminotransferase C660.12c OS=Schizosaccharomyces pombe (strain 972 / ATCC 24843) GN=SPBC660.12c PE=3 SV=1	2e-37	blue	220.089	2.77e-06
AJ160.22	Q8W1X2	PDXK_ARATH	Pyridoxal kinase OS=Arabidopsis thaliana GN=PK PE=1 SV=2	6e-71	blue	66.2686	0.0146309
AJ160.25	NA	NA	NA	NA	turquoise	143.669	0.0179894
AJ160.4	Q6ZPR4	KCNT1_MOUSE	Potassium channel subfamily T member 1 OS=Mus musculus GN=Kcnt1 PE=2 SV=2	2e-176	brown	73.8992	0.0140725
AJ1600.7	Q28C34	AN13C_XENTR	Ankyrin repeat domain-containing protein 13C OS=Xenopus tropicalis GN=ankrd13c PE=2 SV=1	3e-44	red	58.4368	0.00824031
AJ1601.6	P67777	PP2AA_RABIT	Serine/threonine-protein phosphatase 2A catalytic subunit alpha isoform OS=Oryctolagus cuniculus GN=PPP2CA PE=2 SV=1	2e-91	blue	224.18	0.0112205
AJ1602.1	P30676	GNAI_PATPE	Guanine nucleotide-binding protein G(i) subunit alpha OS=Patiria pectinifera PE=1 SV=3	0	turquoise	402.118	0.010822
AJ1603.13	Q9Z0V6	PRDX3_RAT	Thioredoxin-dependent peroxide reductase, mitochondrial OS=Rattus norvegicus GN=Prdx3 PE=1 SV=2	3e-102	red	21.4798	0.0293968
AJ1603.15	P20849	CO9A1_HUMAN	Collagen alpha-1(IX) chain OS=Homo sapiens GN=COL9A1 PE=1 SV=3	5e-35	blue	123.778	0.0111334
AJ1603.4	P53814	SMTN_HUMAN	Smoothelin OS=Homo sapiens GN=SMTN PE=1 SV=7	5e-44	turquoise	297.67	0.0424695
AJ1604.16	P51151	RAB9A_HUMAN	Ras-related protein Rab-9A OS=Homo sapiens GN=RAB9A PE=1 SV=1	2e-89	turquoise	54.1324	0.00680373
AJ1605.6	O95714	HERC2_HUMAN	E3 ubiquitin-protein ligase HERC2 OS=Homo sapiens GN=HERC2 PE=1 SV=2	0	turquoise	582.35	0.000325749
AJ1605.7	Q5R919	RIR1_PONAB	Ribonucleoside-diphosphate reductase large subunit OS=Pongo abelii GN=RRM1 PE=2 SV=1	3e-173	turquoise	340.169	0.00298022
AJ1606.13	Q4V8X4	ACBD6_DANRE	Acyl-CoA-binding domain-containing protein 6 OS=Danio rerio GN=acbd6 PE=2 SV=1	5e-65	blue	79.5345	0.04667
AJ1606.15	A2AN08	UBR4_MOUSE	E3 ubiquitin-protein ligase UBR4 OS=Mus musculus GN=Ubr4 PE=1 SV=1	0	turquoise	512.823	6.96e-05
AJ1607.5	Q8TAA9	VANG1_HUMAN	Vang-like protein 1 OS=Homo sapiens GN=VANGL1 PE=1 SV=1	5e-140	turquoise	502.387	0.000338403
AJ1607.8	Q5ZLR6	ARHG6_CHICK	Rho guanine nucleotide exchange factor 6 OS=Gallus gallus GN=ARHGEF6 PE=2 SV=1	6e-49	red	43.5078	0.0317615
AJ1608.2	Q9QYJ1	SIA7E_MOUSE	Alpha-N-acetylgalactosaminide alpha-2,6-sialyltransferase 5 OS=Mus musculus GN=St6galnac5 PE=2 SV=1	1e-36	turquoise	94.0856	0.0027666
AJ1609.1	P16444	DPEP1_HUMAN	Dipeptidase 1 OS=Homo sapiens GN=DPEP1 PE=1 SV=3	1e-83	pink	151.289	0.0238714
AJ161.13	Q0P496	MARH4_DANRE	E3 ubiquitin-protein ligase MARCH4 OS=Danio rerio GN=march4 PE=2 SV=1	1e-08	turquoise	582.664	0.000921613
AJ161.23	Q7SYH5	SC5A8_XENLA	Sodium-coupled monocarboxylate transporter 1 OS=Xenopus laevis GN=slc5a8 PE=2 SV=1	9e-54	turquoise	418.574	1.67e-06
AJ1610.18	Q0IIF0	ILKAP_BOVIN	Integrin-linked kinase-associated serine/threonine phosphatase 2C OS=Bos taurus GN=ILKAP PE=2 SV=1	1e-32	yellow	22.8858	0.0385794
AJ1611.3	Q5RBM6	BUP1_PONAB	Beta-ureidopropionase OS=Pongo abelii GN=UPB1 PE=2 SV=1	7e-128	turquoise	132.472	0.00830634
AJ1611.4	Q8VC97	BUP1_MOUSE	Beta-ureidopropionase OS=Mus musculus GN=Upb1 PE=1 SV=1	6e-59	red	28.4628	0.043307
AJ1611.6	P19477	FIBA_PARPA	Fibrinogen-like protein A OS=Parastichopus parvimensis PE=2 SV=1	4e-62	black	446.854	0.0135658
AJ1612.6	Q8N9M1	CS047_HUMAN	Uncharacterized protein C19orf47 OS=Homo sapiens GN=C19orf47 PE=1 SV=1	1e-17	blue	49.4179	0.00335209
AJ1613.3	Q6P3V7	TTC41_RAT	Tetratricopeptide repeat protein 41 OS=Rattus norvegicus GN=Ttc41 PE=2 SV=2	1e-109	turquoise	168.064	0.0477936
AJ1613.5	A1L2G3	BAP1_DANRE	Ubiquitin carboxyl-terminal hydrolase BAP1 OS=Danio rerio GN=bap1 PE=2 SV=2	4e-106	turquoise	302.832	0.0417745
AJ1614.13	Q5NC05	TTF2_MOUSE	Transcription termination factor 2 OS=Mus musculus GN=Ttf2 PE=1 SV=2	2e-58	brown	546.279	0.0134311
AJ1614.16	Q5SNX7	GALC_DANRE	Galactocerebrosidase OS=Danio rerio GN=galc PE=2 SV=1	5e-139	red	45.2731	0.000906977
AJ1616.6	Q8R123	FAD1_MOUSE	FAD synthase OS=Mus musculus GN=Flad1 PE=1 SV=1	4e-180	blue	108.069	0.0490935
AJ1618.11	Q96FV9	THOC1_HUMAN	THO complex subunit 1 OS=Homo sapiens GN=THOC1 PE=1 SV=1	1e-06	red	41.2467	0.00884477
AJ1619.6	Q8DNS0	STKP_STRR6	Serine/threonine-protein kinase StkP OS=Streptococcus pneumoniae (strain ATCC BAA-255 / R6) GN=stkP PE=1 SV=1	2e-08	turquoise	114.432	0.00664213
AJ1621.2	P26234	VINC_PIG	Vinculin OS=Sus scrofa GN=VCL PE=1 SV=4	2e-77	turquoise	664.557	0.00146482
AJ1621.4	Q04615	VINC_XENLA	Vinculin (Fragment) OS=Xenopus laevis GN=vcl PE=2 SV=1	2e-69	turquoise	392.868	0.00306506
AJ1621.9	Q3T0T0	GDE1_BOVIN	Glycerophosphodiester phosphodiesterase 1 OS=Bos taurus GN=GDE1 PE=2 SV=1	5e-25	red	63.8632	0.0106553
AJ1623.2	Q9WV52	PLEK2_MOUSE	Pleckstrin-2 OS=Mus musculus GN=Plek2 PE=1 SV=1	2e-13	blue	281.56	0.00402836
AJ1623.3	P52632	STA5B_RAT	Signal transducer and activator of transcription 5B OS=Rattus norvegicus GN=Stat5b PE=1 SV=1	1e-19	turquoise	158.012	0.0199732
AJ1624.15	Q5I085	PP1B_XENTR	Serine/threonine-protein phosphatase PP1-beta catalytic subunit OS=Xenopus tropicalis GN=ppp1cb PE=2 SV=1	0	blue	277.622	0.0262607
AJ1624.6	Q8I7P9	POL5_DROME	Retrovirus-related Pol polyprotein from transposon opus OS=Drosophila melanogaster GN=pol PE=3 SV=1	4e-100	purple	16.688	0.0110191
AJ1625.2	Q6DGG1	ABHEB_RAT	Alpha/beta hydrolase domain-containing protein 14B OS=Rattus norvegicus GN=Abhd14b PE=2 SV=1	3e-43	brown	132.704	0.0485774
AJ1626.5	Q9HC77	CENPJ_HUMAN	Centromere protein J OS=Homo sapiens GN=CENPJ PE=1 SV=2	3e-108	yellow	26.1935	0.0174741
AJ1627.4	P79739	CP26A_DANRE	Cytochrome P450 26A1 OS=Danio rerio GN=cyp26a1 PE=2 SV=1	3e-36	turquoise	553.894	0.000161669
AJ1627.5	Q6EIG3	CP26B_DANRE	Cytochrome P450 26B1 OS=Danio rerio GN=cyp26b1 PE=1 SV=1	3e-47	turquoise	366.796	4.58e-05
AJ163.13	Q6U7I1	UBP7_CHICK	Ubiquitin carboxyl-terminal hydrolase 7 OS=Gallus gallus GN=USP7 PE=2 SV=1	0	blue	54.8594	0.000235858
AJ163.14	Q93009	UBP7_HUMAN	Ubiquitin carboxyl-terminal hydrolase 7 OS=Homo sapiens GN=USP7 PE=1 SV=2	0	turquoise	61.3216	0.0031896
AJ1630.8	P21783	NOTC1_XENLA	Neurogenic locus notch homolog protein 1 OS=Xenopus laevis GN=notch1 PE=1 SV=3	0	turquoise	96.9498	0.00135563
AJ1631.5	Q805A1	SMC5_XENLA	Structural maintenance of chromosomes protein 5 OS=Xenopus laevis GN=smc5 PE=2 SV=1	9e-140	brown	410.579	0.000485898
AJ1633.1	P58165	AT2B2_OREMO	Plasma membrane calcium-transporting ATPase 2 (Fragment) OS=Oreochromis mossambicus GN=atp2b2 PE=2 SV=1	1e-19	turquoise	585.828	0.00510886
AJ1634.3	O97159	CHDM_DROME	Chromodomain-helicase-DNA-binding protein Mi-2 homolog OS=Drosophila melanogaster GN=Mi-2 PE=1 SV=2	2e-109	brown	675.668	0.00961604
AJ1634.4	Q12873	CHD3_HUMAN	Chromodomain-helicase-DNA-binding protein 3 OS=Homo sapiens GN=CHD3 PE=1 SV=3	0	brown	733.519	0.0379879
AJ1635.5	Q5R6J7	GPAT4_PONAB	Glycerol-3-phosphate acyltransferase 4 OS=Pongo abelii GN=AGPAT6 PE=2 SV=2	2e-147	blue	426.26	0.000339476
AJ1636.2	Q9Y4A5	TRRAP_HUMAN	Transformation/transcription domain-associated protein OS=Homo sapiens GN=TRRAP PE=1 SV=3	0	turquoise	533.067	0.0039621
AJ1637.16	A0JNC4	ELOV7_BOVIN	Elongation of very long chain fatty acids protein 7 OS=Bos taurus GN=ELOVL7 PE=2 SV=1	4e-56	turquoise	228.525	0.00141412
AJ1637.18	Q9NXG6	P4HTM_HUMAN	Transmembrane prolyl 4-hydroxylase OS=Homo sapiens GN=P4HTM PE=1 SV=2	2e-48	red	43.5032	0.00362231
AJ1637.20	Q6R327	RICTR_HUMAN	Rapamycin-insensitive companion of mTOR OS=Homo sapiens GN=RICTOR PE=1 SV=1	9e-124	blue	114.714	0.0170952
AJ1638.10	P49900	ARGI_LITCT	Arginase, hepatic OS=Lithobates catesbeiana PE=2 SV=1	2e-12	turquoise	98.3285	0.0155389
AJ1638.4	Q8R4S0	PP14C_MOUSE	Protein phosphatase 1 regulatory subunit 14C OS=Mus musculus GN=Ppp1r14c PE=1 SV=1	4e-18	blue	211.972	0.00581082
AJ1638.9	P49900	ARGI_LITCT	Arginase, hepatic OS=Lithobates catesbeiana PE=2 SV=1	3e-87	turquoise	80.2064	0.023549
AJ1639.5	P21300	ALD1_MOUSE	Aldose reductase-related protein 1 OS=Mus musculus GN=Akr1b7 PE=1 SV=4	3e-27	red	33.2598	0.0279101
AJ164.2	P22304	IDS_HUMAN	Iduronate 2-sulfatase OS=Homo sapiens GN=IDS PE=1 SV=1	1e-102	turquoise	178.205	0.0415594
AJ1640.2	Q86XA9	HTR5A_HUMAN	HEAT repeat-containing protein 5A OS=Homo sapiens GN=HEATR5A PE=1 SV=2	2e-80	turquoise	58.7522	0.00864395
AJ1640.3	Q86XA9	HTR5A_HUMAN	HEAT repeat-containing protein 5A OS=Homo sapiens GN=HEATR5A PE=1 SV=2	2e-82	turquoise	216.892	0.0255674
AJ1640.7	Q9D8U8	SNX5_MOUSE	Sorting nexin-5 OS=Mus musculus GN=Snx5 PE=1 SV=1	8e-25	blue	351.097	0.00300554
AJ1644.4	Q8NI08	NCOA7_HUMAN	Nuclear receptor coactivator 7 OS=Homo sapiens GN=NCOA7 PE=1 SV=2	2e-42	turquoise	312.222	0.0390565
AJ1645.8	Q6P698	PLSL_DANRE	Plastin-2 OS=Danio rerio GN=lcp1 PE=2 SV=1	3e-84	turquoise	199.21	0.0481697
AJ1646.12	Q3U0J8	TBD2B_MOUSE	TBC1 domain family member 2B OS=Mus musculus GN=Tbc1d2b PE=1 SV=2	3e-52	turquoise	475.786	0.00696391
AJ1647.3	Q14CN2	CLCA4_HUMAN	Calcium-activated chloride channel regulator 4 OS=Homo sapiens GN=CLCA4 PE=1 SV=2	6e-18	purple	105.746	0.0207802
AJ1647.4	P54281	ECLC_BOVIN	Epithelial chloride channel protein OS=Bos taurus PE=2 SV=1	2e-70	purple	102.303	0.0335776
AJ1647.5	Q14CN2	CLCA4_HUMAN	Calcium-activated chloride channel regulator 4 OS=Homo sapiens GN=CLCA4 PE=1 SV=2	2e-31	purple	108.473	0.000492712
AJ1649.10	Q8IX18	DHX40_HUMAN	Probable ATP-dependent RNA helicase DHX40 OS=Homo sapiens GN=DHX40 PE=1 SV=2	0	yellow	17.8728	0.018203
AJ165.27	Q91W89	MA2C1_MOUSE	Alpha-mannosidase 2C1 OS=Mus musculus GN=Man2c1 PE=1 SV=1	2e-102	blue	358.106	0.000388071
AJ1650.1	Q9JLB5	ACH10_RAT	Neuronal acetylcholine receptor subunit alpha-10 OS=Rattus norvegicus GN=Chrna10 PE=1 SV=1	1e-22	red	38.6162	0.00789869
AJ1650.12	Q9DE46	DPOLA_XENLA	DNA polymerase alpha catalytic subunit OS=Xenopus laevis GN=pola1 PE=1 SV=1	0	blue	73.4757	0.00505778
AJ1650.8	Q9N1Q0	RSMB_MACEU	Small nuclear ribonucleoprotein-associated protein B' OS=Macropus eugenii GN=SNRPB PE=2 SV=1	2e-42	magenta	70.0463	0.0356348
AJ1650.9	A5GFY4	NELFD_PIG	Negative elongation factor D OS=Sus scrofa GN=NELFCD PE=3 SV=1	3e-110	turquoise	97.6356	0.0248958
AJ1651.11	Q32L63	VTA1_BOVIN	Vacuolar protein sorting-associated protein VTA1 homolog OS=Bos taurus GN=VTA1 PE=2 SV=1	5e-30	blue	193.045	0.0349342
AJ1651.13	P11717	MPRI_HUMAN	Cation-independent mannose-6-phosphate receptor OS=Homo sapiens GN=IGF2R PE=1 SV=3	0	turquoise	627.095	0.00278649
AJ1651.4	O75689	ADAP1_HUMAN	Arf-GAP with dual PH domain-containing protein 1 OS=Homo sapiens GN=ADAP1 PE=1 SV=2	7e-44	blue	303.791	0.00100538
AJ1653.13	P53708	ITA8_HUMAN	Integrin alpha-8 OS=Homo sapiens GN=ITGA8 PE=1 SV=3	8e-07	turquoise	607.318	0.0146586
AJ1653.14	A2ARA8	ITA8_MOUSE	Integrin alpha-8 OS=Mus musculus GN=Itga8 PE=1 SV=1	1e-76	turquoise	588.758	8.37e-05
AJ1653.2	Q8R3V6	CUED1_MOUSE	CUE domain-containing protein 1 OS=Mus musculus GN=Cuedc1 PE=2 SV=2	3e-12	turquoise	278.471	0.00718931
AJ1655.2	Q8C8R3	ANK2_MOUSE	Ankyrin-2 OS=Mus musculus GN=Ank2 PE=1 SV=2	1e-06	purple	102.197	0.0388202
AJ1659.1	NA	NA	NA	NA	blue	175.04	0.000861631
AJ1659.3	Q8VHX6	FLNC_MOUSE	Filamin-C OS=Mus musculus GN=Flnc PE=1 SV=3	3e-53	blue	288.048	0.00313871
AJ1659.6	D3ZHA0	FLNC_RAT	Filamin-C OS=Rattus norvegicus GN=Flnc PE=1 SV=1	7e-30	blue	224.648	0.0021247
AJ166.13	E9Q7T7	CHADL_MOUSE	Chondroadherin-like protein OS=Mus musculus GN=Chadl PE=1 SV=1	1e-27	magenta	54.7801	5.92e-06
AJ166.5	Q0QWG9	GRD2I_MOUSE	Delphilin OS=Mus musculus GN=Grid2ip PE=1 SV=1	6e-50	turquoise	483.892	0.00738053
AJ1661.4	Q96AE7	TTC17_HUMAN	Tetratricopeptide repeat protein 17 OS=Homo sapiens GN=TTC17 PE=1 SV=1	8e-68	turquoise	191.366	0.0266247
AJ1662.3	Q9HCL2	GPAT1_HUMAN	Glycerol-3-phosphate acyltransferase 1, mitochondrial OS=Homo sapiens GN=GPAM PE=1 SV=3	2e-129	turquoise	533.909	0.00560583
AJ1662.7	Q8R0X2	CACL1_MOUSE	CDK2-associated and cullin domain-containing protein 1 OS=Mus musculus GN=Cacul1 PE=2 SV=1	5e-27	turquoise	312.995	0.01843
AJ1663.1	Q3T114	UK114_BOVIN	Ribonuclease UK114 OS=Bos taurus GN=HRSP12 PE=2 SV=3	3e-11	green	32.0414	0.036894
AJ1663.7	Q99N28	CADM3_MOUSE	Cell adhesion molecule 3 OS=Mus musculus GN=Cadm3 PE=1 SV=1	5e-06	blue	56.2912	0.000757772
AJ1663.9	Q9TXJ8	RECQ1_CAEEL	Putative ATP-dependent DNA helicase Q1 OS=Caenorhabditis elegans GN=K02F3.12 PE=3 SV=3	2e-12	brown	639.332	0.024468
AJ1664.12	Q9CWK3	CD2B2_MOUSE	CD2 antigen cytoplasmic tail-binding protein 2 OS=Mus musculus GN=Cd2bp2 PE=1 SV=1	2e-31	red	23.8885	0.00729369
AJ1664.3	Q642B9	ZNF18_RAT	Zinc finger protein 18 OS=Rattus norvegicus GN=Znf18 PE=2 SV=1	9e-17	brown	638.939	0.0168453
AJ1666.5	Q26534	CATL_SCHMA	Cathepsin L OS=Schistosoma mansoni GN=CL1 PE=2 SV=1	4e-54	turquoise	87.5323	0.0345562
AJ1667.7	O46037	VINC_DROME	Vinculin OS=Drosophila melanogaster GN=Vinc PE=1 SV=1	5e-63	turquoise	665.722	0.000625745
AJ1668.10	Q24372	LACH_DROME	Lachesin OS=Drosophila melanogaster GN=Lac PE=1 SV=2	3e-11	turquoise	603.885	0.00547723
AJ1669.3	Q6P730	DAB2P_RAT	Disabled homolog 2-interacting protein OS=Rattus norvegicus GN=Dab2ip PE=1 SV=1	4e-104	turquoise	589.697	0.00244073
AJ1670.5	A0A1F4	EYS_DROME	Protein eyes shut OS=Drosophila melanogaster GN=eys PE=1 SV=1	1e-08	brown	813.426	0.0302076
AJ1671.11	P10533	RMIL_AVII1	Serine/threonine-protein kinase-transforming protein Rmil OS=Avian retrovirus IC10 GN=V-RMIL PE=3 SV=1	8e-96	turquoise	67.9628	0.037703
AJ1671.3	Q2TBF2	WSCD2_HUMAN	WSC domain-containing protein 2 OS=Homo sapiens GN=WSCD2 PE=2 SV=2	1e-28	green	87.2975	0.0319545
AJ1671.7	Q9VPB1	ST7_DROME	Protein ST7 homolog OS=Drosophila melanogaster GN=CG3634 PE=2 SV=1	2e-29	turquoise	383.647	0.0290325
AJ1672.20	Q02556	IRF8_HUMAN	Interferon regulatory factor 8 OS=Homo sapiens GN=IRF8 PE=1 SV=2	2e-40	turquoise	183.883	0.0152526
AJ1673.11	P52737	ZN136_HUMAN	Zinc finger protein 136 OS=Homo sapiens GN=ZNF136 PE=1 SV=1	3e-37	brown	690.538	0.0393613
AJ1673.7	Q91W43	GCSP_MOUSE	Glycine dehydrogenase (decarboxylating), mitochondrial OS=Mus musculus GN=Gldc PE=1 SV=1	0	turquoise	41.8876	0.0437548
AJ1677.2	P27694	RFA1_HUMAN	Replication protein A 70 kDa DNA-binding subunit OS=Homo sapiens GN=RPA1 PE=1 SV=2	0	magenta	28.8505	0.041895
AJ1677.3	Q9SKI4	RFA1A_ARATH	Replication protein A 70 kDa DNA-binding subunit A OS=Arabidopsis thaliana GN=RPA1A PE=1 SV=1	5e-15	turquoise	76.9612	0.00677913
AJ1677.5	P46662	MERL_MOUSE	Merlin OS=Mus musculus GN=Nf2 PE=1 SV=2	1e-16	magenta	37.2147	0.0471067
AJ1677.7	Q8R3V6	CUED1_MOUSE	CUE domain-containing protein 1 OS=Mus musculus GN=Cuedc1 PE=2 SV=2	2e-12	blue	130.26	0.0209945
AJ1679.4	Q2HJG5	VPS35_BOVIN	Vacuolar protein sorting-associated protein 35 OS=Bos taurus GN=VPS35 PE=2 SV=1	2e-162	turquoise	362.749	0.0143108
AJ168.14	Q09225	NRF6_CAEEL	Nose resistant to fluoxetine protein 6 OS=Caenorhabditis elegans GN=nrf-6 PE=1 SV=3	3e-43	turquoise	380.649	0.0023971
AJ168.16	Q64692	SIA8D_MOUSE	CMP-N-acetylneuraminate-poly-alpha-2,8-sialyltransferase OS=Mus musculus GN=St8sia4 PE=2 SV=1	3e-12	turquoise	305.113	0.00811277
AJ168.6	P52846	ST1A1_MACFA	Sulfotransferase 1A1 OS=Macaca fascicularis GN=SULT1A1 PE=2 SV=1	1e-66	pink	116.311	0.0121744
AJ168.8	Q8JG30	ST1B1_CHICK	Sulfotransferase family cytosolic 1B member 1 OS=Gallus gallus GN=SULT1B1 PE=2 SV=1	2e-31	magenta	91.827	0.0346752
AJ1680.16	O95819	M4K4_HUMAN	Mitogen-activated protein kinase kinase kinase kinase 4 OS=Homo sapiens GN=MAP4K4 PE=1 SV=2	3e-159	turquoise	367.216	0.041851
AJ1681.7	P63034	CYH2_MOUSE	Cytohesin-2 OS=Mus musculus GN=Cyth2 PE=1 SV=2	3e-73	turquoise	176.209	0.0167098
AJ1682.12	Q765A7	PGAP1_RAT	GPI inositol-deacylase OS=Rattus norvegicus GN=Pgap1 PE=1 SV=1	5e-79	blue	375.068	8.17e-05
AJ1682.17	Q5F428	EIF3L_CHICK	Eukaryotic translation initiation factor 3 subunit L OS=Gallus gallus GN=EIF3L PE=2 SV=1	4e-13	turquoise	95.1931	0.0258939
AJ1683.2	Q8VCL5	S17A9_MOUSE	Solute carrier family 17 member 9 OS=Mus musculus GN=Slc17a9 PE=1 SV=3	1e-86	turquoise	416.103	0.0101856
AJ1683.23	Q27433	MEC2_CAEEL	Mechanosensory protein 2 OS=Caenorhabditis elegans GN=mec-2 PE=1 SV=1	3e-114	turquoise	426.382	0.0269898
AJ1683.24	Q9Y4A5	TRRAP_HUMAN	Transformation/transcription domain-associated protein OS=Homo sapiens GN=TRRAP PE=1 SV=3	0	turquoise	543.992	0.000113301
AJ1683.25	Q9Y4A5	TRRAP_HUMAN	Transformation/transcription domain-associated protein OS=Homo sapiens GN=TRRAP PE=1 SV=3	9e-33	turquoise	203.334	0.00580084
AJ1683.27	Q9UJ37	SIA7B_HUMAN	Alpha-N-acetylgalactosaminide alpha-2,6-sialyltransferase 2 OS=Homo sapiens GN=ST6GALNAC2 PE=1 SV=1	1e-33	turquoise	216.208	6.62e-05
AJ1684.9	Q9Y3E0	GOT1B_HUMAN	Vesicle transport protein GOT1B OS=Homo sapiens GN=GOLT1B PE=1 SV=1	3e-35	blue	205.194	0.0251219
AJ1685.1	Q08C33	ISOC1_DANRE	Isochorismatase domain-containing protein 1 OS=Danio rerio GN=isoc1 PE=2 SV=1	5e-66	red	16.3025	0.00796335
AJ1685.3	Q68FK8	DHX9_XENLA	ATP-dependent RNA helicase A-like protein OS=Xenopus laevis GN=dhx9 PE=2 SV=1	8e-166	blue	32.2631	0.00433941
AJ1685.6	NA	NA	NA	NA	brown	700.114	0.0320066
AJ1685.7	P51791	CLCN3_MOUSE	H(+)/Cl(-) exchange transporter 3 OS=Mus musculus GN=Clcn3 PE=1 SV=2	0	turquoise	197.743	0.00779039
AJ1686.1	A2RSJ4	UH1BL_MOUSE	UHRF1-binding protein 1-like OS=Mus musculus GN=Uhrf1bp1l PE=1 SV=2	2e-19	turquoise	183.522	0.0150669
AJ1686.3	Q8C3J5	DOCK2_MOUSE	Dedicator of cytokinesis protein 2 OS=Mus musculus GN=Dock2 PE=1 SV=3	2e-30	turquoise	328.871	0.0198343
AJ1686.4	Q8BUR4	DOCK1_MOUSE	Dedicator of cytokinesis protein 1 OS=Mus musculus GN=Dock1 PE=1 SV=3	0	turquoise	592.525	0.000136136
AJ1686.5	Q14185	DOCK1_HUMAN	Dedicator of cytokinesis protein 1 OS=Homo sapiens GN=DOCK1 PE=1 SV=2	4e-117	turquoise	471.17	0.000623659
AJ1686.6	Q8BUR4	DOCK1_MOUSE	Dedicator of cytokinesis protein 1 OS=Mus musculus GN=Dock1 PE=1 SV=3	2e-62	blue	262.772	0.00260003
AJ1687.3	Q2WGJ6	KLH38_HUMAN	Kelch-like protein 38 OS=Homo sapiens GN=KLHL38 PE=1 SV=3	7e-18	turquoise	379.368	0.00217769
AJ1688.1	Q5RHH4	IF172_DANRE	Intraflagellar transport protein 172 homolog OS=Danio rerio GN=ift172 PE=2 SV=1	0	turquoise	241.632	0.0150176
AJ1688.11	Q9Z2I4	ROBO3_MOUSE	Roundabout homolog 3 OS=Mus musculus GN=Robo3 PE=1 SV=2	2e-11	turquoise	285.882	0.00112722
AJ1688.12	Q9HCK4	ROBO2_HUMAN	Roundabout homolog 2 OS=Homo sapiens GN=ROBO2 PE=1 SV=2	3e-28	turquoise	453.264	0.00207355
AJ1688.15	A1A5H8	YES_DANRE	Tyrosine-protein kinase yes OS=Danio rerio GN=yes1 PE=1 SV=1	7e-49	blue	446.119	0.000322658
AJ1688.2	Q8K3H0	DP13A_MOUSE	DCC-interacting protein 13-alpha OS=Mus musculus GN=Appl1 PE=1 SV=1	1e-14	turquoise	163.774	0.0113379
AJ1688.20	O35346	FAK1_RAT	Focal adhesion kinase 1 OS=Rattus norvegicus GN=Ptk2 PE=1 SV=1	8e-179	turquoise	554.592	0.00433711
AJ1689.2	Q2TBF2	WSCD2_HUMAN	WSC domain-containing protein 2 OS=Homo sapiens GN=WSCD2 PE=2 SV=2	3e-34	brown	110.373	0.0147336
AJ1689.3	P51174	ACADL_MOUSE	Long-chain specific acyl-CoA dehydrogenase, mitochondrial OS=Mus musculus GN=Acadl PE=1 SV=2	4e-60	blue	188.917	0.0130949
AJ169.10	Q15058	KIF14_HUMAN	Kinesin-like protein KIF14 OS=Homo sapiens GN=KIF14 PE=1 SV=1	4e-143	blue	20.1148	0.029567
AJ169.11	P10620	MGST1_HUMAN	Microsomal glutathione S-transferase 1 OS=Homo sapiens GN=MGST1 PE=1 SV=1	1e-31	blue	175.143	0.0117275
AJ1691.11	Q9C0C7	AMRA1_HUMAN	Activating molecule in BECN1-regulated autophagy protein 1 OS=Homo sapiens GN=AMBRA1 PE=1 SV=2	3e-46	turquoise	403.788	0.00535297
AJ1692.6	A1L253	F149B_DANRE	Protein FAM149B1 OS=Danio rerio GN=fam149b1 PE=2 SV=1	1e-15	turquoise	29.3541	0.0279515
AJ1693.4	Q5R4J9	NAA15_PONAB	N-alpha-acetyltransferase 15, NatA auxiliary subunit OS=Pongo abelii GN=NAA15 PE=2 SV=1	7e-13	purple	31.6656	0.0182855
AJ1693.6	Q6N069	NAA16_HUMAN	N-alpha-acetyltransferase 16, NatA auxiliary subunit OS=Homo sapiens GN=NAA16 PE=1 SV=2	0	turquoise	277.135	0.000605799
AJ1694.12	P21837	CRYS_DICDI	Crystal protein OS=Dictyostelium discoideum GN=cryS PE=1 SV=1	5e-72	red	156.962	0.00082395
AJ1694.13	P21837	CRYS_DICDI	Crystal protein OS=Dictyostelium discoideum GN=cryS PE=1 SV=1	3e-73	red	108.236	0.000552592
AJ1694.9	Q8CFA2	GCST_MOUSE	Aminomethyltransferase, mitochondrial OS=Mus musculus GN=Amt PE=1 SV=1	1e-116	blue	217.587	0.0167149
AJ1697.11	O60478	G137B_HUMAN	Integral membrane protein GPR137B OS=Homo sapiens GN=GPR137B PE=2 SV=1	3e-59	yellow	19.7178	0.0443796
AJ17.6	Q9VCA2	ORCT_DROME	Organic cation transporter protein OS=Drosophila melanogaster GN=Orct PE=1 SV=1	9e-29	blue	265.359	0.00290524
AJ17.7	Q9VCA2	ORCT_DROME	Organic cation transporter protein OS=Drosophila melanogaster GN=Orct PE=1 SV=1	3e-48	blue	286.463	0.000487088
AJ170.14	Q8TF05	PP4R1_HUMAN	Serine/threonine-protein phosphatase 4 regulatory subunit 1 OS=Homo sapiens GN=PPP4R1 PE=1 SV=1	3e-107	turquoise	254.453	0.0018036
AJ170.23	A6H603	NWD1_MOUSE	NACHT domain- and WD repeat-containing protein 1 OS=Mus musculus GN=Nwd1 PE=2 SV=2	2e-21	turquoise	441.388	0.0110805
AJ170.5	A3KQS4	FA63A_DANRE	Protein FAM63A OS=Danio rerio GN=fam63a PE=3 SV=1	2e-65	yellow	46.3128	0.0223821
AJ170.6	Q86YI8	PHF13_HUMAN	PHD finger protein 13 OS=Homo sapiens GN=PHF13 PE=1 SV=2	8e-33	yellow	39.3117	0.0452659
AJ1700.5	Q80SU7	GVIN1_MOUSE	Interferon-induced very large GTPase 1 OS=Mus musculus GN=Gvin1 PE=1 SV=1	1e-137	turquoise	366.269	8.57e-05
AJ1701.7	P49596	PP2C2_CAEEL	Probable protein phosphatase 2C T23F11.1 OS=Caenorhabditis elegans GN=ppm-2 PE=3 SV=2	5e-124	blue	214.75	0.0023948
AJ1704.17	Q27245	YH24_CAEEL	Putative aminopeptidase W07G4.4 OS=Caenorhabditis elegans GN=lap-2 PE=3 SV=1	2e-142	turquoise	258.06	0.00442956
AJ1704.8	Q9Y5Z4	HEBP2_HUMAN	Heme-binding protein 2 OS=Homo sapiens GN=HEBP2 PE=1 SV=1	1e-28	brown	798.054	0.0378574
AJ1706.2	E1C760	UVSSA_CHICK	UV-stimulated scaffold protein A OS=Gallus gallus GN=UVSSA PE=3 SV=1	6e-67	turquoise	30.7637	0.0439057
AJ1706.4	NA	NA	NA	NA	brown	799.091	0.00464937
AJ1706.5	NA	NA	NA	NA	brown	794.828	0.0233203
AJ1707.4	Q7QC84	MMSA_ANOGA	Probable methylmalonate-semialdehyde dehydrogenase [acylating], mitochondrial OS=Anopheles gambiae GN=AGAP002499 PE=3 SV=2	3e-67	black	390.624	2.63e-15
AJ1708.8	Q58DN3	TSN17_BOVIN	Tetraspanin-17 OS=Bos taurus GN=TSPAN17 PE=2 SV=1	2e-42	blue	437.116	0.00917757
AJ171.10	Q6I6G8	HECW2_MOUSE	E3 ubiquitin-protein ligase HECW2 OS=Mus musculus GN=Hecw2 PE=1 SV=1	8e-86	turquoise	391.924	0.000303294
AJ171.9	Q8K4P8	HECW1_MOUSE	E3 ubiquitin-protein ligase HECW1 OS=Mus musculus GN=Hecw1 PE=1 SV=3	5e-58	turquoise	327.501	0.00215458
AJ1711.6	O42611	HIRA_TAKRU	Protein HIRA OS=Takifugu rubripes GN=hira PE=2 SV=1	0	turquoise	473.621	0.000276455
AJ1712.10	Q9QWW1	HOME2_MOUSE	Homer protein homolog 2 OS=Mus musculus GN=Homer2 PE=1 SV=1	5e-26	turquoise	380.536	0.000547898
AJ1714.19	Q7YQK4	LAT1_RABIT	Large neutral amino acids transporter small subunit 1 OS=Oryctolagus cuniculus GN=SLC7A5 PE=1 SV=1	9e-17	blue	389.362	0.00308059
AJ1717.6	Q6UXP7	F151B_HUMAN	Protein FAM151B OS=Homo sapiens GN=FAM151B PE=1 SV=2	3e-46	blue	217.978	0.000546217
AJ1718.3	NA	NA	NA	NA	turquoise	154.192	0.0422045
AJ1719.10	Q6UXB8	PI16_HUMAN	Peptidase inhibitor 16 OS=Homo sapiens GN=PI16 PE=1 SV=1	2e-16	turquoise	524.798	0.0243793
AJ1719.6	Q9NGQ2	KIF1_DICDI	Kinesin-related protein 1 OS=Dictyostelium discoideum GN=kif1 PE=1 SV=1	6e-118	yellow	37.6733	0.0267994
AJ172.14	P63018	HSP7C_RAT	Heat shock cognate 71 kDa protein OS=Rattus norvegicus GN=Hspa8 PE=1 SV=1	0	magenta	17.7837	0.00355979
AJ172.16	P63018	HSP7C_RAT	Heat shock cognate 71 kDa protein OS=Rattus norvegicus GN=Hspa8 PE=1 SV=1	0	magenta	9.37232	0.00398308
AJ172.2	Q9FMB4	AUG5_ARATH	AUGMIN subunit 5 OS=Arabidopsis thaliana GN=AUG5 PE=1 SV=1	8e-08	brown	799.1	0.0196888
AJ1721.10	Q8N3P4	VPS8_HUMAN	Vacuolar protein sorting-associated protein 8 homolog OS=Homo sapiens GN=VPS8 PE=1 SV=3	0	yellow	14.013	0.0364813
AJ1721.4	Q9WTV9	V1AR_MICOH	Vasopressin V1a receptor OS=Microtus ochrogaster GN=Avpr1a PE=3 SV=1	1e-53	turquoise	102.805	0.00101687
AJ1721.9	Q70PY2	PGSB1_DROME	Peptidoglycan-recognition protein SB1 OS=Drosophila melanogaster GN=PGRP-SB1 PE=2 SV=2	7e-38	black	474.062	0.0448921
AJ1722.14	P19477	FIBA_PARPA	Fibrinogen-like protein A OS=Parastichopus parvimensis PE=2 SV=1	3e-49	black	457.216	0.00148495
AJ1722.15	P19477	FIBA_PARPA	Fibrinogen-like protein A OS=Parastichopus parvimensis PE=2 SV=1	9e-53	black	470.534	3.74e-06
AJ1724.1	Q5R889	SAHH3_PONAB	Putative adenosylhomocysteinase 3 OS=Pongo abelii GN=AHCYL2 PE=2 SV=1	3e-71	turquoise	140.64	0.0495806
AJ1724.5	Q5THJ4	VP13D_HUMAN	Vacuolar protein sorting-associated protein 13D OS=Homo sapiens GN=VPS13D PE=1 SV=2	0	turquoise	265.66	0.0007571
AJ1724.8	F6VAN0	ATF6A_MOUSE	Cyclic AMP-dependent transcription factor ATF-6 alpha OS=Mus musculus GN=Atf6 PE=1 SV=2	9e-36	turquoise	148.066	0.000387699
AJ1725.4	Q4PJW2	NCOA1_PIG	Nuclear receptor coactivator 1 OS=Sus scrofa GN=NCOA1 PE=2 SV=1	7e-16	turquoise	379.317	0.00676244
AJ1726.18	Q6A4J8	UBP7_MOUSE	Ubiquitin carboxyl-terminal hydrolase 7 OS=Mus musculus GN=Usp7 PE=1 SV=1	0	blue	34.8548	0.00365332
AJ1727.11	P84104	SRSF3_MOUSE	Serine/arginine-rich splicing factor 3 OS=Mus musculus GN=Srsf3 PE=1 SV=1	5e-21	turquoise	60.7463	0.0390885
AJ1729.2	P07742	RIR1_MOUSE	Ribonucleoside-diphosphate reductase large subunit OS=Mus musculus GN=Rrm1 PE=1 SV=2	0	magenta	45.2133	0.0263553
AJ1729.4	P07742	RIR1_MOUSE	Ribonucleoside-diphosphate reductase large subunit OS=Mus musculus GN=Rrm1 PE=1 SV=2	2e-105	red	25.0396	0.013931
AJ1729.7	Q761V0	SC6A5_MOUSE	Sodium- and chloride-dependent glycine transporter 2 OS=Mus musculus GN=Slc6a5 PE=1 SV=1	0	blue	29.4059	0.00773443
AJ173.1	NA	NA	NA	NA	purple	99.935	0.0352696
AJ173.8	Q6TCH7	PAQR3_HUMAN	Progestin and adipoQ receptor family member 3 OS=Homo sapiens GN=PAQR3 PE=1 SV=2	8e-97	turquoise	245.157	0.000559096
AJ1734.4	B3EWZ5	MLRP1_ACRMI	MAM and LDL-receptor class A domain-containing protein 1 (Fragment) OS=Acropora millepora PE=1 SV=1	7e-47	turquoise	138.476	0.00193458
AJ1734.5	B3EWZ5	MLRP1_ACRMI	MAM and LDL-receptor class A domain-containing protein 1 (Fragment) OS=Acropora millepora PE=1 SV=1	4e-79	turquoise	562.456	0.000993834
AJ1736.5	Q9NXD2	MTMRA_HUMAN	Myotubularin-related protein 10 OS=Homo sapiens GN=MTMR10 PE=1 SV=3	2e-81	turquoise	391.993	0.00403531
AJ1736.7	Q9DE14	ATR_XENLA	Serine/threonine-protein kinase atr OS=Xenopus laevis GN=atr PE=1 SV=2	2e-180	brown	150.339	0.00844599
AJ1737.2	A5D7A0	EFHD2_BOVIN	EF-hand domain-containing protein D2 OS=Bos taurus GN=EFHD2 PE=2 SV=1	1e-41	blue	261.841	0.00448296
AJ1737.6	P09487	PPBT_BOVIN	Alkaline phosphatase, tissue-nonspecific isozyme OS=Bos taurus GN=ALPL PE=1 SV=2	7e-127	brown	791.954	0.00205986
AJ1739.6	Q9UPV9	TRAK1_HUMAN	Trafficking kinesin-binding protein 1 OS=Homo sapiens GN=TRAK1 PE=1 SV=1	2e-15	black	259.617	0.00605889
AJ174.16	C8YR32	LOXH1_MOUSE	Lipoxygenase homology domain-containing protein 1 OS=Mus musculus GN=Loxhd1 PE=2 SV=1	6e-16	brown	257.078	0.0205534
AJ174.17	Q6AX44	FBCDA_XENLA	Fibrinogen C domain-containing protein 1-A OS=Xenopus laevis GN=fibcd1-a PE=2 SV=1	1e-52	black	424.563	0.0438453
AJ174.21	Q95LU3	FBCD1_MACFA	Fibrinogen C domain-containing protein 1 OS=Macaca fascicularis GN=FIBCD1 PE=2 SV=1	2e-54	pink	87.4681	0.000838311
AJ1742.11	Q5EAU3	TM55A_XENLA	Type II phosphatidylinositol 4,5-bisphosphate 4-phosphatase OS=Xenopus laevis GN=tmem55a PE=2 SV=1	3e-07	blue	34.9481	0.00638416
AJ1742.12	Q5EAU3	TM55A_XENLA	Type II phosphatidylinositol 4,5-bisphosphate 4-phosphatase OS=Xenopus laevis GN=tmem55a PE=2 SV=1	1e-15	turquoise	369.721	0.0257454
AJ1744.12	A2AN08	UBR4_MOUSE	E3 ubiquitin-protein ligase UBR4 OS=Mus musculus GN=Ubr4 PE=1 SV=1	0	turquoise	445.591	1.39e-05
AJ1744.15	Q9BYP7	WNK3_HUMAN	Serine/threonine-protein kinase WNK3 OS=Homo sapiens GN=WNK3 PE=1 SV=3	8e-27	turquoise	428.485	0.000540086
AJ1745.10	NA	NA	NA	NA	turquoise	668.259	1.15e-05
AJ1745.11	NA	NA	NA	NA	blue	392.003	0.00317028
AJ1747.16	P02264	H2A_ONCMY	Histone H2A OS=Oncorhynchus mykiss PE=1 SV=2	1e-61	brown	799.933	0.00215185
AJ1747.17	Q499D0	FOXN3_MOUSE	Forkhead box protein N3 OS=Mus musculus GN=Foxn3 PE=1 SV=1	7e-34	turquoise	221.205	0.0138766
AJ1748.1	Q6Q0N0	CSTN1_RAT	Calsyntenin-1 OS=Rattus norvegicus GN=Clstn1 PE=2 SV=1	3e-16	turquoise	584.034	0.000189787
AJ1748.3	Q9H4D0	CSTN2_HUMAN	Calsyntenin-2 OS=Homo sapiens GN=CLSTN2 PE=1 SV=2	1e-99	turquoise	165.762	0.0218517
AJ1748.6	Q80TQ5	PKHM2_MOUSE	Pleckstrin homology domain-containing family M member 2 OS=Mus musculus GN=Plekhm2 PE=1 SV=2	3e-33	turquoise	141.205	0.00142683
AJ1749.3	C6FG12	NLRC5_ICTPU	Protein NLRC5 OS=Ictalurus punctatus GN=nlrc5 PE=2 SV=1	1e-06	red	70.8871	0.0294035
AJ1749.7	C6FG12	NLRC5_ICTPU	Protein NLRC5 OS=Ictalurus punctatus GN=nlrc5 PE=2 SV=1	2e-07	red	50.8303	0.0350776
AJ175.11	Q13371	PHLP_HUMAN	Phosducin-like protein OS=Homo sapiens GN=PDCL PE=1 SV=3	1e-22	turquoise	327.616	0.0345979
AJ1750.4	O88572	LRP6_MOUSE	Low-density lipoprotein receptor-related protein 6 OS=Mus musculus GN=Lrp6 PE=1 SV=1	1e-15	brown	231.718	0.0455822
AJ1751.13	Q5R881	RSPRY_PONAB	RING finger and SPRY domain-containing protein 1 OS=Pongo abelii GN=RSPRY1 PE=2 SV=1	1e-176	turquoise	138.004	0.030878
AJ1751.15	Q5RCI4	CCD47_PONAB	Coiled-coil domain-containing protein 47 OS=Pongo abelii GN=CCDC47 PE=2 SV=2	1e-94	blue	78.4009	0.00719464
AJ1753.2	P70699	LYAG_MOUSE	Lysosomal alpha-glucosidase OS=Mus musculus GN=Gaa PE=1 SV=2	0	brown	292.686	0.0313711
AJ1754.2	Q13136	LIPA1_HUMAN	Liprin-alpha-1 OS=Homo sapiens GN=PPFIA1 PE=1 SV=1	2e-34	turquoise	42.6681	0.0387119
AJ1755.1	Q58EK5	TDRD1_DANRE	Tudor domain-containing protein 1 OS=Danio rerio GN=tdrd1 PE=1 SV=2	3e-08	green	105.086	0.0498588
AJ1755.9	Q27954	COPA_BOVIN	Coatomer subunit alpha OS=Bos taurus GN=COPA PE=1 SV=1	0	turquoise	481.887	0.000409651
AJ1756.6	O94889	KLH18_HUMAN	Kelch-like protein 18 OS=Homo sapiens GN=KLHL18 PE=1 SV=3	0	red	56.5148	0.0227759
AJ1758.10	P20070	NB5R3_RAT	NADH-cytochrome b5 reductase 3 OS=Rattus norvegicus GN=Cyb5r3 PE=1 SV=2	2e-129	turquoise	174.466	0.00447691
AJ1758.4	Q9UPY6	WASF3_HUMAN	Wiskott-Aldrich syndrome protein family member 3 OS=Homo sapiens GN=WASF3 PE=1 SV=2	2e-23	blue	75.3038	0.00179171
AJ1758.5	Q8VHI6	WASF3_MOUSE	Wiskott-Aldrich syndrome protein family member 3 OS=Mus musculus GN=Wasf3 PE=1 SV=1	7e-11	turquoise	347.659	0.0009514
AJ1759.13	Q6P756	NECP2_RAT	Adaptin ear-binding coat-associated protein 2 OS=Rattus norvegicus GN=Necap2 PE=1 SV=2	7e-62	turquoise	114.035	0.0238923
AJ176.19	P78509	RELN_HUMAN	Reelin OS=Homo sapiens GN=RELN PE=1 SV=3	2e-71	turquoise	246.97	2.19e-06
AJ176.2	B3EWZ5	MLRP1_ACRMI	MAM and LDL-receptor class A domain-containing protein 1 (Fragment) OS=Acropora millepora PE=1 SV=1	2e-24	blue	195.138	2.41e-05
AJ176.21	P78509	RELN_HUMAN	Reelin OS=Homo sapiens GN=RELN PE=1 SV=3	0	blue	150.533	0.0132904
AJ176.4	B3EWZ5	MLRP1_ACRMI	MAM and LDL-receptor class A domain-containing protein 1 (Fragment) OS=Acropora millepora PE=1 SV=1	7e-39	turquoise	210.844	1.09e-05
AJ176.7	Q5M786	WDR5_XENTR	WD repeat-containing protein 5 OS=Xenopus tropicalis GN=wdr5 PE=2 SV=1	6e-51	turquoise	56.5248	0.0137248
AJ1760.2	NA	NA	NA	NA	green	61.6211	0.000163706
AJ1762.7	P08648	ITA5_HUMAN	Integrin alpha-5 OS=Homo sapiens GN=ITGA5 PE=1 SV=2	2e-40	turquoise	456.703	0.0237222
AJ1763.2	Q13641	TPBG_HUMAN	Trophoblast glycoprotein OS=Homo sapiens GN=TPBG PE=1 SV=1	3e-17	brown	140.086	0.00322907
AJ1763.4	Q06805	TIE1_BOVIN	Tyrosine-protein kinase receptor Tie-1 OS=Bos taurus GN=TIE1 PE=2 SV=1	7e-22	blue	338.048	0.000469158
AJ1763.5	NA	NA	NA	NA	blue	79.8959	0.00987801
AJ1765.1	O93428	CATD_CHIHA	Cathepsin D OS=Chionodraco hamatus GN=ctsd PE=1 SV=2	1e-149	blue	180.949	0.0161745
AJ1766.12	Q10651	A4_CAEEL	Beta-amyloid-like protein OS=Caenorhabditis elegans GN=apl-1 PE=1 SV=2	1e-44	turquoise	432.83	0.0124158
AJ1767.2	Q4R5S9	SLMO2_MACFA	Protein slowmo homolog 2 OS=Macaca fascicularis GN=SLMO2 PE=2 SV=1	1e-72	purple	29.9573	0.0249557
AJ1768.1	O76536	HYAL_STRPU	Hyalin (Fragment) OS=Strongylocentrotus purpuratus PE=2 SV=1	2e-11	turquoise	198.426	0.0322597
AJ1768.2	O76536	HYAL_STRPU	Hyalin (Fragment) OS=Strongylocentrotus purpuratus PE=2 SV=1	1e-16	turquoise	475.251	3.82e-05
AJ177.23	A2AVA0	SVEP1_MOUSE	Sushi, von Willebrand factor type A, EGF and pentraxin domain-containing protein 1 OS=Mus musculus GN=Svep1 PE=1 SV=1	6e-20	turquoise	182.369	0.000988091
AJ177.3	P55264	ADK_MOUSE	Adenosine kinase OS=Mus musculus GN=Adk PE=1 SV=2	6e-112	blue	136.001	0.00926898
AJ177.9	D4ABP9	FBX3_RAT	F-box only protein 3 OS=Rattus norvegicus GN=Fbxo3 PE=3 SV=1	4e-40	blue	19.1986	0.0159971
AJ1772.3	Q86W24	NAL14_HUMAN	NACHT, LRR and PYD domains-containing protein 14 OS=Homo sapiens GN=NLRP14 PE=1 SV=1	1e-07	blue	133.096	0.0114064
AJ1773.7	B8JK39	ITA9_MOUSE	Integrin alpha-9 OS=Mus musculus GN=Itga9 PE=1 SV=1	5e-14	turquoise	239.707	0.0211319
AJ1774.1	P07687	HYEP_RAT	Epoxide hydrolase 1 OS=Rattus norvegicus GN=Ephx1 PE=1 SV=1	5e-133	blue	111.773	0.0393348
AJ1777.6	P15396	ENPP3_BOVIN	Ectonucleotide pyrophosphatase/phosphodiesterase family member 3 OS=Bos taurus GN=ENPP3 PE=1 SV=2	8e-07	turquoise	378.731	0.0482977
AJ1778.3	Q9ES64	USH1C_MOUSE	Harmonin OS=Mus musculus GN=Ush1c PE=1 SV=1	1e-12	blue	408.613	0.0271343
AJ1778.9	P30975	TLR2_DROME	Tachykinin-like peptides receptor 99D OS=Drosophila melanogaster GN=TkR99D PE=2 SV=2	1e-09	brown	792.807	0.00709304
AJ1779.5	Q2TBL6	TALDO_BOVIN	Transaldolase OS=Bos taurus GN=TALDO1 PE=2 SV=1	3e-45	turquoise	161.725	0.000274688
AJ178.1	Q60675	LAMA2_MOUSE	Laminin subunit alpha-2 OS=Mus musculus GN=Lama2 PE=1 SV=2	1e-145	turquoise	523.067	0.000635707
AJ178.2	Q60675	LAMA2_MOUSE	Laminin subunit alpha-2 OS=Mus musculus GN=Lama2 PE=1 SV=2	2e-145	turquoise	440.069	0.00229933
AJ178.26	P42689	SRK3_SPOLA	Tyrosine-protein kinase SRK3 (Fragment) OS=Spongilla lacustris GN=SRK3 PE=2 SV=1	1e-115	blue	398.93	0.00848447
AJ178.29	Q13813	SPTN1_HUMAN	Spectrin alpha chain, non-erythrocytic 1 OS=Homo sapiens GN=SPTAN1 PE=1 SV=3	0	turquoise	356.697	0.0131649
AJ178.30	P16546	SPTN1_MOUSE	Spectrin alpha chain, non-erythrocytic 1 OS=Mus musculus GN=Sptan1 PE=1 SV=4	0	turquoise	598.476	0.00112218
AJ178.31	P07751	SPTN1_CHICK	Spectrin alpha chain, non-erythrocytic 1 OS=Gallus gallus GN=SPTAN1 PE=1 SV=3	3e-25	turquoise	482.862	0.000795013
AJ178.39	P16065	GCY_STRPU	Speract receptor OS=Strongylocentrotus purpuratus PE=2 SV=1	0	magenta	50.7595	0.000262734
AJ178.47	Q8JHZ8	PALD_CHICK	Paladin OS=Gallus gallus GN=PALD1 PE=2 SV=2	2e-123	turquoise	291.561	0.0106792
AJ178.54	O60303	K0556_HUMAN	Uncharacterized protein KIAA0556 OS=Homo sapiens GN=KIAA0556 PE=1 SV=4	5e-141	yellow	51.9072	0.00247239
AJ178.59	P14248	RPB1_PLAFD	DNA-directed RNA polymerase II subunit RPB1 OS=Plasmodium falciparum (isolate CDC / Honduras) GN=RPII PE=3 SV=1	1e-07	brown	416.858	0.0390065
AJ178.67	Q9C102	GLT1_SCHPO	Putative glutamate synthase [NADPH] OS=Schizosaccharomyces pombe (strain 972 / ATCC 24843) GN=glt1 PE=2 SV=1	6e-166	turquoise	242.255	0.00223672
AJ1780.1	P08708	RS17_HUMAN	40S ribosomal protein S17 OS=Homo sapiens GN=RPS17 PE=1 SV=2	2e-72	brown	283.876	1.94e-23
AJ1780.11	Q13489	BIRC3_HUMAN	Baculoviral IAP repeat-containing protein 3 OS=Homo sapiens GN=BIRC3 PE=1 SV=2	1e-44	blue	262.357	0.0477056
AJ1780.17	Q9WTW5	S22A3_MOUSE	Solute carrier family 22 member 3 OS=Mus musculus GN=Slc22a3 PE=2 SV=1	3e-62	pink	57.0467	0.000245097
AJ1780.2	Q9UPR3	SMG5_HUMAN	Protein SMG5 OS=Homo sapiens GN=SMG5 PE=1 SV=3	1e-43	blue	47.0035	0.0160044
AJ1781.1	Q91ZU6	DYST_MOUSE	Dystonin OS=Mus musculus GN=Dst PE=1 SV=2	8e-38	turquoise	180.987	0.0365424
AJ1781.2	Q03001	DYST_HUMAN	Dystonin OS=Homo sapiens GN=DST PE=1 SV=4	6e-45	turquoise	687.046	9.14e-06
AJ1782.10	Q9Z1Z3	EPN2_RAT	Epsin-2 OS=Rattus norvegicus GN=Epn2 PE=1 SV=1	6e-104	turquoise	473.744	0.000923802
AJ1782.21	F6R2G2	NLRC4_XENTR	NLR family CARD domain-containing protein 4 OS=Xenopus tropicalis GN=nlrc4 PE=2 SV=2	3e-10	blue	201.827	0.000236199
AJ1782.8	Q9Y6I3	EPN1_HUMAN	Epsin-1 OS=Homo sapiens GN=EPN1 PE=1 SV=2	1e-10	green	13.3947	0.0482693
AJ1783.10	A8WGF4	IF122_XENTR	Intraflagellar transport protein 122 homolog OS=Xenopus tropicalis GN=ift122 PE=2 SV=1	0	turquoise	72.4063	0.000750955
AJ1783.16	Q9DC26	S46A3_MOUSE	Solute carrier family 46 member 3 OS=Mus musculus GN=Slc46a3 PE=2 SV=1	3e-18	brown	810.375	0.0151429
AJ1783.2	Q8VDB2	ALG12_MOUSE	Dol-P-Man:Man(7)GlcNAc(2)-PP-Dol alpha-1,6-mannosyltransferase OS=Mus musculus GN=Alg12 PE=2 SV=2	8e-141	turquoise	96.4842	0.00231209
AJ1783.6	P62836	RAP1A_RAT	Ras-related protein Rap-1A OS=Rattus norvegicus GN=Rap1a PE=1 SV=1	2e-32	turquoise	329.527	0.00446243
AJ1785.1	Q9HD67	MYO10_HUMAN	Unconventional myosin-X OS=Homo sapiens GN=MYO10 PE=1 SV=3	2e-73	blue	249.019	0.0158635
AJ1787.6	NA	NA	NA	NA	magenta	69.7276	0.00835411
AJ1788.1	Q68CP9	ARID2_HUMAN	AT-rich interactive domain-containing protein 2 OS=Homo sapiens GN=ARID2 PE=1 SV=2	3e-34	blue	159.922	0.0130291
AJ1789.2	Q7SZE5	SC23A_DANRE	Protein transport protein Sec23A OS=Danio rerio GN=sec23a PE=2 SV=1	0	turquoise	397.172	0.00286584
AJ1789.6	Q99PL5	RRBP1_MOUSE	Ribosome-binding protein 1 OS=Mus musculus GN=Rrbp1 PE=1 SV=2	2e-28	blue	36.7926	0.0453479
AJ179.14	Q9UGM3	DMBT1_HUMAN	Deleted in malignant brain tumors 1 protein OS=Homo sapiens GN=DMBT1 PE=1 SV=2	8e-128	brown	491.87	0.000160635
AJ179.2	Q63486	RRAGA_RAT	Ras-related GTP-binding protein A OS=Rattus norvegicus GN=Rraga PE=1 SV=1	0	turquoise	373.814	0.0107151
AJ179.6	Q2PQH8	GDE_CANFA	Glycogen debranching enzyme OS=Canis familiaris GN=AGL PE=2 SV=1	0	blue	245.426	0.00462161
AJ1790.4	Q8AXY6	MUSK_CHICK	Muscle, skeletal receptor tyrosine protein kinase OS=Gallus gallus GN=MUSK PE=2 SV=1	2e-45	yellow	60.4068	0.00251698
AJ1791.9	Q6NYL3	ECHP_DANRE	Peroxisomal bifunctional enzyme OS=Danio rerio GN=ehhadh PE=2 SV=1	0	blue	136.789	0.000373824
AJ1792.1	Q8BGC0	HTSF1_MOUSE	HIV Tat-specific factor 1 homolog OS=Mus musculus GN=Htatsf1 PE=1 SV=1	8e-95	yellow	66.0019	0.0420709
AJ1792.2	Q8BGW8	VGLL2_MOUSE	Transcription cofactor vestigial-like protein 2 OS=Mus musculus GN=Vgll2 PE=1 SV=1	7e-13	brown	802.972	0.00254496
AJ1793.2	NA	NA	NA	NA	yellow	44.2595	0.0266029
AJ1794.15	NA	NA	NA	NA	brown	677.154	0.0197659
AJ1794.7	Q60547	SYCP3_MESAU	Synaptonemal complex protein 3 OS=Mesocricetus auratus GN=SYCP3 PE=2 SV=1	3e-54	brown	798.43	0.00638879
AJ1794.8	P62289	ASPM_GORGO	Abnormal spindle-like microcephaly-associated protein homolog OS=Gorilla gorilla gorilla GN=ASPM PE=2 SV=1	0	turquoise	21.0016	0.028741
AJ1796.13	B6MFW3	HOOK_BRAFL	Protein Hook homolog OS=Branchiostoma floridae GN=BRAFLDRAFT_281537 PE=3 SV=1	4e-45	blue	50.3782	0.0148381
AJ1796.14	B6MFW3	HOOK_BRAFL	Protein Hook homolog OS=Branchiostoma floridae GN=BRAFLDRAFT_281537 PE=3 SV=1	2e-26	blue	157.24	0.0131513
AJ1796.18	NA	NA	NA	NA	blue	93.7204	0.0284742
AJ1796.5	Q24JV9	L3BPA_DANRE	Galectin-3-binding protein A OS=Danio rerio GN=lgals3bpa PE=2 SV=1	1e-23	turquoise	137.1	0.0233317
AJ1796.6	P21757	MSRE_HUMAN	Macrophage scavenger receptor types I and II OS=Homo sapiens GN=MSR1 PE=1 SV=1	2e-27	turquoise	607.311	0.00594389
AJ1797.2	Q9VS29	DSCL_DROME	Down syndrome cell adhesion molecule-like protein Dscam2 OS=Drosophila melanogaster GN=Dscam2 PE=2 SV=3	4e-08	blue	118.377	0.0360518
AJ1799.2	Q6V0I7	FAT4_HUMAN	Protocadherin Fat 4 OS=Homo sapiens GN=FAT4 PE=1 SV=2	5e-70	turquoise	530.666	8.53e-06
AJ1799.4	Q61555	FBN2_MOUSE	Fibrillin-2 OS=Mus musculus GN=Fbn2 PE=1 SV=2	2e-53	blue	323.029	0.0339458
AJ18.13	Q6GME2	CK054_XENLA	Ester hydrolase C11orf54 homolog OS=Xenopus laevis PE=2 SV=1	5e-100	turquoise	72.8547	0.0191726
AJ18.16	Q61382	TRAF4_MOUSE	TNF receptor-associated factor 4 OS=Mus musculus GN=Traf4 PE=1 SV=2	2e-82	turquoise	328.602	0.0297494
AJ18.17	Q8VI36	PAXI_MOUSE	Paxillin OS=Mus musculus GN=Pxn PE=1 SV=1	1e-95	turquoise	507.645	0.00142132
AJ18.21	Q07066	PXMP2_RAT	Peroxisomal membrane protein 2 OS=Rattus norvegicus GN=Pxmp2 PE=1 SV=2	3e-35	pink	56.1948	0.000297072
AJ180.16	Q5JWR5	DOP1_HUMAN	Protein dopey-1 OS=Homo sapiens GN=DOPEY1 PE=2 SV=1	0	turquoise	187.014	0.00713005
AJ1801.1	Q4W8A3	S22A6_MACFA	Solute carrier family 22 member 6 OS=Macaca fascicularis GN=SLC22A6 PE=1 SV=1	1e-43	red	41.3932	4.69e-05
AJ1801.3	Q5RCH6	S22A6_PONAB	Solute carrier family 22 member 6 OS=Pongo abelii GN=SLC22A6 PE=2 SV=1	2e-43	blue	157.826	0.0401357
AJ1801.4	Q3YAW7	S22A7_RABIT	Solute carrier family 22 member 7 OS=Oryctolagus cuniculus GN=SLC22A7 PE=2 SV=1	5e-41	blue	313.32	0.000743184
AJ1801.5	Q66J54	S226A_XENLA	Solute carrier family 22 member 6-A OS=Xenopus laevis GN=slc22a6-a PE=2 SV=1	4e-47	blue	443.772	0.0023982
AJ1803.2	P41743	KPCI_HUMAN	Protein kinase C iota type OS=Homo sapiens GN=PRKCI PE=1 SV=2	0	turquoise	143.654	0.00871057
AJ1804.11	O70305	ATX2_MOUSE	Ataxin-2 OS=Mus musculus GN=Atxn2 PE=1 SV=1	1e-37	yellow	45.5985	0.000435666
AJ1804.5	Q7TMA5	APOB_RAT	Apolipoprotein B-100 OS=Rattus norvegicus GN=Apob PE=1 SV=1	1e-41	turquoise	333.972	8.87e-05
AJ1804.6	Q7TMA5	APOB_RAT	Apolipoprotein B-100 OS=Rattus norvegicus GN=Apob PE=1 SV=1	1e-91	turquoise	365.464	3.82e-06
AJ1805.6	Q810U4	NRCAM_MOUSE	Neuronal cell adhesion molecule OS=Mus musculus GN=Nrcam PE=1 SV=2	1e-06	blue	75.2349	0.0129207
AJ1805.7	Q684M2	ATG4D_PIG	Cysteine protease ATG4D OS=Sus scrofa GN=ATG4D PE=3 SV=1	6e-52	turquoise	493.272	0.00951903
AJ1806.1	Q6INE8	VMP1_XENLA	Vacuole membrane protein 1 OS=Xenopus laevis GN=vmp1 PE=2 SV=1	1e-148	turquoise	123.586	0.00275037
AJ1806.11	Q14624	ITIH4_HUMAN	Inter-alpha-trypsin inhibitor heavy chain H4 OS=Homo sapiens GN=ITIH4 PE=1 SV=4	5e-86	turquoise	450.457	0.000452299
AJ1806.12	Q99683	M3K5_HUMAN	Mitogen-activated protein kinase kinase kinase 5 OS=Homo sapiens GN=MAP3K5 PE=1 SV=1	2e-93	turquoise	361.883	0.00713914
AJ1806.13	A2AQW0	M3K15_MOUSE	Mitogen-activated protein kinase kinase kinase 15 OS=Mus musculus GN=Map3k15 PE=1 SV=1	2e-79	turquoise	514.044	0.0011944
AJ1806.9	B7ZRU9	EVI1A_XENLA	MDS1 and EVI1 complex locus protein EVI1-A OS=Xenopus laevis GN=mecom-a PE=1 SV=1	1e-05	magenta	76.5164	0.0408212
AJ1807.4	Q8WPD0	LECG_PATPE	Alpha-N-acetylgalactosamine-specific lectin OS=Patiria pectinifera PE=1 SV=1	2e-17	magenta	129.776	0.0152558
AJ1808.20	P10394	POL4_DROME	Retrovirus-related Pol polyprotein from transposon 412 OS=Drosophila melanogaster GN=POL PE=3 SV=1	1e-24	magenta	127.208	0.0235774
AJ1808.6	P0CW27	CC166_HUMAN	Coiled-coil domain-containing protein 166 OS=Homo sapiens GN=CCDC166 PE=4 SV=1	4e-22	magenta	74.9101	0.0155366
AJ181.18	A7Z061	CDC27_BOVIN	Cell division cycle protein 27 homolog OS=Bos taurus GN=CDC27 PE=2 SV=1	1e-121	green	10.41	0.0435234
AJ1810.6	A2ASS6	TITIN_MOUSE	Titin OS=Mus musculus GN=Ttn PE=1 SV=1	0	turquoise	169.211	0.0252858
AJ1811.6	Q60855	RIPK1_MOUSE	Receptor-interacting serine/threonine-protein kinase 1 OS=Mus musculus GN=Ripk1 PE=1 SV=1	4e-07	purple	91.057	0.0493661
AJ1812.6	Q9D0F3	LMAN1_MOUSE	Protein ERGIC-53 OS=Mus musculus GN=Lman1 PE=1 SV=1	3e-110	turquoise	91.0714	8.15e-05
AJ1812.7	P49257	LMAN1_HUMAN	Protein ERGIC-53 OS=Homo sapiens GN=LMAN1 PE=1 SV=2	1e-14	red	29.8461	0.0200403
AJ1812.8	Q1HE26	SMAD4_BOVIN	Mothers against decapentaplegic homolog 4 OS=Bos taurus GN=SMAD4 PE=2 SV=1	0	turquoise	442.339	0.0111711
AJ1812.9	Q6P3P1	TAXB1_XENTR	Tax1-binding protein 1 homolog OS=Xenopus tropicalis GN=tax1bp1 PE=2 SV=1	4e-36	blue	291.607	0.00689327
AJ1813.1	O16099	MAL2_DROVI	Maltase 2 OS=Drosophila virilis GN=Mal-B2 PE=3 SV=2	7e-25	blue	307.798	0.00312258
AJ1813.11	Q8N695	SC5A8_HUMAN	Sodium-coupled monocarboxylate transporter 1 OS=Homo sapiens GN=SLC5A8 PE=1 SV=2	7e-122	green	89.4347	0.0108706
AJ1813.6	Q96MU7	YTDC1_HUMAN	YTH domain-containing protein 1 OS=Homo sapiens GN=YTHDC1 PE=1 SV=3	4e-64	turquoise	538.075	0.0134102
AJ1817.3	Q8AVX5	XRP2_XENLA	Protein XRP2 OS=Xenopus laevis GN=rp2 PE=2 SV=3	3e-102	turquoise	486.284	0.0177732
AJ1818.12	P19615	MYP_STRPU	Major yolk protein OS=Strongylocentrotus purpuratus PE=1 SV=2	2e-45	brown	288.913	0.0209881
AJ1819.1	O75179	ANR17_HUMAN	Ankyrin repeat domain-containing protein 17 OS=Homo sapiens GN=ANKRD17 PE=1 SV=3	0	turquoise	483.286	0.000758239
AJ1819.22	P23403	RS20_XENLA	40S ribosomal protein S20 OS=Xenopus laevis GN=rps20 PE=1 SV=1	6e-55	black	238.674	0.0380348
AJ182.21	Q9D7M8	RPB4_MOUSE	DNA-directed RNA polymerase II subunit RPB4 OS=Mus musculus GN=Polr2d PE=1 SV=2	3e-62	blue	173.236	0.00107821
AJ182.32	Q810U3	NFASC_MOUSE	Neurofascin OS=Mus musculus GN=Nfasc PE=1 SV=1	1e-46	turquoise	673.598	3.44e-06
AJ1821.2	Q08AX9	K1841_XENLA	Uncharacterized protein KIAA1841 homolog OS=Xenopus laevis PE=2 SV=1	2e-108	yellow	71.0205	0.031454
AJ1822.7	P39061	COIA1_MOUSE	Collagen alpha-1(XVIII) chain OS=Mus musculus GN=Col18a1 PE=1 SV=4	2e-15	turquoise	114.831	0.0150549
AJ1822.8	Q8IZQ1	WDFY3_HUMAN	WD repeat and FYVE domain-containing protein 3 OS=Homo sapiens GN=WDFY3 PE=1 SV=2	2e-173	turquoise	530.528	0.000448994
AJ1822.9	Q8IZQ1	WDFY3_HUMAN	WD repeat and FYVE domain-containing protein 3 OS=Homo sapiens GN=WDFY3 PE=1 SV=2	5e-80	turquoise	537.065	0.00447676
AJ1824.11	Q9DCW2	PLS2_MOUSE	Phospholipid scramblase 2 OS=Mus musculus GN=Plscr2 PE=1 SV=3	4e-70	blue	382.269	0.000525918
AJ1825.3	Q5SNT2	TM201_HUMAN	Transmembrane protein 201 OS=Homo sapiens GN=TMEM201 PE=1 SV=1	8e-34	blue	237.548	0.0313213
AJ1825.9	Q6UWP7	LCLT1_HUMAN	Lysocardiolipin acyltransferase 1 OS=Homo sapiens GN=LCLAT1 PE=1 SV=1	8e-79	turquoise	193.615	0.00180352
AJ1826.10	Q9NYR8	RDH8_HUMAN	Retinol dehydrogenase 8 OS=Homo sapiens GN=RDH8 PE=1 SV=1	5e-31	turquoise	424.121	0.00984877
AJ1826.7	Q61140	BCAR1_MOUSE	Breast cancer anti-estrogen resistance protein 1 OS=Mus musculus GN=Bcar1 PE=1 SV=2	4e-44	turquoise	187.436	6.81e-05
AJ1827.2	Q8TDX9	PK1L1_HUMAN	Polycystic kidney disease protein 1-like 1 OS=Homo sapiens GN=PKD1L1 PE=1 SV=1	2e-44	turquoise	540.727	0.00036848
AJ1828.16	Q5JUQ0	FA78A_HUMAN	Protein FAM78A OS=Homo sapiens GN=FAM78A PE=2 SV=1	1e-17	yellow	67.3355	0.00348595
AJ1828.8	P37039	NCPR_CAVPO	NADPH--cytochrome P450 reductase OS=Cavia porcellus GN=POR PE=2 SV=2	2e-152	blue	355.248	0.00493729
AJ1829.5	Q9NR71	ASAH2_HUMAN	Neutral ceramidase OS=Homo sapiens GN=ASAH2 PE=1 SV=2	1e-111	blue	451.096	1.35e-05
AJ1829.6	Q5W7F1	ASAH2_DANRE	Neutral ceramidase OS=Danio rerio GN=asah2 PE=1 SV=1	1e-172	blue	288.094	0.000264953
AJ183.1	E1BD52	TM245_BOVIN	Transmembrane protein 245 OS=Bos taurus GN=TMEM245 PE=3 SV=1	5e-25	turquoise	643.718	0.00138749
AJ183.17	Q96JB1	DYH8_HUMAN	Dynein heavy chain 8, axonemal OS=Homo sapiens GN=DNAH8 PE=1 SV=2	0	brown	622.716	0.0140359
AJ1830.20	P07099	HYEP_HUMAN	Epoxide hydrolase 1 OS=Homo sapiens GN=EPHX1 PE=1 SV=1	3e-47	pink	147.765	0.0198565
AJ1830.22	Q9UBV8	PEF1_HUMAN	Peflin OS=Homo sapiens GN=PEF1 PE=1 SV=1	1e-60	blue	247.101	0.0237433
AJ1831.14	E1BD59	TRI56_BOVIN	E3 ubiquitin-protein ligase TRIM56 OS=Bos taurus GN=TRIM56 PE=3 SV=1	9e-21	red	57.0286	0.000970245
AJ1831.2	NA	NA	NA	NA	black	279.393	0.0234587
AJ1832.6	Q13873	BMPR2_HUMAN	Bone morphogenetic protein receptor type-2 OS=Homo sapiens GN=BMPR2 PE=1 SV=2	7e-125	turquoise	495.467	0.00181374
AJ1833.12	NA	NA	NA	NA	magenta	48.1499	0.000104978
AJ1837.4	Q5RAM2	ERR3_PONAB	Estrogen-related receptor gamma OS=Pongo abelii GN=ESRRG PE=2 SV=1	2e-71	red	61.1817	0.0132128
AJ1838.12	Q2IBB2	CTTB2_RHIFE	Cortactin-binding protein 2 OS=Rhinolophus ferrumequinum GN=CTTNBP2 PE=3 SV=1	1e-64	turquoise	453.712	0.000265283
AJ1839.2	Q8IZF0	NALCN_HUMAN	Sodium leak channel non-selective protein OS=Homo sapiens GN=NALCN PE=1 SV=1	6e-105	turquoise	433.074	0.00709311
AJ1839.5	Q9P225	DYH2_HUMAN	Dynein heavy chain 2, axonemal OS=Homo sapiens GN=DNAH2 PE=2 SV=3	0	turquoise	295.686	3.36e-05
AJ1839.6	P90850	YCF2E_CAEEL	Uncharacterized peptidase C1-like protein F26E4.3 OS=Caenorhabditis elegans GN=F26E4.3 PE=1 SV=3	2e-72	blue	421.236	0.00480128
AJ1839.9	Q5ZHS1	ELP3_CHICK	Elongator complex protein 3 OS=Gallus gallus GN=ELP3 PE=2 SV=1	0	turquoise	167.102	0.0204761
AJ184.19	Q9HAU4	SMUF2_HUMAN	E3 ubiquitin-protein ligase SMURF2 OS=Homo sapiens GN=SMURF2 PE=1 SV=1	7e-143	yellow	51.6599	0.0125612
AJ184.20	P78382	S35A1_HUMAN	CMP-sialic acid transporter OS=Homo sapiens GN=SLC35A1 PE=2 SV=1	1e-60	blue	55.2568	0.0394111
AJ184.21	P78382	S35A1_HUMAN	CMP-sialic acid transporter OS=Homo sapiens GN=SLC35A1 PE=2 SV=1	9e-20	turquoise	158.988	0.000589626
AJ1840.1	Q5ZMG1	UFL1_CHICK	E3 UFM1-protein ligase 1 OS=Gallus gallus GN=UFL1 PE=2 SV=1	4e-160	blue	127.591	8.64e-05
AJ1840.5	Q7TSU7	KIRR2_MOUSE	Kin of IRRE-like protein 2 OS=Mus musculus GN=Kirrel2 PE=1 SV=1	2e-14	brown	710.918	0.000269743
AJ1841.11	Q6NYL5	ALAT2_DANRE	Alanine aminotransferase 2-like OS=Danio rerio GN=gpt2l PE=2 SV=2	3e-27	pink	20.6359	0.0359571
AJ1841.5	Q9UDY8	MALT1_HUMAN	Mucosa-associated lymphoid tissue lymphoma translocation protein 1 OS=Homo sapiens GN=MALT1 PE=1 SV=1	6e-41	blue	415.505	0.00496456
AJ1842.10	Q5JZY3	EPHAA_HUMAN	Ephrin type-A receptor 10 OS=Homo sapiens GN=EPHA10 PE=1 SV=2	1e-19	blue	65.9134	0.0291892
AJ1842.19	P55813	HBX4_ECHGR	Homeobox protein EgHBX4 (Fragment) OS=Echinococcus granulosus GN=HBX4 PE=3 SV=1	5e-10	turquoise	407.241	0.0129452
AJ1843.12	Q7T0Q5	NOL10_XENLA	Nucleolar protein 10 OS=Xenopus laevis GN=nol10 PE=2 SV=1	3e-134	brown	328.745	0.0258668
AJ1843.16	Q9CPW0	CNTP2_MOUSE	Contactin-associated protein-like 2 OS=Mus musculus GN=Cntnap2 PE=1 SV=2	5e-80	yellow	26.2294	0.0384532
AJ1843.2	Q5G267	NETR_MACMU	Neurotrypsin OS=Macaca mulatta GN=PRSS12 PE=3 SV=1	2e-78	blue	390.591	0.00104796
AJ1843.8	O70318	E41L2_MOUSE	Band 4.1-like protein 2 OS=Mus musculus GN=Epb41l2 PE=1 SV=2	5e-19	turquoise	251.297	0.00896131
AJ1845.8	Q9UHV7	MED13_HUMAN	Mediator of RNA polymerase II transcription subunit 13 OS=Homo sapiens GN=MED13 PE=1 SV=3	6e-73	turquoise	213.698	0.0028319
AJ1846.2	P18503	CAS4_EPHMU	Short-chain collagen C4 (Fragment) OS=Ephydatia muelleri PE=2 SV=1	4e-07	pink	97.6287	0.0106887
AJ1846.3	Q32KJ6	GALNS_RAT	N-acetylgalactosamine-6-sulfatase OS=Rattus norvegicus GN=Galns PE=1 SV=1	0	turquoise	229.658	0.000404543
AJ1846.4	Q91820	AURAA_XENLA	Aurora kinase A-A OS=Xenopus laevis GN=aurka-a PE=1 SV=1	2e-148	purple	14.9966	0.00780043
AJ1846.6	Q9UL36	ZN236_HUMAN	Zinc finger protein 236 OS=Homo sapiens GN=ZNF236 PE=2 SV=2	1e-82	turquoise	539.634	0.0248542
AJ1847.15	Q5Y5T3	ZDH23_MOUSE	Palmitoyltransferase ZDHHC23 OS=Mus musculus GN=Zdhhc23 PE=2 SV=1	7e-62	blue	240.386	0.00448042
AJ1848.16	P0CG71	UBIQ1_CAEEL	Polyubiquitin-A OS=Caenorhabditis elegans GN=ubq-1 PE=3 SV=1	0	blue	26.6363	0.00765352
AJ1848.17	Q9Y6I8	PXMP4_HUMAN	Peroxisomal membrane protein 4 OS=Homo sapiens GN=PXMP4 PE=1 SV=3	5e-72	blue	118.334	0.014556
AJ1848.18	Q66JZ4	TCAIM_MOUSE	T-cell activation inhibitor, mitochondrial OS=Mus musculus GN=TCAIM PE=1 SV=1	4e-37	yellow	66.8973	5.27e-05
AJ1848.2	O95251	KAT7_HUMAN	Histone acetyltransferase KAT7 OS=Homo sapiens GN=KAT7 PE=1 SV=1	9e-15	magenta	44.037	0.0472027
AJ1849.10	Q9UGM3	DMBT1_HUMAN	Deleted in malignant brain tumors 1 protein OS=Homo sapiens GN=DMBT1 PE=1 SV=2	4e-113	red	56.3827	0.00864322
AJ1850.1	P19477	FIBA_PARPA	Fibrinogen-like protein A OS=Parastichopus parvimensis PE=2 SV=1	2e-28	turquoise	470.513	0.0437048
AJ1850.8	Q9UGB7	MIOX_HUMAN	Inositol oxygenase OS=Homo sapiens GN=MIOX PE=1 SV=1	2e-120	blue	186.828	0.01729
AJ1851.3	Q7RTX9	MOT14_HUMAN	Monocarboxylate transporter 14 OS=Homo sapiens GN=SLC16A14 PE=2 SV=1	6e-27	turquoise	138.855	0.0117908
AJ1853.10	P35556	FBN2_HUMAN	Fibrillin-2 OS=Homo sapiens GN=FBN2 PE=1 SV=3	6e-110	turquoise	97.1348	0.0133007
AJ1853.13	Q86W24	NAL14_HUMAN	NACHT, LRR and PYD domains-containing protein 14 OS=Homo sapiens GN=NLRP14 PE=1 SV=1	3e-07	blue	92.6807	0.0170229
AJ1854.1	O19064	JAK2_PIG	Tyrosine-protein kinase JAK2 OS=Sus scrofa GN=JAK2 PE=2 SV=1	2e-45	turquoise	518.985	0.0092827
AJ1854.11	Q66H62	CYLD_RAT	Ubiquitin carboxyl-terminal hydrolase CYLD OS=Rattus norvegicus GN=Cyld PE=1 SV=1	9e-07	red	30.019	0.0191767
AJ1855.2	A6QLU1	GPDM_BOVIN	Glycerol-3-phosphate dehydrogenase, mitochondrial OS=Bos taurus GN=GPD2 PE=2 SV=1	0	red	58.6294	0.0183363
AJ1855.3	Q91293	CPSM_LITCT	Carbamoyl-phosphate synthase [ammonia], mitochondrial OS=Lithobates catesbeiana PE=2 SV=1	0	magenta	55.938	0.00690267
AJ1855.4	P31327	CPSM_HUMAN	Carbamoyl-phosphate synthase [ammonia], mitochondrial OS=Homo sapiens GN=CPS1 PE=1 SV=2	3e-34	magenta	19.8261	0.0287484
AJ1855.6	P02640	VILI_CHICK	Villin-1 OS=Gallus gallus GN=VIL1 PE=1 SV=2	6e-108	red	54.5021	0.0170358
AJ1855.7	Q07171	GELS_DROME	Gelsolin OS=Drosophila melanogaster GN=Gel PE=1 SV=2	2e-60	blue	258	0.00103027
AJ1857.10	NA	NA	NA	NA	turquoise	474.089	0.0199749
AJ1858.8	Q6URW6	MYH14_MOUSE	Myosin-14 OS=Mus musculus GN=Myh14 PE=1 SV=1	5e-39	turquoise	500.215	0.000817644
AJ186.16	P58743	S26A5_HUMAN	Prestin OS=Homo sapiens GN=SLC26A5 PE=2 SV=1	3e-79	blue	353.644	0.000563802
AJ186.4	Q5ZIU3	DYRK2_CHICK	Dual specificity tyrosine-phosphorylation-regulated kinase 2 OS=Gallus gallus GN=DYRK2 PE=2 SV=1	0	turquoise	601.691	0.00369438
AJ1860.12	P25980	UBF1B_XENLA	Nucleolar transcription factor 1-B OS=Xenopus laevis GN=ubtf-b PE=2 SV=1	1e-17	brown	159.052	0.0465951
AJ1860.7	Q9H270	VPS11_HUMAN	Vacuolar protein sorting-associated protein 11 homolog OS=Homo sapiens GN=VPS11 PE=1 SV=1	3e-117	turquoise	63.0545	0.0479074
AJ1860.8	A9X1A0	PI4KB_PAPAN	Phosphatidylinositol 4-kinase beta OS=Papio anubis GN=PI4KB PE=3 SV=2	1e-176	turquoise	209.755	0.000110913
AJ1861.18	Q9EP53	TSC1_MOUSE	Hamartin OS=Mus musculus GN=Tsc1 PE=1 SV=1	8e-23	turquoise	79.0477	0.0157778
AJ1861.19	Q9EP53	TSC1_MOUSE	Hamartin OS=Mus musculus GN=Tsc1 PE=1 SV=1	1e-56	blue	23.6128	0.0119386
AJ1861.3	Q5BJ29	FBXL7_MOUSE	F-box/LRR-repeat protein 7 OS=Mus musculus GN=Fbxl7 PE=1 SV=1	5e-15	purple	45.8371	0.0219861
AJ1861.5	Q6GQ70	S35B1_XENLA	Solute carrier family 35 member B1 OS=Xenopus laevis GN=slc35b1 PE=2 SV=1	2e-66	red	75.9529	0.0112157
AJ1862.11	Q8C8R3	ANK2_MOUSE	Ankyrin-2 OS=Mus musculus GN=Ank2 PE=1 SV=2	2e-06	turquoise	317.788	0.00186814
AJ1863.5	Q95218	DMBT1_RABIT	Deleted in malignant brain tumors 1 protein OS=Oryctolagus cuniculus GN=Dmbt1 PE=1 SV=2	1e-29	magenta	17.4397	0.036248
AJ1863.7	P19600	HNRPC_XENLA	Heterogeneous nuclear ribonucleoprotein C OS=Xenopus laevis GN=hnrnpc PE=2 SV=1	3e-08	brown	212.441	0.0105331
AJ1866.15	Q3UYK3	TBCD9_MOUSE	TBC1 domain family member 9 OS=Mus musculus GN=Tbc1d9 PE=2 SV=2	3e-155	blue	48.8823	0.00320658
AJ1867.9	P18127	ICEN_XANCT	Ice nucleation protein OS=Xanthomonas campestris pv. translucens GN=inaX PE=3 SV=1	4e-19	red	43.1533	0.0119863
AJ1868.3	NA	NA	NA	NA	brown	795.511	0.0218053
AJ1869.4	Q5CZL8	CYBR1_XENTR	Cytochrome b reductase 1 OS=Xenopus tropicalis GN=cybrd1 PE=2 SV=2	6e-13	turquoise	71.0228	0.0121895
AJ1869.5	Q6P1H1	CYAC3_MOUSE	Cytochrome b ascorbate-dependent protein 3 OS=Mus musculus GN=Cyb561a3 PE=1 SV=1	1e-26	yellow	14.2393	0.00905943
AJ1869.8	A5Z1X6	ITB1_CAMBA	Integrin beta-1 OS=Camelus bactrianus GN=ITGB1 PE=2 SV=1	2e-148	turquoise	121.845	0.000603574
AJ187.12	Q3ZBE9	NSDHL_BOVIN	Sterol-4-alpha-carboxylate 3-dehydrogenase, decarboxylating OS=Bos taurus GN=NSDHL PE=2 SV=1	5e-111	blue	234.77	0.02342
AJ187.6	Q8WXR4	MYO3B_HUMAN	Myosin-IIIb OS=Homo sapiens GN=MYO3B PE=2 SV=4	2e-66	blue	305.408	0.005809
AJ1870.10	Q02040	AK17A_HUMAN	A-kinase anchor protein 17A OS=Homo sapiens GN=AKAP17A PE=1 SV=2	3e-103	turquoise	340.866	0.0291334
AJ1870.11	P57759	ERP29_MOUSE	Endoplasmic reticulum resident protein 29 OS=Mus musculus GN=Erp29 PE=1 SV=2	3e-49	blue	24.4355	0.018396
AJ1870.7	Q6ZQ58	LARP1_MOUSE	La-related protein 1 OS=Mus musculus GN=Larp1 PE=1 SV=3	0	turquoise	277.467	0.00489805
AJ1877.5	E7FKV8	PK1L1_ORYLA	Polycystic kidney disease 1 like 1 OS=Oryzias latipes GN=pkd1l1 PE=1 SV=2	2e-77	turquoise	509.645	0.000253065
AJ1877.8	O08852	PKD1_MOUSE	Polycystin-1 OS=Mus musculus GN=Pkd1 PE=1 SV=2	4e-07	turquoise	646.259	4.67e-05
AJ1878.12	NA	NA	NA	NA	brown	759.379	0.0235879
AJ1878.5	Q8BHA9	PXYP1_MOUSE	2-phosphoxylose phosphatase 1 OS=Mus musculus GN=Pxylp1 PE=2 SV=1	5e-19	turquoise	170.87	0.0180494
AJ1878.6	Q9JME5	AP3B2_MOUSE	AP-3 complex subunit beta-2 OS=Mus musculus GN=Ap3b2 PE=1 SV=2	3e-87	turquoise	285.081	0.00930141
AJ1879.10	Q80TP3	UBR5_MOUSE	E3 ubiquitin-protein ligase UBR5 OS=Mus musculus GN=Ubr5 PE=1 SV=2	4e-146	turquoise	370.509	0.00125208
AJ1879.7	Q62671	UBR5_RAT	E3 ubiquitin-protein ligase UBR5 OS=Rattus norvegicus GN=Ubr5 PE=1 SV=3	8e-18	brown	279.276	0.0157509
AJ1879.9	O95071	UBR5_HUMAN	E3 ubiquitin-protein ligase UBR5 OS=Homo sapiens GN=UBR5 PE=1 SV=2	4e-64	brown	267.298	0.00470406
AJ188.22	Q9UPU7	TBD2B_HUMAN	TBC1 domain family member 2B OS=Homo sapiens GN=TBC1D2B PE=1 SV=2	2e-13	red	60.3627	0.0304319
AJ188.23	O15550	KDM6A_HUMAN	Lysine-specific demethylase 6A OS=Homo sapiens GN=KDM6A PE=1 SV=2	0	turquoise	362.768	1.05e-05
AJ188.25	Q9H6U8	ALG9_HUMAN	Alpha-1,2-mannosyltransferase ALG9 OS=Homo sapiens GN=ALG9 PE=1 SV=2	0	blue	217.802	0.0154338
AJ1880.6	Q04446	GLGB_HUMAN	1,4-alpha-glucan-branching enzyme OS=Homo sapiens GN=GBE1 PE=1 SV=3	8e-82	blue	222.869	0.0152362
AJ1883.5	P32067	LA_MOUSE	Lupus La protein homolog OS=Mus musculus GN=Ssb PE=1 SV=1	7e-76	brown	785.639	0.00438917
AJ1886.3	Q9Y289	SC5A6_HUMAN	Sodium-dependent multivitamin transporter OS=Homo sapiens GN=SLC5A6 PE=2 SV=2	6e-96	blue	192.598	0.000172438
AJ1887.5	Q71F54	SH3R1_RAT	E3 ubiquitin-protein ligase SH3RF1 OS=Rattus norvegicus GN=Sh3rf1 PE=1 SV=1	4e-46	turquoise	219.561	0.0343658
AJ1889.2	Q8AY68	SHC1_XENLA	SHC-transforming protein 1 OS=Xenopus laevis GN=shc1 PE=1 SV=2	3e-37	turquoise	520.436	0.00939477
AJ1889.3	Q0IIE2	SHC1_BOVIN	SHC-transforming protein 1 OS=Bos taurus GN=SHC1 PE=2 SV=1	2e-45	turquoise	389.202	0.0184093
AJ189.13	Q9ER72	SYCC_MOUSE	Cysteine--tRNA ligase, cytoplasmic OS=Mus musculus GN=Cars PE=1 SV=2	0	blue	68.8891	0.0458551
AJ189.4	Q27433	MEC2_CAEEL	Mechanosensory protein 2 OS=Caenorhabditis elegans GN=mec-2 PE=1 SV=1	2e-39	turquoise	74.6955	0.0307469
AJ1892.13	Q6GX84	FIGL1_RAT	Fidgetin-like protein 1 OS=Rattus norvegicus GN=Fignl1 PE=2 SV=1	1e-148	brown	438.095	0.0454627
AJ1893.4	Q9D1D1	TSN11_MOUSE	Tetraspanin-11 OS=Mus musculus GN=Tspan11 PE=2 SV=1	1e-22	blue	346.954	0.00114795
AJ1895.6	A5PJG7	CCHL_BOVIN	Cytochrome c-type heme lyase OS=Bos taurus GN=HCCS PE=2 SV=1	2e-102	brown	424.091	0.037627
AJ1895.8	Q09426	CGT_RAT	2-hydroxyacylsphingosine 1-beta-galactosyltransferase OS=Rattus norvegicus GN=Ugt8 PE=2 SV=1	3e-67	brown	797.931	0.0179602
AJ1896.1	C9ZN16	FAZ1_TRYB9	Flagellar attachment zone protein 1 OS=Trypanosoma brucei gambiense (strain MHOM/CI/86/DAL972) GN=TbgDal_IV3690 PE=3 SV=1	3e-07	blue	19.0974	0.0435523
AJ1897.4	Q923S6	NEUL1_MOUSE	E3 ubiquitin-protein ligase NEURL1 OS=Mus musculus GN=Neurl1 PE=1 SV=1	3e-15	blue	187.017	0.0336905
AJ1898.1	Q8C8R3	ANK2_MOUSE	Ankyrin-2 OS=Mus musculus GN=Ank2 PE=1 SV=2	7e-06	blue	104.155	0.0278345
AJ1898.6	Q5XH14	VATC1_XENLA	V-type proton ATPase subunit C 1 OS=Xenopus laevis GN=atp6v1c1 PE=2 SV=1	6e-68	turquoise	85.233	0.0139157
AJ1898.7	Q4KMD3	U1SBP_DANRE	U11/U12 small nuclear ribonucleoprotein 35 kDa protein OS=Danio rerio GN=snrnp35 PE=2 SV=1	6e-53	brown	807.485	0.0257696
AJ1899.6	P08049	NEP_RABIT	Neprilysin OS=Oryctolagus cuniculus GN=MME PE=1 SV=2	9e-78	blue	54.467	0.0192222
AJ1899.7	Q9JLI3	MMEL1_MOUSE	Membrane metallo-endopeptidase-like 1 OS=Mus musculus GN=Mmel1 PE=1 SV=1	2e-41	turquoise	294.354	0.000838101
AJ19.25	O15400	STX7_HUMAN	Syntaxin-7 OS=Homo sapiens GN=STX7 PE=1 SV=4	4e-60	blue	279.288	4.08e-05
AJ19.29	Q9NBX4	RTXE_DROME	Probable RNA-directed DNA polymerase from transposon X-element OS=Drosophila melanogaster GN=X-element\ORF2 PE=3 SV=1	1e-24	purple	47.5042	0.0315403
AJ19.32	Q9BZC7	ABCA2_HUMAN	ATP-binding cassette sub-family A member 2 OS=Homo sapiens GN=ABCA2 PE=1 SV=3	6e-56	turquoise	599.487	0.000153496
AJ19.37	G8HTB6	ZPP_ACRMI	ZP domain-containing protein OS=Acropora millepora PE=1 SV=1	3e-10	turquoise	407.691	0.000479875
AJ19.39	Q2M1V0	ISX_HUMAN	Intestine-specific homeobox OS=Homo sapiens GN=ISX PE=2 SV=2	1e-22	blue	148.962	0.000177279
AJ19.41	P18484	AP2A2_RAT	AP-2 complex subunit alpha-2 OS=Rattus norvegicus GN=Ap2a2 PE=1 SV=3	7e-114	blue	143.942	0.0154561
AJ19.42	P17427	AP2A2_MOUSE	AP-2 complex subunit alpha-2 OS=Mus musculus GN=Ap2a2 PE=1 SV=2	0	blue	252.483	0.000463662
AJ19.46	Q7QG73	AP2A_ANOGA	AP-2 complex subunit alpha OS=Anopheles gambiae GN=alpha-Adaptin PE=3 SV=4	3e-42	blue	228.238	0.00609626
AJ190.13	P41689	SPYA_FELCA	Serine--pyruvate aminotransferase, mitochondrial OS=Felis catus GN=AGXT PE=2 SV=1	1e-124	blue	213.992	0.0386171
AJ1902.11	C6FG12	NLRC5_ICTPU	Protein NLRC5 OS=Ictalurus punctatus GN=nlrc5 PE=2 SV=1	3e-06	turquoise	132.099	0.00684894
AJ1903.14	Q2KHU0	SERB_BOVIN	Phosphoserine phosphatase OS=Bos taurus GN=PSPH PE=2 SV=1	1e-87	blue	337.407	0.00595345
AJ1903.17	O88845	AKA10_MOUSE	A-kinase anchor protein 10, mitochondrial OS=Mus musculus GN=Akap10 PE=1 SV=3	3e-85	blue	56.1932	0.0172543
AJ1903.19	A6NFN3	RFOX3_HUMAN	RNA binding protein fox-1 homolog 3 OS=Homo sapiens GN=RBFOX3 PE=2 SV=4	1e-21	turquoise	226.442	0.00487314
AJ1906.4	Q9HCN3	TMM8A_HUMAN	Transmembrane protein 8A OS=Homo sapiens GN=TMEM8A PE=1 SV=3	1e-12	blue	141.746	0.0225292
AJ1907.4	Q9PTU6	ENDOU_PAROL	Poly(U)-specific endoribonuclease OS=Paralichthys olivaceus GN=endou PE=2 SV=1	9e-11	blue	433.179	0.000772997
AJ1907.6	A5D6U8	PAPL_DANRE	Iron/zinc purple acid phosphatase-like protein OS=Danio rerio GN=papl PE=2 SV=1	1e-174	turquoise	370.864	0.0446913
AJ1909.2	Q4R4T9	RANB3_MACFA	Ran-binding protein 3 OS=Macaca fascicularis GN=RANBP3 PE=2 SV=1	1e-28	magenta	52.5807	0.0277291
AJ191.13	Q10739	MMP14_RAT	Matrix metalloproteinase-14 OS=Rattus norvegicus GN=Mmp14 PE=2 SV=2	1e-78	turquoise	433.919	0.000399777
AJ191.2	Q6DIP9	STRUM_XENTR	WASH complex subunit strumpellin OS=Xenopus tropicalis PE=2 SV=1	1e-64	blue	214.259	0.002123
AJ191.3	Q12768	STRUM_HUMAN	WASH complex subunit strumpellin OS=Homo sapiens GN=KIAA0196 PE=1 SV=1	2e-88	blue	290.933	0.000742787
AJ191.4	Q7ZVM1	STRUM_DANRE	WASH complex subunit strumpellin OS=Danio rerio GN=zgc:55908 PE=2 SV=1	0	blue	128.999	0.031195
AJ191.6	Q5R6Y0	HBS1L_PONAB	HBS1-like protein OS=Pongo abelii GN=HBS1L PE=2 SV=1	7e-11	yellow	48.0554	0.00624399
AJ191.7	Q2KHZ2	HBS1L_BOVIN	HBS1-like protein OS=Bos taurus GN=HBS1L PE=2 SV=1	9e-127	turquoise	80.6482	0.0155991
AJ1910.3	Q9D4H8	CUL2_MOUSE	Cullin-2 OS=Mus musculus GN=Cul2 PE=1 SV=2	0	blue	24.3451	0.0319128
AJ1911.1	Q32LN0	EHF_BOVIN	ETS homologous factor OS=Bos taurus GN=EHF PE=2 SV=1	1e-42	blue	378.159	0.00233803
AJ1912.5	Q3URQ7	MTHSD_MOUSE	Methenyltetrahydrofolate synthase domain-containing protein OS=Mus musculus GN=Mthfsd PE=2 SV=1	5e-41	brown	700.89	0.0138477
AJ1913.4	P53792	SC5A2_RAT	Sodium/glucose cotransporter 2 OS=Rattus norvegicus GN=Slc5a2 PE=2 SV=1	3e-66	turquoise	509.722	1.02e-06
AJ1913.6	Q5EA75	PCY2_BOVIN	Ethanolamine-phosphate cytidylyltransferase OS=Bos taurus GN=PCYT2 PE=2 SV=1	4e-159	blue	224.176	0.00484161
AJ1913.7	Q5U2V4	PLBL1_RAT	Phospholipase B-like 1 OS=Rattus norvegicus GN=Plbd1 PE=2 SV=1	0	blue	282.887	0.0217475
AJ1915.9	Q9WTY1	PDCD7_MOUSE	Programmed cell death protein 7 OS=Mus musculus GN=Pdcd7 PE=1 SV=1	3e-17	brown	748.238	0.00240921
AJ1916.11	Q9QXA6	BAT1_MOUSE	b(0,+)-type amino acid transporter 1 OS=Mus musculus GN=Slc7a9 PE=1 SV=1	2e-78	blue	216.532	0.00104859
AJ1917.2	Q6IDD9	SARM1_DROME	Sterile alpha and TIR motif-containing protein 1 OS=Drosophila melanogaster GN=Ect4 PE=2 SV=1	2e-103	turquoise	225.303	0.000509516
AJ1917.3	O88630	GOSR1_MOUSE	Golgi SNAP receptor complex member 1 OS=Mus musculus GN=Gosr1 PE=1 SV=2	2e-93	yellow	40.2525	0.026244
AJ1917.8	Q9Z0J4	NOS1_MOUSE	Nitric oxide synthase, brain OS=Mus musculus GN=Nos1 PE=1 SV=1	3e-111	brown	559.358	0.0166218
AJ1919.2	O76536	HYAL_STRPU	Hyalin (Fragment) OS=Strongylocentrotus purpuratus PE=2 SV=1	2e-41	magenta	118.392	0.0247483
AJ192.2	Q29RK2	PYC_BOVIN	Pyruvate carboxylase, mitochondrial OS=Bos taurus GN=PC PE=2 SV=2	0	turquoise	331.126	0.00369848
AJ1920.3	Q920Q4	VPS16_MOUSE	Vacuolar protein sorting-associated protein 16 homolog OS=Mus musculus GN=Vps16 PE=1 SV=3	1e-66	blue	22.0331	0.042392
AJ1920.4	Q9M8D3	PUR4_ARATH	Probable phosphoribosylformylglycinamidine synthase, chloroplastic/mitochondrial OS=Arabidopsis thaliana GN=At1g74260 PE=2 SV=3	3e-47	blue	272.049	0.0101485
AJ1920.9	A7RK30	QORL2_NEMVE	Quinone oxidoreductase-like protein 2 homolog OS=Nematostella vectensis GN=v1g238856 PE=3 SV=1	3e-21	blue	211.232	0.00383478
AJ1921.12	P69566	RANB9_MOUSE	Ran-binding protein 9 OS=Mus musculus GN=Ranbp9 PE=1 SV=1	3e-50	turquoise	244.002	0.00515222
AJ1921.3	Q9VE46	SC5A7_DROME	High-affinity choline transporter 1 OS=Drosophila melanogaster GN=CG7708 PE=2 SV=2	0	turquoise	173.324	0.0219025
AJ1921.5	Q6PBQ2	CHMP7_DANRE	Charged multivesicular body protein 7 OS=Danio rerio GN=chmp7 PE=2 SV=1	8e-53	turquoise	258.428	0.0260974
AJ1922.3	P10746	HEM4_HUMAN	Uroporphyrinogen-III synthase OS=Homo sapiens GN=UROS PE=1 SV=1	7e-07	turquoise	69.7347	0.0139214
AJ1922.5	Q6IDD9	SARM1_DROME	Sterile alpha and TIR motif-containing protein 1 OS=Drosophila melanogaster GN=Ect4 PE=2 SV=1	6e-68	turquoise	300.744	0.0174832
AJ1923.3	O43795	MYO1B_HUMAN	Unconventional myosin-Ib OS=Homo sapiens GN=MYO1B PE=1 SV=3	5e-88	blue	194.898	0.00272196
AJ1923.4	O43795	MYO1B_HUMAN	Unconventional myosin-Ib OS=Homo sapiens GN=MYO1B PE=1 SV=3	4e-13	blue	127.355	0.020882
AJ1923.5	O43795	MYO1B_HUMAN	Unconventional myosin-Ib OS=Homo sapiens GN=MYO1B PE=1 SV=3	7e-122	red	74.3363	0.0167351
AJ1924.7	P70031	CCKAR_XENLA	Cholecystokinin receptor OS=Xenopus laevis GN=cckar PE=2 SV=1	2e-65	turquoise	90.3268	0.00223689
AJ1926.8	Q68CZ1	FTM_HUMAN	Protein fantom OS=Homo sapiens GN=RPGRIP1L PE=1 SV=2	5e-107	red	25.536	0.00236658
AJ1927.2	Q9ULT8	HECD1_HUMAN	E3 ubiquitin-protein ligase HECTD1 OS=Homo sapiens GN=HECTD1 PE=1 SV=3	0	turquoise	709.842	2.06e-05
AJ1927.4	Q69ZR2	HECD1_MOUSE	E3 ubiquitin-protein ligase HECTD1 OS=Mus musculus GN=Hectd1 PE=1 SV=2	0	turquoise	276.584	0.00314036
AJ1928.7	P97742	CPT1A_MOUSE	Carnitine O-palmitoyltransferase 1, liver isoform OS=Mus musculus GN=Cpt1a PE=1 SV=4	3e-137	turquoise	170.681	0.0485078
AJ1929.10	Q32NT4	LRC58_XENLA	Leucine-rich repeat-containing protein 58 OS=Xenopus laevis GN=lrrc58 PE=2 SV=1	2e-77	blue	40.4913	0.027438
AJ1930.10	Q9CUX1	P52K_MOUSE	52 kDa repressor of the inhibitor of the protein kinase OS=Mus musculus GN=Prkrir PE=2 SV=2	5e-34	magenta	121.382	0.00124947
AJ1931.3	Q5TDH0	DDI2_HUMAN	Protein DDI1 homolog 2 OS=Homo sapiens GN=DDI2 PE=1 SV=1	4e-39	turquoise	570.056	0.009818
AJ1934.8	Q6XPS3	TPTE2_HUMAN	Phosphatidylinositol 3,4,5-trisphosphate 3-phosphatase TPTE2 OS=Homo sapiens GN=TPTE2 PE=1 SV=2	8e-99	turquoise	266.141	0.0136315
AJ1935.4	Q9Y223	GLCNE_HUMAN	Bifunctional UDP-N-acetylglucosamine 2-epimerase/N-acetylmannosamine kinase OS=Homo sapiens GN=GNE PE=1 SV=1	0	yellow	11.838	0.0302665
AJ1935.5	Q9Y223	GLCNE_HUMAN	Bifunctional UDP-N-acetylglucosamine 2-epimerase/N-acetylmannosamine kinase OS=Homo sapiens GN=GNE PE=1 SV=1	3e-114	blue	194.75	0.000653539
AJ1935.6	Q9QWG7	ST1B1_MOUSE	Sulfotransferase family cytosolic 1B member 1 OS=Mus musculus GN=Sult1b1 PE=1 SV=2	7e-58	brown	802.955	0.000126547
AJ1935.9	O97859	NEUR3_BOVIN	Sialidase-3 OS=Bos taurus GN=NEU3 PE=1 SV=1	2e-27	blue	136.631	0.0429119
AJ1938.7	O15335	CHAD_HUMAN	Chondroadherin OS=Homo sapiens GN=CHAD PE=2 SV=2	1e-08	turquoise	69.5234	0.0223586
AJ1939.14	Q96BD5	PF21A_HUMAN	PHD finger protein 21A OS=Homo sapiens GN=PHF21A PE=1 SV=1	6e-52	turquoise	273.766	0.00429482
AJ1939.4	Q5THJ4	VP13D_HUMAN	Vacuolar protein sorting-associated protein 13D OS=Homo sapiens GN=VPS13D PE=1 SV=2	0	turquoise	510.365	0.00263604
AJ1939.9	Q91YA9	BMAL1_NANGA	Aryl hydrocarbon receptor nuclear translocator-like protein 1 OS=Nannospalax galili GN=Arntl PE=1 SV=1	9e-112	turquoise	303.08	0.00547065
AJ1940.9	P08836	FPPS_CHICK	Farnesyl pyrophosphate synthase OS=Gallus gallus GN=FDPS PE=1 SV=2	1e-105	turquoise	104.515	0.0416171
AJ1941.1	F1PT61	MYH16_CANFA	Myosin-16 OS=Canis familiaris GN=MYH16 PE=3 SV=2	5e-48	turquoise	495.528	0.00607066
AJ1941.2	P24733	MYS_ARGIR	Myosin heavy chain, striated muscle OS=Argopecten irradians PE=1 SV=1	4e-40	turquoise	318.244	0.00843208
AJ1942.12	Q05086	UBE3A_HUMAN	Ubiquitin-protein ligase E3A OS=Homo sapiens GN=UBE3A PE=1 SV=4	9e-28	blue	193.372	0.0112215
AJ1946.3	P09958	FURIN_HUMAN	Furin OS=Homo sapiens GN=FURIN PE=1 SV=2	7e-70	turquoise	574.665	0.00203368
AJ1946.6	Q95R48	OCTL_DROME	Organic cation transporter-like protein OS=Drosophila melanogaster GN=Orct2 PE=2 SV=2	7e-71	red	163.912	0.0296903
AJ1946.7	O70220	FOXQ1_MOUSE	Forkhead box protein Q1 OS=Mus musculus GN=Foxq1 PE=2 SV=3	4e-23	brown	773.365	0.0156616
AJ1946.9	P30432	FUR2_DROME	Furin-like protease 2 OS=Drosophila melanogaster GN=Fur2 PE=2 SV=2	2e-24	turquoise	622.336	0.00180616
AJ1947.10	Q869C3	ACES_ANOGA	Acetylcholinesterase OS=Anopheles gambiae GN=Ace PE=3 SV=3	2e-24	pink	152.061	0.0129701
AJ1947.2	Q869C3	ACES_ANOGA	Acetylcholinesterase OS=Anopheles gambiae GN=Ace PE=3 SV=3	4e-42	red	56.2677	0.00659715
AJ1947.6	P21927	CHLE_RABIT	Cholinesterase OS=Oryctolagus cuniculus GN=BCHE PE=2 SV=1	5e-64	red	45.3189	0.0270335
AJ1948.3	Q6PHD9	SBP1_DANRE	Selenium-binding protein 1 OS=Danio rerio GN=selenbp1 PE=2 SV=1	9e-12	magenta	12.6456	0.0331726
AJ1949.1	NA	NA	NA	NA	turquoise	349.765	0.000179233
AJ195.11	Q86WA9	S2611_HUMAN	Sodium-independent sulfate anion transporter OS=Homo sapiens GN=SLC26A11 PE=2 SV=2	6e-122	blue	173.837	0.00654832
AJ195.14	Q90WM5	DMRT3_TAKRU	Doublesex- and mab-3-related transcription factor 3 OS=Takifugu rubripes GN=dmrt3 PE=2 SV=2	4e-09	brown	796.686	0.00252695
AJ195.18	Q63665	USF2_RAT	Upstream stimulatory factor 2 OS=Rattus norvegicus GN=Usf2 PE=1 SV=2	9e-75	turquoise	106.726	0.00245057
AJ195.7	Q8QGX4	PRKDC_CHICK	DNA-dependent protein kinase catalytic subunit OS=Gallus gallus GN=PRKDC PE=2 SV=1	0	turquoise	56.766	0.0469314
AJ195.8	Q8QGX4	PRKDC_CHICK	DNA-dependent protein kinase catalytic subunit OS=Gallus gallus GN=PRKDC PE=2 SV=1	1e-166	turquoise	339.04	0.000312178
AJ1952.5	NA	NA	NA	NA	yellow	53.7155	0.0440956
AJ1954.4	Q06124	PTN11_HUMAN	Tyrosine-protein phosphatase non-receptor type 11 OS=Homo sapiens GN=PTPN11 PE=1 SV=2	3e-84	turquoise	559.608	0.0104682
AJ1954.5	Q8N2K1	UB2J2_HUMAN	Ubiquitin-conjugating enzyme E2 J2 OS=Homo sapiens GN=UBE2J2 PE=1 SV=3	2e-120	blue	70.4896	0.0217156
AJ1954.8	Q5RCM7	DJC16_PONAB	DnaJ homolog subfamily C member 16 OS=Pongo abelii GN=DNAJC16 PE=2 SV=1	5e-87	red	48.9996	0.0133535
AJ1955.7	P11584	ITBX_DROME	Integrin beta-PS OS=Drosophila melanogaster GN=mys PE=1 SV=3	1e-81	turquoise	308.925	0.0293268
AJ1957.6	Q6AZA0	THIL_DANRE	Acetyl-CoA acetyltransferase, mitochondrial OS=Danio rerio GN=acat1 PE=2 SV=1	8e-179	pink	166.4	0.0358047
AJ1959.1	Q6BEA0	PLXA4_DANRE	Plexin-A4 OS=Danio rerio GN=plxna4 PE=2 SV=1	2e-19	turquoise	208.106	0.00083371
AJ196.13	O82171	AGD10_ARATH	ADP-ribosylation factor GTPase-activating protein AGD10 OS=Arabidopsis thaliana GN=AGD10 PE=2 SV=1	2e-12	turquoise	247.504	0.0147155
AJ196.14	P43698	TITF1_CANFA	Thyroid transcription factor 1 OS=Canis familiaris GN=TITF1 PE=2 SV=1	2e-48	turquoise	490.679	0.00376227
AJ196.7	P46493	ILVA_HAEIN	L-threonine dehydratase biosynthetic IlvA OS=Haemophilus influenzae (strain ATCC 51907 / DSM 11121 / KW20 / Rd) GN=ilvA PE=3 SV=1	7e-41	turquoise	90.3314	0.0433753
AJ196.8	P28799	GRN_HUMAN	Granulins OS=Homo sapiens GN=GRN PE=1 SV=2	1e-33	turquoise	302.229	0.0011688
AJ1960.13	Q11130	FUT7_HUMAN	Alpha-(1,3)-fucosyltransferase 7 OS=Homo sapiens GN=FUT7 PE=1 SV=1	5e-29	brown	799.897	0.000793537
AJ1960.7	Q9UGM3	DMBT1_HUMAN	Deleted in malignant brain tumors 1 protein OS=Homo sapiens GN=DMBT1 PE=1 SV=2	7e-64	turquoise	521.355	0.00246247
AJ1960.8	Q9UGM3	DMBT1_HUMAN	Deleted in malignant brain tumors 1 protein OS=Homo sapiens GN=DMBT1 PE=1 SV=2	0	turquoise	314.609	0.0167113
AJ1961.8	Q8CHI9	CHSTF_RAT	Carbohydrate sulfotransferase 15 OS=Rattus norvegicus GN=Chst15 PE=2 SV=1	8e-54	brown	800.165	0.00109887
AJ1962.7	Q8IWX5	SGPP2_HUMAN	Sphingosine-1-phosphate phosphatase 2 OS=Homo sapiens GN=SGPP2 PE=2 SV=1	2e-68	blue	353.625	0.0213881
AJ1965.6	Q9Z1M4	KS6B2_MOUSE	Ribosomal protein S6 kinase beta-2 OS=Mus musculus GN=Rps6kb2 PE=1 SV=1	2e-08	blue	54.7779	0.0122657
AJ1966.4	O55012	PICAL_RAT	Phosphatidylinositol-binding clathrin assembly protein OS=Rattus norvegicus GN=Picalm PE=1 SV=1	1e-12	turquoise	202.327	0.00602858
AJ1966.9	Q6DF08	UXS1_XENTR	UDP-glucuronic acid decarboxylase 1 OS=Xenopus tropicalis GN=uxs1 PE=2 SV=1	1e-14	brown	340.455	0.0251101
AJ1967.1	Q1RMR1	ANGL1_BOVIN	Angiopoietin-related protein 1 OS=Bos taurus GN=ANGPTL1 PE=2 SV=1	5e-27	turquoise	351.586	0.0021294
AJ1969.18	F6R2G2	NLRC4_XENTR	NLR family CARD domain-containing protein 4 OS=Xenopus tropicalis GN=nlrc4 PE=2 SV=2	2e-10	purple	83.7412	0.027194
AJ197.16	P55268	LAMB2_HUMAN	Laminin subunit beta-2 OS=Homo sapiens GN=LAMB2 PE=1 SV=2	8e-97	turquoise	510.184	0.00014253
AJ197.25	Q8VIK5	PEAR1_MOUSE	Platelet endothelial aggregation receptor 1 OS=Mus musculus GN=Pear1 PE=1 SV=1	4e-36	green	9.71763	0.0392667
AJ1973.3	A5WUT8	EPG5_DANRE	Ectopic P granules protein 5 homolog OS=Danio rerio GN=epg5 PE=3 SV=1	1e-125	blue	192.593	0.00015286
AJ1973.5	Q9HCE0	EPG5_HUMAN	Ectopic P granules protein 5 homolog OS=Homo sapiens GN=EPG5 PE=2 SV=2	1e-40	turquoise	85.7719	0.00171
AJ1976.4	Q8TC07	TBC15_HUMAN	TBC1 domain family member 15 OS=Homo sapiens GN=TBC1D15 PE=1 SV=2	2e-31	turquoise	123.803	0.0181975
AJ1976.6	O42184	CLIP1_CHICK	CAP-Gly domain-containing linker protein 1 OS=Gallus gallus GN=CLIP1 PE=2 SV=1	4e-63	red	42.9818	0.0436302
AJ1978.6	NA	NA	NA	NA	blue	119.199	0.0137593
AJ1978.7	Q5R416	CTNA2_PONAB	Catenin alpha-2 OS=Pongo abelii GN=CTNNA2 PE=2 SV=3	0	blue	301.632	0.00472918
AJ1979.10	A1X159	FP1V2_PERVI	Foot protein 1 variant 2 OS=Perna viridis GN=fp-1 PE=1 SV=1	1e-26	blue	116.013	0.00353521
AJ1979.11	NA	NA	NA	NA	blue	194.215	0.0389218
AJ198.10	Q8BTM8	FLNA_MOUSE	Filamin-A OS=Mus musculus GN=Flna PE=1 SV=5	0	turquoise	202.873	0.0488187
AJ198.12	NA	NA	NA	NA	blue	410.572	4e-05
AJ1984.1	O42131	TOP2B_CHICK	DNA topoisomerase 2-beta OS=Gallus gallus GN=TOP2B PE=2 SV=1	0	turquoise	290.098	0.000108629
AJ1984.2	O42130	TOP2A_CHICK	DNA topoisomerase 2-alpha OS=Gallus gallus GN=TOP2A PE=2 SV=2	0	turquoise	487.761	1.03e-05
AJ1985.10	P11889	PHL2_BACCE	Sphingomyelinase C OS=Bacillus cereus GN=sph PE=1 SV=1	1e-25	blue	230.477	0.000101977
AJ1985.13	A5PKL6	GSTCD_BOVIN	Glutathione S-transferase C-terminal domain-containing protein OS=Bos taurus GN=GSTCD PE=2 SV=1	4e-10	turquoise	106.444	0.0108921
AJ1985.2	Q28085	CFAH_BOVIN	Complement factor H OS=Bos taurus GN=CFH PE=1 SV=3	6e-25	turquoise	393.88	3.24e-08
AJ1985.4	O35900	LSM2_MOUSE	U6 snRNA-associated Sm-like protein LSm2 OS=Mus musculus GN=Lsm2 PE=1 SV=1	3e-60	brown	589.541	8.02e-07
AJ1985.9	P11889	PHL2_BACCE	Sphingomyelinase C OS=Bacillus cereus GN=sph PE=1 SV=1	4e-26	blue	437.469	6.21e-07
AJ1987.3	P26638	SYSC_MOUSE	Serine--tRNA ligase, cytoplasmic OS=Mus musculus GN=Sars PE=1 SV=3	2e-157	turquoise	316.043	6.89e-05
AJ1987.5	Q497B0	NIT2_RAT	Omega-amidase NIT2 OS=Rattus norvegicus GN=Nit2 PE=1 SV=1	2e-81	blue	403.992	0.026813
AJ1987.9	Q9JHY1	JAM1_RAT	Junctional adhesion molecule A OS=Rattus norvegicus GN=F11r PE=1 SV=1	2e-06	blue	404.933	0.00862646
AJ1988.3	P53356	HTK16_HYDVU	Tyrosine-protein kinase HTK16 OS=Hydra vulgaris GN=HTK16 PE=2 SV=1	2e-102	turquoise	437.203	0.00793517
AJ1988.8	Q8WWQ0	PHIP_HUMAN	PH-interacting protein OS=Homo sapiens GN=PHIP PE=1 SV=2	5e-122	yellow	40.3068	0.034566
AJ1989.5	Q24400	MLP2_DROME	Muscle LIM protein Mlp84B OS=Drosophila melanogaster GN=Mlp84B PE=1 SV=1	1e-26	turquoise	231.006	0.011794
AJ199.1	Q6B855	TKT_BOVIN	Transketolase OS=Bos taurus GN=TKT PE=2 SV=1	0	blue	140.742	0.0414348
AJ199.14	Q2UVX4	CO3_BOVIN	Complement C3 OS=Bos taurus GN=C3 PE=1 SV=2	6e-07	turquoise	355.418	0.000277981
AJ199.15	P98094	CO3_EPTBU	Complement C3 (Fragment) OS=Eptatretus burgeri GN=C3 PE=1 SV=1	2e-23	turquoise	462.302	0.00287652
AJ199.9	Q53T59	H1BP3_HUMAN	HCLS1-binding protein 3 OS=Homo sapiens GN=HS1BP3 PE=1 SV=1	1e-24	turquoise	163.103	0.024025
AJ1990.4	Q8N448	LNX2_HUMAN	Ligand of Numb protein X 2 OS=Homo sapiens GN=LNX2 PE=1 SV=1	2e-58	turquoise	290.401	0.043254
AJ1990.9	Q9SKI4	RFA1A_ARATH	Replication protein A 70 kDa DNA-binding subunit A OS=Arabidopsis thaliana GN=RPA1A PE=1 SV=1	7e-15	turquoise	321.453	0.00698378
AJ1992.4	Q504A5	TPMT_DANRE	Probable thiopurine S-methyltransferase OS=Danio rerio GN=tpmt PE=2 SV=1	6e-13	blue	221.097	0.00904011
AJ1992.8	Q5E980	CP20A_BOVIN	Cytochrome P450 20A1 OS=Bos taurus GN=CYP20A1 PE=2 SV=1	3e-36	turquoise	408.66	0.00238102
AJ1995.10	O54728	PLB1_RAT	Phospholipase B1, membrane-associated OS=Rattus norvegicus GN=Plb1 PE=1 SV=1	6e-81	red	123.532	0.00883284
AJ1995.5	Q06HQ7	PLB1_MONDO	Phospholipase B1, membrane-associated OS=Monodelphis domestica GN=PLB1 PE=2 SV=1	7e-59	red	200.083	0.0084662
AJ1995.6	O54728	PLB1_RAT	Phospholipase B1, membrane-associated OS=Rattus norvegicus GN=Plb1 PE=1 SV=1	2e-32	blue	446.155	0.00101755
AJ1995.7	Q06HQ7	PLB1_MONDO	Phospholipase B1, membrane-associated OS=Monodelphis domestica GN=PLB1 PE=2 SV=1	3e-45	blue	441.111	3.18e-05
AJ1995.8	Q3TTY0	PLB1_MOUSE	Phospholipase B1, membrane-associated OS=Mus musculus GN=Plb1 PE=1 SV=2	2e-90	blue	392.307	0.00192949
AJ1999.2	Q9EPW0	INP4A_MOUSE	Type I inositol 3,4-bisphosphate 4-phosphatase OS=Mus musculus GN=Inpp4a PE=1 SV=1	1e-20	turquoise	397.049	0.0355549
AJ2.11	Q0VFM0	ZFPL1_XENTR	Zinc finger protein-like 1 OS=Xenopus tropicalis GN=zfpl1 PE=2 SV=1	9e-54	turquoise	45.7721	0.00280491
AJ2.13	O43451	MGA_HUMAN	Maltase-glucoamylase, intestinal OS=Homo sapiens GN=MGAM PE=1 SV=5	0	pink	75.2729	0.0268082
AJ2.22	A7Z3X1	MTNK_BACMF	Methylthioribose kinase OS=Bacillus methylotrophicus (strain DSM 23117 / BGSC 10A6 / FZB42) GN=mtnK PE=3 SV=1	1e-30	pink	65.3135	0.00527813
AJ2.32	P52654	TF2AA_DROME	Transcription initiation factor IIA subunit 1 OS=Drosophila melanogaster GN=TfIIA-L PE=1 SV=2	5e-12	turquoise	365.885	0.00326385
AJ2.34	Q8BZ60	STON2_MOUSE	Stonin-2 OS=Mus musculus GN=Ston2 PE=1 SV=1	2e-55	blue	265.161	0.00239191
AJ2.5	Q9NUV9	GIMA4_HUMAN	GTPase IMAP family member 4 OS=Homo sapiens GN=GIMAP4 PE=1 SV=1	4e-18	turquoise	101.729	0.000477013
AJ2000.10	Q58DT4	P5CR1_BOVIN	Pyrroline-5-carboxylate reductase 1, mitochondrial OS=Bos taurus GN=PYCR1 PE=2 SV=1	3e-46	blue	232.886	5.98e-05
AJ2000.6	Q86XX4	FRAS1_HUMAN	Extracellular matrix protein FRAS1 OS=Homo sapiens GN=FRAS1 PE=1 SV=2	4e-20	pink	101.48	0.0128559
AJ2001.3	NA	NA	NA	NA	turquoise	56.0986	0.000287293
AJ2002.1	Q8K3X3	GMDS_CRIGR	GDP-mannose 4,6 dehydratase OS=Cricetulus griseus GN=GMDS PE=2 SV=1	4e-160	turquoise	486.587	0.00239104
AJ2003.3	Q8N1W1	ARG28_HUMAN	Rho guanine nucleotide exchange factor 28 OS=Homo sapiens GN=ARHGEF28 PE=1 SV=3	7e-28	turquoise	227.556	0.00259869
AJ2003.4	Q6ZSZ5	ARHGI_HUMAN	Rho guanine nucleotide exchange factor 18 OS=Homo sapiens GN=ARHGEF18 PE=1 SV=3	9e-33	turquoise	99.4305	0.0161069
AJ2003.6	Q24323	SEM2A_DROME	Semaphorin-2A OS=Drosophila melanogaster GN=Sema-2a PE=1 SV=2	3e-21	turquoise	419.318	0.000474768
AJ2004.4	Q03600	INA1_CAEEL	Integrin alpha ina-1 OS=Caenorhabditis elegans GN=ina-1 PE=1 SV=1	3e-07	turquoise	338.118	0.0419309
AJ2004.5	P08648	ITA5_HUMAN	Integrin alpha-5 OS=Homo sapiens GN=ITGA5 PE=1 SV=2	7e-40	turquoise	613.689	0.00186855
AJ2006.12	Q9DBQ7	PACE1_MOUSE	Protein-associating with the carboxyl-terminal domain of ezrin OS=Mus musculus GN=Scyl3 PE=1 SV=3	1e-48	purple	45.5866	0.0219944
AJ2006.2	P80601	UK114_CAPHI	Ribonuclease UK114 OS=Capra hircus GN=HRSP12 PE=1 SV=3	3e-12	pink	119.591	0.0251565
AJ2006.6	Q5JSL3	DOC11_HUMAN	Dedicator of cytokinesis protein 11 OS=Homo sapiens GN=DOCK11 PE=1 SV=2	9e-112	turquoise	617.407	0.00129268
AJ2007.7	Q99MW1	STK31_MOUSE	Serine/threonine-protein kinase 31 OS=Mus musculus GN=Stk31 PE=1 SV=2	2e-38	turquoise	399.045	0.00061057
AJ2008.11	Q96PZ7	CSMD1_HUMAN	CUB and sushi domain-containing protein 1 OS=Homo sapiens GN=CSMD1 PE=1 SV=2	1e-37	turquoise	315.772	0.00403525
AJ2009.1	P60330	ESPL1_MOUSE	Separin OS=Mus musculus GN=Espl1 PE=1 SV=1	6e-50	brown	602.976	0.00347406
AJ2009.3	Q5UPS7	COLL4_MIMIV	Collagen-like protein 4 OS=Acanthamoeba polyphaga mimivirus GN=MIMI_R240 PE=4 SV=1	1e-17	turquoise	315.374	0.0270146
AJ201.12	O08738	CASP6_MOUSE	Caspase-6 OS=Mus musculus GN=Casp6 PE=1 SV=1	7e-19	red	47.8622	0.0377026
AJ2010.14	P09487	PPBT_BOVIN	Alkaline phosphatase, tissue-nonspecific isozyme OS=Bos taurus GN=ALPL PE=1 SV=2	1e-62	blue	241.763	0.00918733
AJ2010.15	P09487	PPBT_BOVIN	Alkaline phosphatase, tissue-nonspecific isozyme OS=Bos taurus GN=ALPL PE=1 SV=2	1e-24	blue	359.644	0.0019052
AJ2010.4	NA	NA	NA	NA	turquoise	80.7061	0.00650816
AJ2013.1	O88281	MEGF6_RAT	Multiple epidermal growth factor-like domains protein 6 OS=Rattus norvegicus GN=Megf6 PE=1 SV=1	1e-158	turquoise	624.939	5.61e-05
AJ2013.6	NA	NA	NA	NA	turquoise	338.53	0.00832687
AJ2013.7	Q4V8I3	TENS4_RAT	Tensin-4 OS=Rattus norvegicus GN=Tns4 PE=2 SV=1	4e-08	turquoise	108.807	0.0122848
AJ2014.7	Q96P20	NLRP3_HUMAN	NACHT, LRR and PYD domains-containing protein 3 OS=Homo sapiens GN=NLRP3 PE=1 SV=3	9e-06	purple	35.8076	0.00396475
AJ2015.14	Q7Z6Z7	HUWE1_HUMAN	E3 ubiquitin-protein ligase HUWE1 OS=Homo sapiens GN=HUWE1 PE=1 SV=3	0	yellow	39.2872	0.00788899
AJ2015.15	Q7TMY8	HUWE1_MOUSE	E3 ubiquitin-protein ligase HUWE1 OS=Mus musculus GN=Huwe1 PE=1 SV=5	7e-57	turquoise	464.661	0.0001
AJ2015.18	Q7TMY8	HUWE1_MOUSE	E3 ubiquitin-protein ligase HUWE1 OS=Mus musculus GN=Huwe1 PE=1 SV=5	8e-48	turquoise	488.114	0.000216643
AJ2016.12	Q9GLK0	TGM1_CANFA	Protein-glutamine gamma-glutamyltransferase K OS=Canis familiaris GN=TGM1 PE=2 SV=1	3e-71	turquoise	208.614	0.00244818
AJ202.9	P15170	ERF3A_HUMAN	Eukaryotic peptide chain release factor GTP-binding subunit ERF3A OS=Homo sapiens GN=GSPT1 PE=1 SV=1	3e-94	purple	49.9349	0.00961082
AJ2020.5	Q02819	NUCB1_MOUSE	Nucleobindin-1 OS=Mus musculus GN=Nucb1 PE=1 SV=2	2e-23	brown	143.356	0.0294655
AJ2025.8	Q5E985	HYAL1_BOVIN	Hyaluronidase-1 OS=Bos taurus GN=HYAL1 PE=2 SV=1	9e-90	turquoise	230.863	0.0229346
AJ2027.10	Q8R4D1	SL9A8_MOUSE	Sodium/hydrogen exchanger 8 OS=Mus musculus GN=Slc9a8 PE=1 SV=1	0	turquoise	396.992	0.0274402
AJ2027.12	Q99M01	SYFM_MOUSE	Phenylalanine--tRNA ligase, mitochondrial OS=Mus musculus GN=Fars2 PE=1 SV=1	4e-50	brown	609.826	0.0407277
AJ2027.14	P59114	PCIF1_MOUSE	Phosphorylated CTD-interacting factor 1 OS=Mus musculus GN=Pcif1 PE=1 SV=1	3e-74	turquoise	352.117	0.00770847
AJ2027.5	Q61909	MTG8_MOUSE	Protein CBFA2T1 OS=Mus musculus GN=Runx1t1 PE=2 SV=1	2e-74	yellow	54.5754	0.00571019
AJ2027.6	Q5F3B1	MTG16_CHICK	Protein CBFA2T3 OS=Gallus gallus GN=CBFA2T3 PE=2 SV=1	2e-68	brown	160.159	0.0150871
AJ2028.5	Q5R8K2	CSTF1_PONAB	Cleavage stimulation factor subunit 1 OS=Pongo abelii GN=CSTF1 PE=2 SV=1	5e-129	yellow	17.5701	0.0417533
AJ203.22	O75096	LRP4_HUMAN	Low-density lipoprotein receptor-related protein 4 OS=Homo sapiens GN=LRP4 PE=1 SV=4	2e-48	turquoise	194.872	0.0158229
AJ203.25	Q9JI18	LRP1B_MOUSE	Low-density lipoprotein receptor-related protein 1B OS=Mus musculus GN=Lrp1b PE=1 SV=1	3e-08	turquoise	197.585	0.00284676
AJ203.29	NA	NA	NA	NA	turquoise	195.107	0.0159726
AJ2030.5	Q93034	CUL5_HUMAN	Cullin-5 OS=Homo sapiens GN=CUL5 PE=1 SV=4	3e-133	blue	24.5272	0.00913327
AJ2031.8	Q78EG7	TP4A1_RAT	Protein tyrosine phosphatase type IVA 1 OS=Rattus norvegicus GN=Ptp4a1 PE=1 SV=1	4e-37	turquoise	458.041	0.0117777
AJ2033.1	Q8CG19	LTBP1_MOUSE	Latent-transforming growth factor beta-binding protein 1 OS=Mus musculus GN=Ltbp1 PE=1 SV=2	4e-22	turquoise	642.154	0.00540635
AJ2033.9	Q7Z5K2	WAPL_HUMAN	Wings apart-like protein homolog OS=Homo sapiens GN=WAPAL PE=1 SV=1	1e-127	brown	229.344	0.00425303
AJ2034.20	Q7Z401	MYCPP_HUMAN	C-myc promoter-binding protein OS=Homo sapiens GN=DENND4A PE=1 SV=2	1e-50	turquoise	663.11	0.00665967
AJ2034.5	NA	NA	NA	NA	red	173.838	1.38e-05
AJ2034.7	NA	NA	NA	NA	turquoise	624.693	0.00113386
AJ2034.8	Q91WF7	FIG4_MOUSE	Polyphosphoinositide phosphatase OS=Mus musculus GN=Fig4 PE=1 SV=1	0	turquoise	274.883	0.00654951
AJ2035.15	O08918	CCNG2_MOUSE	Cyclin-G2 OS=Mus musculus GN=Ccng2 PE=2 SV=3	7e-24	brown	707.312	0.0266972
AJ2035.20	O95985	TOP3B_HUMAN	DNA topoisomerase 3-beta-1 OS=Homo sapiens GN=TOP3B PE=1 SV=1	0	turquoise	339.517	0.00108539
AJ2038.13	P33174	KIF4_MOUSE	Chromosome-associated kinesin KIF4 OS=Mus musculus GN=Kif4 PE=1 SV=3	0	purple	17.3196	0.0269769
AJ2038.4	P70277	SIA7B_MOUSE	Alpha-N-acetylgalactosaminide alpha-2,6-sialyltransferase 2 OS=Mus musculus GN=St6galnac2 PE=2 SV=2	5e-15	blue	144.956	0.0406964
AJ2038.9	P46018	KPB2_RABIT	Phosphorylase b kinase regulatory subunit alpha, liver isoform OS=Oryctolagus cuniculus GN=PHKA2 PE=2 SV=1	0	yellow	57.9822	0.00211374
AJ2039.4	Q3MQ24	ATG5_BOVIN	Autophagy protein 5 OS=Bos taurus GN=ATG5 PE=2 SV=2	9e-91	turquoise	213.977	0.0217523
AJ2039.7	A2AVA0	SVEP1_MOUSE	Sushi, von Willebrand factor type A, EGF and pentraxin domain-containing protein 1 OS=Mus musculus GN=Svep1 PE=1 SV=1	9e-29	turquoise	329.638	0.000302784
AJ2040.5	P55261	CBPB1_CANFA	Carboxypeptidase B OS=Canis familiaris GN=CPB1 PE=2 SV=1	4e-75	black	313.35	0.00783998
AJ2041.5	Q921F2	TADBP_MOUSE	TAR DNA-binding protein 43 OS=Mus musculus GN=Tardbp PE=1 SV=1	7e-12	blue	138.325	0.032295
AJ2041.9	Q6QNK2	AGRD1_HUMAN	Adhesion G-protein coupled receptor D1 OS=Homo sapiens GN=ADGRD1 PE=1 SV=1	3e-31	turquoise	103.972	0.0471504
AJ2042.7	Q91Y86	MK08_MOUSE	Mitogen-activated protein kinase 8 OS=Mus musculus GN=Mapk8 PE=1 SV=1	5e-114	turquoise	219.88	0.0257106
AJ2043.4	B3EWZ9	HEPHL_ACRMI	Hephaestin-like protein OS=Acropora millepora PE=1 SV=1	4e-96	turquoise	28.5913	0.000629771
AJ2043.5	B3EWZ9	HEPHL_ACRMI	Hephaestin-like protein OS=Acropora millepora PE=1 SV=1	2e-29	red	30.9916	0.000140339
AJ2046.10	C3YN79	RTCB_BRAFL	tRNA-splicing ligase RtcB homolog OS=Branchiostoma floridae GN=BRAFLDRAFT_216547 PE=3 SV=1	1e-64	brown	525.463	0.0499421
AJ2046.15	Q8BYH7	TBC17_MOUSE	TBC1 domain family member 17 OS=Mus musculus GN=Tbc1d17 PE=1 SV=2	4e-48	blue	281.296	0.000926387
AJ2047.15	NA	NA	NA	NA	purple	74.4848	0.000304569
AJ2047.6	Q07075	AMPE_HUMAN	Glutamyl aminopeptidase OS=Homo sapiens GN=ENPEP PE=1 SV=3	7e-65	blue	357.23	0.000629118
AJ2047.7	P16406	AMPE_MOUSE	Glutamyl aminopeptidase OS=Mus musculus GN=Enpep PE=1 SV=1	6e-33	blue	357.036	0.00412096
AJ2048.4	P48742	LHX1_HUMAN	LIM/homeobox protein Lhx1 OS=Homo sapiens GN=LHX1 PE=2 SV=2	7e-26	turquoise	210.624	0.0424682
AJ2048.7	Q9BQI0	AIF1L_HUMAN	Allograft inflammatory factor 1-like OS=Homo sapiens GN=AIF1L PE=1 SV=1	2e-30	blue	117.516	0.0191853
AJ2049.4	Q6PGF2	MORN4_MOUSE	MORN repeat-containing protein 4 OS=Mus musculus GN=Morn4 PE=2 SV=1	2e-32	blue	30.1968	0.0127485
AJ205.15	P23975	SC6A2_HUMAN	Sodium-dependent noradrenaline transporter OS=Homo sapiens GN=SLC6A2 PE=1 SV=1	3e-42	turquoise	292.856	7.64e-05
AJ205.5	Q63665	USF2_RAT	Upstream stimulatory factor 2 OS=Rattus norvegicus GN=Usf2 PE=1 SV=2	1e-75	blue	27.0764	0.00712338
AJ2051.11	Q01780	EXOSX_HUMAN	Exosome component 10 OS=Homo sapiens GN=EXOSC10 PE=1 SV=2	1e-121	magenta	11.4688	0.0091513
AJ2052.13	Q3SZZ7	FGL1_BOVIN	Fibrinogen-like protein 1 OS=Bos taurus GN=FGL1 PE=2 SV=1	1e-26	turquoise	669.094	0.000639972
AJ2052.2	P37967	PNBA_BACSU	Para-nitrobenzyl esterase OS=Bacillus subtilis (strain 168) GN=pnbA PE=1 SV=2	2e-26	black	225.069	0.0230441
AJ2052.4	Q90610	NEO1_CHICK	Neogenin (Fragment) OS=Gallus gallus PE=2 SV=1	2e-27	turquoise	443.066	0.000401649
AJ2052.7	Q9UNY4	TTF2_HUMAN	Transcription termination factor 2 OS=Homo sapiens GN=TTF2 PE=1 SV=2	2e-19	turquoise	321.495	0.000744721
AJ2054.10	Q9H061	T126A_HUMAN	Transmembrane protein 126A OS=Homo sapiens GN=TMEM126A PE=1 SV=1	1e-08	pink	108.317	0.030455
AJ2057.6	Q7T0P6	DFI8B_XENLA	Differentially expressed in FDCP 8 homolog B OS=Xenopus laevis GN=def8-b PE=2 SV=1	1e-28	blue	262.573	0.0240978
AJ2059.12	Q27960	NPT2B_BOVIN	Sodium-dependent phosphate transport protein 2B OS=Bos taurus GN=SLC34A2 PE=1 SV=1	8e-52	turquoise	183.565	0.0397726
AJ2059.16	Q99P72	RTN4_MOUSE	Reticulon-4 OS=Mus musculus GN=Rtn4 PE=1 SV=2	6e-26	turquoise	487.461	0.0123228
AJ2059.7	O96790	DPGN_DIPMA	Serine protease inhibitor dipetalogastin (Fragment) OS=Dipetalogaster maximus PE=1 SV=2	6e-38	blue	112.895	3.82e-05
AJ2059.8	O96790	DPGN_DIPMA	Serine protease inhibitor dipetalogastin (Fragment) OS=Dipetalogaster maximus PE=1 SV=2	2e-29	pink	139.177	0.00561183
AJ206.13	O15431	COPT1_HUMAN	High affinity copper uptake protein 1 OS=Homo sapiens GN=SLC31A1 PE=1 SV=1	8e-45	turquoise	344.39	0.0249252
AJ206.14	Q3U3V8	XRRA1_MOUSE	X-ray radiation resistance-associated protein 1 OS=Mus musculus GN=Xrra1 PE=2 SV=1	2e-17	magenta	71.309	0.00859684
AJ206.5	Q6P752	TOIP2_RAT	Torsin-1A-interacting protein 2 OS=Rattus norvegicus GN=Tor1aip2 PE=2 SV=1	1e-13	magenta	122.673	0.0237833
AJ2060.8	Q7ZY31	SPRE_XENLA	Sepiapterin reductase OS=Xenopus laevis GN=spr PE=2 SV=1	3e-41	black	233.517	0.00432369
AJ2061.7	Q3ZBH0	TCPB_BOVIN	T-complex protein 1 subunit beta OS=Bos taurus GN=CCT2 PE=1 SV=3	0	red	29.5403	0.00706338
AJ2062.7	Q9BUN8	DERL1_HUMAN	Derlin-1 OS=Homo sapiens GN=DERL1 PE=1 SV=1	4e-114	blue	297.999	0.00502273
AJ2063.10	Q08DI8	PUS7_BOVIN	Pseudouridylate synthase 7 homolog OS=Bos taurus GN=PUS7 PE=2 SV=1	8e-119	brown	583.845	0.0154931
AJ2064.21	Q5RF14	MIPEP_PONAB	Mitochondrial intermediate peptidase OS=Pongo abelii GN=MIPEP PE=2 SV=1	0	yellow	13.172	0.0409816
AJ2064.6	Q9W719	HPRT_CHICK	Hypoxanthine-guanine phosphoribosyltransferase OS=Gallus gallus GN=HPRT1 PE=2 SV=1	1e-52	blue	79.7593	0.0044311
AJ207.5	D9IQ16	GXN_ACRMI	Galaxin OS=Acropora millepora PE=1 SV=1	2e-29	turquoise	256.123	0.010643
AJ207.9	Q9Z160	COG1_MOUSE	Conserved oligomeric Golgi complex subunit 1 OS=Mus musculus GN=Cog1 PE=1 SV=3	1e-142	turquoise	179.263	0.0180069
AJ2070.5	Q99PW8	KIF17_MOUSE	Kinesin-like protein KIF17 OS=Mus musculus GN=Kif17 PE=1 SV=1	0	turquoise	561.825	0.00431553
AJ2071.10	P02469	LAMB1_MOUSE	Laminin subunit beta-1 OS=Mus musculus GN=Lamb1 PE=1 SV=3	1e-56	blue	18.1402	0.0411753
AJ2071.11	P11046	LAMB1_DROME	Laminin subunit beta-1 OS=Drosophila melanogaster GN=LanB1 PE=1 SV=4	8e-142	turquoise	216.84	0.00140721
AJ2071.15	Q3SY69	AL1L2_HUMAN	Mitochondrial 10-formyltetrahydrofolate dehydrogenase OS=Homo sapiens GN=ALDH1L2 PE=1 SV=2	0	turquoise	545.804	0.00183285
AJ2071.9	P07942	LAMB1_HUMAN	Laminin subunit beta-1 OS=Homo sapiens GN=LAMB1 PE=1 SV=2	4e-29	turquoise	273.172	7.12e-05
AJ2074.2	NA	NA	NA	NA	green	109.211	0.0476661
AJ2075.10	Q6NRZ1	UH1BL_XENLA	UHRF1-binding protein 1-like OS=Xenopus laevis GN=uhrf1bp1l PE=2 SV=1	3e-106	turquoise	441.935	0.00181732
AJ2075.9	Q5ZL77	RIC8A_CHICK	Synembryn-A OS=Gallus gallus GN=RIC8A PE=2 SV=1	2e-63	turquoise	345.383	0.00215214
AJ2076.4	Q5XJ34	KC15L_DANRE	BTB/POZ domain-containing protein kctd15-like OS=Danio rerio GN=kctd15l PE=1 SV=1	9e-10	red	63.6587	0.00337868
AJ2076.5	Q6DK85	KCNRG_XENTR	Putative potassium channel regulatory protein OS=Xenopus tropicalis GN=kcnrg PE=2 SV=1	2e-09	red	66.1403	1.61e-05
AJ2078.10	P70627	FOLH1_RAT	Glutamate carboxypeptidase 2 OS=Rattus norvegicus GN=Folh1 PE=1 SV=1	1e-65	blue	285.455	0.0440486
AJ2078.8	Q8BHN3	GANAB_MOUSE	Neutral alpha-glucosidase AB OS=Mus musculus GN=Ganab PE=1 SV=1	0	turquoise	173.516	1.67e-05
AJ2079.6	Q9GNE2	RL23_AEDAE	60S ribosomal protein L23 OS=Aedes aegypti GN=RpL23-A PE=2 SV=1	7e-81	yellow	120.132	0.0375311
AJ2079.7	Q13506	NAB1_HUMAN	NGFI-A-binding protein 1 OS=Homo sapiens GN=NAB1 PE=1 SV=2	1e-48	turquoise	325.22	0.000518827
AJ208.17	P49338	WNT4_XENLA	Protein Wnt-4 OS=Xenopus laevis GN=wnt4 PE=2 SV=1	3e-74	blue	10.1265	0.0238344
AJ2081.12	Q4R8V8	CCD37_MACFA	Coiled-coil domain-containing protein 37 OS=Macaca fascicularis GN=CCDC37 PE=2 SV=2	2e-99	brown	584.466	0.016027
AJ2081.3	Q07152	IMDH_DROME	Inosine-5'-monophosphate dehydrogenase OS=Drosophila melanogaster GN=ras PE=1 SV=1	2e-31	brown	368.599	0.00951819
AJ2082.3	P17439	GLCM_MOUSE	Glucosylceramidase OS=Mus musculus GN=Gba PE=1 SV=1	3e-126	blue	436.39	0.000857691
AJ2082.6	Q6A070	F179B_MOUSE	Protein FAM179B OS=Mus musculus GN=Fam179b PE=1 SV=3	8e-50	brown	341.577	0.0387254
AJ2082.7	Q6A070	F179B_MOUSE	Protein FAM179B OS=Mus musculus GN=Fam179b PE=1 SV=3	5e-48	brown	269.538	0.0356103
AJ2083.13	P20771	YNHA_RHOER	Uncharacterized protein in nthA 5'region (Fragment) OS=Rhodococcus erythropolis PE=4 SV=1	2e-27	turquoise	220.862	0.00582948
AJ2083.3	Q923Y3	TAA8B_RAT	Trace amine-associated receptor 8b OS=Rattus norvegicus GN=Taar8b PE=3 SV=1	5e-24	brown	799.933	0.00447676
AJ2084.6	Q5DID0	UROL1_HUMAN	Uromodulin-like 1 OS=Homo sapiens GN=UMODL1 PE=2 SV=2	8e-15	turquoise	421.928	0.000158758
AJ2084.8	O95235	KI20A_HUMAN	Kinesin-like protein KIF20A OS=Homo sapiens GN=KIF20A PE=1 SV=1	9e-75	red	18.4838	0.0378124
AJ2085.2	Q9UPZ3	HPS5_HUMAN	Hermansky-Pudlak syndrome 5 protein OS=Homo sapiens GN=HPS5 PE=1 SV=2	9e-08	turquoise	394.636	0.0146732
AJ2086.3	Q9UPY6	WASF3_HUMAN	Wiskott-Aldrich syndrome protein family member 3 OS=Homo sapiens GN=WASF3 PE=1 SV=2	2e-23	turquoise	289.914	0.0287849
AJ2086.5	Q709C8	VP13C_HUMAN	Vacuolar protein sorting-associated protein 13C OS=Homo sapiens GN=VPS13C PE=1 SV=1	6e-54	turquoise	564.305	0.0198285
AJ2086.7	Q96RL7	VP13A_HUMAN	Vacuolar protein sorting-associated protein 13A OS=Homo sapiens GN=VPS13A PE=1 SV=2	2e-64	turquoise	673.824	0.000809205
AJ2087.6	Q5SWK7	RN145_MOUSE	RING finger protein 145 OS=Mus musculus GN=Rnf145 PE=2 SV=1	3e-130	turquoise	507.108	0.00446366
AJ209.10	Q02156	KPCE_HUMAN	Protein kinase C epsilon type OS=Homo sapiens GN=PRKCE PE=1 SV=1	0	turquoise	169.674	0.0195971
AJ209.16	P09849	LPH_RABIT	Lactase-phlorizin hydrolase OS=Oryctolagus cuniculus GN=LCT PE=1 SV=1	1e-161	blue	185.835	5.13e-05
AJ209.5	Q8N3R9	MPP5_HUMAN	MAGUK p55 subfamily member 5 OS=Homo sapiens GN=MPP5 PE=1 SV=3	9e-159	turquoise	186.974	0.0113392
AJ2090.4	Q9BRZ2	TRI56_HUMAN	E3 ubiquitin-protein ligase TRIM56 OS=Homo sapiens GN=TRIM56 PE=1 SV=3	6e-20	red	33.7041	0.0211225
AJ2090.6	Q6ZT07	TBCD9_HUMAN	TBC1 domain family member 9 OS=Homo sapiens GN=TBC1D9 PE=2 SV=2	7e-121	turquoise	319.217	0.000667897
AJ2090.8	Q5SVR0	TBC9B_MOUSE	TBC1 domain family member 9B OS=Mus musculus GN=Tbc1d9b PE=1 SV=1	5e-19	blue	164.29	0.0250502
AJ2091.3	Q7Z4H7	HAUS6_HUMAN	HAUS augmin-like complex subunit 6 OS=Homo sapiens GN=HAUS6 PE=1 SV=2	5e-17	turquoise	201.754	0.00839348
AJ2091.5	Q9NR16	C163B_HUMAN	Scavenger receptor cysteine-rich type 1 protein M160 OS=Homo sapiens GN=CD163L1 PE=1 SV=2	2e-74	magenta	99.0817	0.000465224
AJ2092.3	Q12872	SFSWA_HUMAN	Splicing factor, suppressor of white-apricot homolog OS=Homo sapiens GN=SFSWAP PE=1 SV=3	1e-44	turquoise	80.3216	0.038182
AJ2093.4	Q6P859	GPTC4_XENTR	G patch domain-containing protein 4 OS=Xenopus tropicalis GN=gpatch4 PE=2 SV=1	1e-20	brown	731.987	0.0205567
AJ2093.7	P21589	5NTD_HUMAN	5'-nucleotidase OS=Homo sapiens GN=NT5E PE=1 SV=1	2e-76	black	356.431	0.000501364
AJ2093.9	P62315	SMD1_MOUSE	Small nuclear ribonucleoprotein Sm D1 OS=Mus musculus GN=Snrpd1 PE=1 SV=1	2e-51	brown	579.533	0.00449972
AJ2096.1	Q8VCT3	AMPB_MOUSE	Aminopeptidase B OS=Mus musculus GN=Rnpep PE=1 SV=2	7e-167	turquoise	132.593	0.0123757
AJ2098.6	A7LCJ2	PA2_URTCR	Phospholipase A2 A2-actitoxin-Ucs2a OS=Urticina crassicornis PE=1 SV=1	4e-09	blue	422.113	5.2e-05
AJ2098.7	P53677	AP3M2_HUMAN	AP-3 complex subunit mu-2 OS=Homo sapiens GN=AP3M2 PE=2 SV=1	0	green	13.809	0.0270798
AJ2099.5	P22974	H1L_MYTCA	Sperm-specific protein PHI-2B OS=Mytilus californianus PE=1 SV=2	9e-11	brown	799.933	0.00626221
AJ21.46	Q99323	MYSN_DROME	Myosin heavy chain, non-muscle OS=Drosophila melanogaster GN=zip PE=1 SV=2	6e-41	turquoise	379.595	0.00212433
AJ21.5	Q60417	SCRB1_CRIGR	Scavenger receptor class B member 1 OS=Cricetulus griseus GN=SCARB1 PE=2 SV=1	1e-32	turquoise	348.8	0.00103333
AJ210.17	NA	NA	NA	NA	black	390.463	0.0492269
AJ210.18	Q8C8M1	FA60A_MOUSE	Protein FAM60A OS=Mus musculus GN=Fam60a PE=1 SV=1	3e-43	turquoise	213.978	0.0044205
AJ210.4	P18426	SCR11_NOTSL	S-crystallin SL11 OS=Nototodarus sloanii PE=2 SV=1	6e-10	magenta	55.0598	9.29e-08
AJ210.5	O60760	HPGDS_HUMAN	Hematopoietic prostaglandin D synthase OS=Homo sapiens GN=HPGDS PE=1 SV=3	5e-23	magenta	54.0852	4.64e-06
AJ210.8	Q4KM74	SC22B_RAT	Vesicle-trafficking protein SEC22b OS=Rattus norvegicus GN=Sec22b PE=1 SV=3	1e-94	blue	101.052	0.0388596
AJ2100.4	Q7Z449	CP2U1_HUMAN	Cytochrome P450 2U1 OS=Homo sapiens GN=CYP2U1 PE=1 SV=1	2e-41	black	333.098	0.00475334
AJ2100.6	P79926	HNF4B_XENLA	Hepatocyte nuclear factor 4-beta OS=Xenopus laevis GN=hnf4b PE=2 SV=1	1e-168	red	52.395	0.0037392
AJ2102.6	NA	NA	NA	NA	turquoise	296.161	0.00925396
AJ2103.7	Q8BXB6	SO2B1_MOUSE	Solute carrier organic anion transporter family member 2B1 OS=Mus musculus GN=Slco2b1 PE=1 SV=1	7e-28	turquoise	150.065	3.45e-05
AJ2104.7	P20072	ANXA7_BOVIN	Annexin A7 OS=Bos taurus GN=ANXA7 PE=1 SV=2	2e-110	brown	149.927	0.0310809
AJ2109.1	Q9CYK2	QPCT_MOUSE	Glutaminyl-peptide cyclotransferase OS=Mus musculus GN=Qpct PE=1 SV=2	2e-114	turquoise	45.3212	0.0186295
AJ211.17	O00142	KITM_HUMAN	Thymidine kinase 2, mitochondrial OS=Homo sapiens GN=TK2 PE=1 SV=4	1e-09	turquoise	30.1327	0.000684427
AJ2110.2	Q86W26	NAL10_HUMAN	NACHT, LRR and PYD domains-containing protein 10 OS=Homo sapiens GN=NLRP10 PE=1 SV=1	2e-08	turquoise	27.604	0.0415665
AJ2115.8	Q9QYB5	ADDG_MOUSE	Gamma-adducin OS=Mus musculus GN=Add3 PE=1 SV=2	3e-71	turquoise	479.701	0.0164491
AJ2116.6	Q5RKZ7	MOCS1_MOUSE	Molybdenum cofactor biosynthesis protein 1 OS=Mus musculus GN=Mocs1 PE=1 SV=2	6e-84	red	50.8158	0.0360276
AJ2117.3	P38892	CRG1_YEAST	Probable S-adenosylmethionine-dependent methyltransferase CRG1 OS=Saccharomyces cerevisiae (strain ATCC 204508 / S288c) GN=CRG1 PE=1 SV=1	4e-11	turquoise	537.309	0.00137706
AJ2118.7	Q6BEA0	PLXA4_DANRE	Plexin-A4 OS=Danio rerio GN=plxna4 PE=2 SV=1	7e-77	turquoise	289.584	0.00730957
AJ212.2	Q9UKZ1	CNO11_HUMAN	CCR4-NOT transcription complex subunit 11 OS=Homo sapiens GN=CNOT11 PE=1 SV=1	2e-106	yellow	36.2509	0.0142098
AJ212.31	NA	NA	NA	NA	blue	163.852	0.0344155
AJ2120.1	P07768	SUIS_RABIT	Sucrase-isomaltase, intestinal OS=Oryctolagus cuniculus GN=SI PE=1 SV=3	0	blue	344.788	2.49e-05
AJ2120.2	Q9I8I2	BOK_CHICK	Bcl-2-related ovarian killer protein OS=Gallus gallus GN=BOK PE=2 SV=1	1e-12	turquoise	195.05	0.00720442
AJ2121.4	NA	NA	NA	NA	brown	584.627	0.00192691
AJ2122.7	Q4R4F8	SMN_MACFA	Survival motor neuron protein OS=Macaca fascicularis GN=SMN1 PE=2 SV=1	1e-12	green	128.888	0.0270704
AJ2123.12	C6FG12	NLRC5_ICTPU	Protein NLRC5 OS=Ictalurus punctatus GN=nlrc5 PE=2 SV=1	2e-07	brown	65.2572	0.0396776
AJ2123.2	Q9Y253	POLH_HUMAN	DNA polymerase eta OS=Homo sapiens GN=POLH PE=1 SV=1	3e-99	turquoise	37.4264	0.0131532
AJ2124.1	Q17QJ1	ACSF2_BOVIN	Acyl-CoA synthetase family member 2, mitochondrial OS=Bos taurus GN=ACSF2 PE=2 SV=1	6e-117	turquoise	26.13	0.0316967
AJ2124.3	Q8BTI9	PK3CB_MOUSE	Phosphatidylinositol 4,5-bisphosphate 3-kinase catalytic subunit beta isoform OS=Mus musculus GN=Pik3cb PE=1 SV=2	5e-131	turquoise	258.342	0.000144497
AJ2125.15	P29321	EPHA8_RAT	Ephrin type-A receptor 8 (Fragment) OS=Rattus norvegicus GN=Epha8 PE=2 SV=1	2e-20	blue	145.712	0.0458513
AJ2126.10	NA	NA	NA	NA	turquoise	156.768	0.0151529
AJ213.36	NA	NA	NA	NA	turquoise	180.332	0.0134971
AJ213.38	NA	NA	NA	NA	turquoise	337.44	1.5e-05
AJ213.4	Q923L3	CSMD1_MOUSE	CUB and sushi domain-containing protein 1 OS=Mus musculus GN=Csmd1 PE=1 SV=2	1e-08	turquoise	577.323	0.00278519
AJ213.7	Q5R5X8	CAP2_PONAB	Adenylyl cyclase-associated protein 2 OS=Pongo abelii GN=CAP2 PE=2 SV=1	4e-89	blue	136.483	0.0243821
AJ2130.3	A2VE99	SEP11_BOVIN	Septin-11 OS=Bos taurus GN=SEPT11 PE=2 SV=1	8e-32	turquoise	597.804	0.00262872
AJ2132.7	NA	NA	NA	NA	magenta	57.5434	0.000103389
AJ2134.5	Q5R1T0	CAF1A_CHICK	Chromatin assembly factor 1 subunit A OS=Gallus gallus GN=CHAF1A PE=1 SV=1	5e-42	purple	53.4516	0.0390835
AJ2136.5	Q7T321	KCMF1_DANRE	E3 ubiquitin-protein ligase KCMF1 OS=Danio rerio GN=kcmf1 PE=2 SV=1	2e-104	turquoise	444.37	0.00635862
AJ2136.6	Q5EBF1	5NTC_XENTR	Cytosolic purine 5'-nucleotidase OS=Xenopus tropicalis GN=nt5c2 PE=2 SV=1	0	turquoise	110.542	0.0030633
AJ2139.1	Q6GNT9	MEMO1_XENLA	Protein MEMO1 OS=Xenopus laevis GN=memo1 PE=2 SV=1	9e-128	turquoise	85.9342	0.0406132
AJ2139.5	Q62261	SPTB2_MOUSE	Spectrin beta chain, non-erythrocytic 1 OS=Mus musculus GN=Sptbn1 PE=1 SV=2	0	turquoise	281.891	0.0205349
AJ2139.6	O57460	TLL1_DANRE	Dorsal-ventral patterning tolloid-like protein 1 OS=Danio rerio GN=tll1 PE=2 SV=1	5e-67	turquoise	191.199	0.0231196
AJ2140.3	Q58CN9	NAPEP_BOVIN	N-acyl-phosphatidylethanolamine-hydrolyzing phospholipase D OS=Bos taurus GN=NAPEPLD PE=2 SV=1	3e-64	turquoise	452.292	0.000266105
AJ2140.5	B5FXA0	LYRM5_TAEGU	LYR motif-containing protein 5 OS=Taeniopygia guttata GN=LYRM5 PE=3 SV=1	5e-34	turquoise	135.742	0.0146048
AJ2140.7	Q8R3H7	HS2ST_MOUSE	Heparan sulfate 2-O-sulfotransferase 1 OS=Mus musculus GN=Hs2st1 PE=1 SV=2	1e-38	turquoise	446.695	0.00246197
AJ2146.11	E1BD59	TRI56_BOVIN	E3 ubiquitin-protein ligase TRIM56 OS=Bos taurus GN=TRIM56 PE=3 SV=1	5e-21	red	64.1889	0.0195971
AJ2146.3	NA	NA	NA	NA	blue	315.076	0.000172292
AJ2146.4	P23921	RIR1_HUMAN	Ribonucleoside-diphosphate reductase large subunit OS=Homo sapiens GN=RRM1 PE=1 SV=1	5e-52	turquoise	279.857	0.00138424
AJ2146.7	Q6DJR8	GLT11_XENTR	Polypeptide N-acetylgalactosaminyltransferase 11 OS=Xenopus tropicalis GN=galnt11 PE=1 SV=2	1e-10	blue	188.196	0.00506241
AJ2147.8	Q0P4P2	FBCD1_XENTR	Fibrinogen C domain-containing protein 1 OS=Xenopus tropicalis GN=fibcd1 PE=2 SV=1	3e-50	turquoise	518.458	0.00727467
AJ2147.9	Q5XK91	FBCDB_XENLA	Fibrinogen C domain-containing protein 1-B OS=Xenopus laevis GN=fibcd1-b PE=2 SV=1	1e-14	turquoise	514.294	0.00702827
AJ2149.3	P19477	FIBA_PARPA	Fibrinogen-like protein A OS=Parastichopus parvimensis PE=2 SV=1	4e-37	turquoise	249.246	0.046669
AJ2149.5	Q80TD3	FNIP2_MOUSE	Folliculin-interacting protein 2 OS=Mus musculus GN=Fnip2 PE=1 SV=2	1e-35	turquoise	289.092	0.00147423
AJ215.15	Q8BUV3	GEPH_MOUSE	Gephyrin OS=Mus musculus GN=Gphn PE=1 SV=2	5e-143	blue	57.427	0.0399643
AJ215.26	Q5U209	RNH2A_RAT	Ribonuclease H2 subunit A OS=Rattus norvegicus GN=Rnaseh2a PE=2 SV=1	5e-105	brown	448.396	0.0328533
AJ215.33	A6QQU6	TM144_BOVIN	Transmembrane protein 144 OS=Bos taurus GN=TMEM144 PE=2 SV=1	6e-36	yellow	58.3863	0.0133182
AJ2150.4	Q5RBN8	LIN54_PONAB	Protein lin-54 homolog OS=Pongo abelii GN=LIN54 PE=2 SV=1	7e-112	turquoise	107.672	0.000969446
AJ2150.8	NA	NA	NA	NA	blue	52.3711	0.0116009
AJ2151.5	Q5PQY6	LONP2_DANRE	Lon protease homolog 2, peroxisomal OS=Danio rerio GN=lonp2 PE=2 SV=1	6e-28	blue	158.131	0.0052335
AJ2151.9	Q8C9W3	ATS2_MOUSE	A disintegrin and metalloproteinase with thrombospondin motifs 2 OS=Mus musculus GN=Adamts2 PE=1 SV=2	4e-52	turquoise	335.655	0.0157256
AJ2155.2	Q00438	PTBP1_RAT	Polypyrimidine tract-binding protein 1 OS=Rattus norvegicus GN=Ptbp1 PE=1 SV=1	8e-24	turquoise	153.899	0.0193685
AJ2155.3	Q9Z118	PTBP3_RAT	Polypyrimidine tract-binding protein 3 OS=Rattus norvegicus GN=Ptbp3 PE=2 SV=1	2e-16	turquoise	172.58	0.0400124
AJ2156.1	Q498M4	WDR5_RAT	WD repeat-containing protein 5 OS=Rattus norvegicus GN=Wdr5 PE=1 SV=1	2e-172	yellow	37.931	0.0165086
AJ2156.20	Q8CJ11	AGRG2_RAT	Adhesion G-protein coupled receptor G2 OS=Rattus norvegicus GN=Adgrg2 PE=1 SV=1	3e-29	magenta	65.4918	0.0401113
AJ2156.3	Q32S26	BRD2_BOVIN	Bromodomain-containing protein 2 OS=Bos taurus GN=BRD2 PE=3 SV=1	2e-64	brown	652.883	0.00468017
AJ2156.4	Q9JHE4	G3ST1_MOUSE	Galactosylceramide sulfotransferase OS=Mus musculus GN=Gal3st1 PE=2 SV=2	3e-42	brown	800.756	0.0253118
AJ2157.2	A0AVT1	UBA6_HUMAN	Ubiquitin-like modifier-activating enzyme 6 OS=Homo sapiens GN=UBA6 PE=1 SV=1	1e-100	turquoise	211.12	0.00254325
AJ2158.1	Q0V8H6	MOV10_BOVIN	Putative helicase MOV-10 OS=Bos taurus GN=MOV10 PE=2 SV=1	3e-121	blue	255.351	3.95e-05
AJ216.1	Q3TRM4	PLPL6_MOUSE	Neuropathy target esterase OS=Mus musculus GN=Pnpla6 PE=1 SV=2	0	yellow	70.102	0.0112552
AJ2160.4	NA	NA	NA	NA	blue	80.8728	0.0213176
AJ2165.3	Q8IV61	GRP3_HUMAN	Ras guanyl-releasing protein 3 OS=Homo sapiens GN=RASGRP3 PE=1 SV=1	2e-06	turquoise	321.61	0.00260327
AJ2165.6	Q8VI84	NOC3L_MOUSE	Nucleolar complex protein 3 homolog OS=Mus musculus GN=Noc3l PE=2 SV=2	2e-105	green	99.6656	0.0277322
AJ2165.7	Q95KE5	RM43_BOVIN	39S ribosomal protein L43, mitochondrial OS=Bos taurus GN=MRPL43 PE=2 SV=2	6e-21	yellow	103.364	0.00815457
AJ2166.1	Q5G267	NETR_MACMU	Neurotrypsin OS=Macaca mulatta GN=PRSS12 PE=3 SV=1	7e-37	turquoise	448.864	0.0171572
AJ2167.1	NA	NA	NA	NA	turquoise	536.648	0.000346567
AJ2167.2	O54990	PROM1_MOUSE	Prominin-1 OS=Mus musculus GN=Prom1 PE=1 SV=1	1e-20	turquoise	462.267	0.00152806
AJ2169.3	Q5XI68	NC2B_RAT	Protein Dr1 OS=Rattus norvegicus GN=Dr1 PE=2 SV=1	4e-56	turquoise	104.823	0.0215021
AJ217.6	NA	NA	NA	NA	blue	394.227	0.00694034
AJ217.7	NA	NA	NA	NA	blue	325.011	0.00731201
AJ2170.8	Q6PGQ7	BORA_HUMAN	Protein aurora borealis OS=Homo sapiens GN=BORA PE=1 SV=2	1e-09	red	47.0683	0.0292075
AJ2172.2	NA	NA	NA	NA	purple	99.6234	0.00412928
AJ2174.7	Q6E804	NOD2_BOVIN	Nucleotide-binding oligomerization domain-containing protein 2 OS=Bos taurus GN=NOD2 PE=2 SV=1	6e-09	blue	132.608	0.0141065
AJ2176.2	Q7Z2Z2	ETUD1_HUMAN	Elongation factor Tu GTP-binding domain-containing protein 1 OS=Homo sapiens GN=EFTUD1 PE=1 SV=2	0	blue	226.093	0.0167384
AJ2176.6	P46023	GR101_LYMST	G-protein coupled receptor GRL101 OS=Lymnaea stagnalis PE=2 SV=1	2e-61	red	50.0358	0.0373679
AJ2178.1	P11179	ODO2_BOVIN	Dihydrolipoyllysine-residue succinyltransferase component of 2-oxoglutarate dehydrogenase complex, mitochondrial OS=Bos taurus GN=DLST PE=1 SV=2	5e-142	blue	288.452	0.0234331
AJ2178.3	P09406	RU17_XENLA	U1 small nuclear ribonucleoprotein 70 kDa OS=Xenopus laevis GN=snrnp70 PE=2 SV=1	1e-12	turquoise	58.0172	0.0453962
AJ2178.4	Q1RMR2	RU17_BOVIN	U1 small nuclear ribonucleoprotein 70 kDa OS=Bos taurus GN=SNRNP70 PE=2 SV=1	3e-37	yellow	13.0848	0.0344393
AJ2179.8	Q8AWW5	CRIM1_CHICK	Cysteine-rich motor neuron 1 protein OS=Gallus gallus GN=CRIM1 PE=2 SV=1	1e-12	purple	35.4557	0.0439269
AJ2181.3	P79098	AMPN_BOVIN	Aminopeptidase N OS=Bos taurus GN=ANPEP PE=2 SV=4	0	turquoise	100.28	8.17e-05
AJ2182.3	Q8R4B8	NLRP3_MOUSE	NACHT, LRR and PYD domains-containing protein 3 OS=Mus musculus GN=Nlrp3 PE=1 SV=1	8e-10	yellow	23.3238	0.0398999
AJ2186.3	A8K7I4	CLCA1_HUMAN	Calcium-activated chloride channel regulator 1 OS=Homo sapiens GN=CLCA1 PE=1 SV=3	2e-104	red	59.9257	0.0244116
AJ2186.4	Q5RES5	THIM_PONAB	3-ketoacyl-CoA thiolase, mitochondrial OS=Pongo abelii GN=ACAA2 PE=2 SV=1	5e-85	blue	138.639	0.0413587
AJ2186.5	Q92930	RAB8B_HUMAN	Ras-related protein Rab-8B OS=Homo sapiens GN=RAB8B PE=1 SV=2	8e-52	blue	47.3229	0.00176502
AJ2186.9	Q53B87	NOD2_PANTR	Nucleotide-binding oligomerization domain-containing protein 2 OS=Pan troglodytes GN=NOD2 PE=3 SV=1	7e-08	blue	162.534	0.0369227
AJ2188.10	B0FPE9	NLRP3_MACMU	NACHT, LRR and PYD domains-containing protein 3 OS=Macaca mulatta GN=NLRP3 PE=2 SV=1	5e-06	red	67.1843	0.0440382
AJ2189.1	O97831	AGRL1_BOVIN	Adhesion G protein-coupled receptor L1 OS=Bos taurus GN=ADGRL1 PE=2 SV=1	8e-99	turquoise	435.292	0.00271758
AJ2189.14	Q8IVS2	FABD_HUMAN	Malonyl-CoA-acyl carrier protein transacylase, mitochondrial OS=Homo sapiens GN=MCAT PE=1 SV=2	1e-124	yellow	79.2503	0.0469925
AJ2189.9	Q2PW47	MED24_DANRE	Mediator of RNA polymerase II transcription subunit 24 OS=Danio rerio GN=med24 PE=2 SV=2	3e-26	turquoise	212.806	0.0032253
AJ219.11	B3EWZ5	MLRP1_ACRMI	MAM and LDL-receptor class A domain-containing protein 1 (Fragment) OS=Acropora millepora PE=1 SV=1	2e-101	red	126.337	0.00265599
AJ219.22	Q4V842	GPTC4_XENLA	G patch domain-containing protein 4 OS=Xenopus laevis GN=gpatch4 PE=2 SV=1	1e-22	brown	585.647	0.00115375
AJ2190.8	Q14667	K0100_HUMAN	Protein KIAA0100 OS=Homo sapiens GN=KIAA0100 PE=1 SV=3	1e-168	turquoise	572.205	0.00267765
AJ2194.3	Q8N5D0	WDTC1_HUMAN	WD and tetratricopeptide repeats protein 1 OS=Homo sapiens GN=WDTC1 PE=1 SV=2	0	yellow	68.3562	0.00178529
AJ2195.2	A2AV25	FBCD1_MOUSE	Fibrinogen C domain-containing protein 1 OS=Mus musculus GN=Fibcd1 PE=2 SV=1	8e-37	red	55.996	0.0280485
AJ2196.1	Q00685	CO3_LETCA	Complement C3 (Fragment) OS=Lethenteron camtschaticum GN=C3 PE=2 SV=1	2e-57	blue	352.092	0.0102349
[truncated: 4,513 more rows]
