# Supplementary material for: Sea cucumber genome provides insights into saponin biosynthesis and aestivation regulation
Source: Cell Discov. 2018 Jun 26;4:29. doi: 10.1038/s41421-018-0030-5 (PMC6018497; doi:10.1038/s41421-018-0030-5)
Supplement: Supplementary file 9 — Table S37 [file 41421_2018_30_MOESM9_ESM.xlsx]

## Sheet: Sheet1
Table S37. The accession numbers and IDs of the genes displayed in Figure 5d.
Genes in Figure5d	Accession Nos/IDs
ApFGFR-like1	XP_022080757.1
ApFGFR-like2	XP_022080782.1
ApFGFR2-like	XP_022082663.1
ApFGFR-like3	XP_022083826.1
ApFGFR3-like1	XP_022089698.1
ApFGFR4-like	XP_022091270.1
ApFGFR-like4	XP_022101408.1
ApFGFR1-like1	XP_022106383.1
ApFGFR1-like2	XP_022106394.1
ApFGFR1-like3	XP_022107192.1
ApFGFR-like5	XP_022108581.1
ApFGFR3-like2	XP_022109080.1
ApFGFR1-like4	XP_022111315.1
SpFGFR-like1	NP_001165523.1
SpFGFR-pre	NP_999702.1
SpFGFR3-1	XP_011660673.1
SpFGFR2	XP_011666556.1
SpFGFR3-2	XP_011668125.1
SpFGFR-like2	XP_011671958.1
SpFGFR	XP_011672176.1
DrFGFR1a	NP_001296328.1
DrFGFR1b	XP_005169275.1
DrFGFR2	NP_001229934.1
DrFGFR3	NP_571681.2
DrFGFR4	AAI71704.1
HmFGFR1	NP_075594.1
HmFGFR2	NP_001138386.1
HmFGFR3	NP_000133.1
HmFGFR4	NP_002002.3
AjFGFR3-1	AJ1.41
AjFGFR4-1	AJ10.14
AjFGFR-1	AJ1044.6
AjFGFR4-2	AJ1152.19
AjFGFR3-2	AJ1197.18
AjFGFR2-1	AJ133.17
AjFGFR3-3	AJ143.26
AjFGFR4-3	AJ1441.6
AjFGFR4-4	AJ147.3
AjFGFR-2	AJ1520.1
AjFGFR3-4	AJ1522.2
AjFGFR4-5	AJ1996.8
AjFGFR-3	AJ2345.13
AjFGFR4-6	AJ2431.5
AjFGFR1-1	AJ2466.1
AjFGFR4-7	AJ2549.13
AjFGFR4-8	AJ2694.3
AjFGFR4-9	AJ2706.3
AjFGFR2-2	AJ293.3
AjFGFR2-3	AJ3095.7
AjFGFR-4	AJ3123.3
AjFGFR2-4	AJ3515.5
AjFGFR1-2	AJ3593.4
AjFGFR1-3	AJ4257.1
AjFGFR3-5	AJ5119.2
AjFGFR4-10	AJ5263.1
AjFGFR4-11	AJ55.23
AjFGFR4-12	AJ6189.3
AjFGFR2-5	AJ72.9
AjFGFR-5	AJ7620.1
AjFGFR3-6	AJ835.12
AjFGFR3-7	AJ835.14
AjFGFR3-8	AJ835.17
AjFGFR1-4	AJ846.8
AjFGFR4-13	AJ846.9
AjFGFR4-14	AJ857.3
AjFGFR-6	AJ947.7
AjFGFR4-15	AJ949.1
CfFGFR3-1	CF20725.28
CfFGFR3-2	CF28385.57
CfFGFR3-3	CF64573.19
CfFGFR2-1	CF44479.11
CfFGFR-1	CF48249.1
CfFGFR2-2	CF44479.12
CfFGFR-2	CF52787.18
CfFGFR2-3	CF64215.5
CfFGFR2-4	CF64215.8
GgFGFR1	NP_990841.1
GgFGFR2	NP_990650.1
GgFGFR3	NP_990840.2
GgFGFR4	XP_015149349.1
MmFGFR1	XP_006509073.1
MmFGFR2	XP_006507412.1
MmFGFR3	XP_006503776.1
MmFGFR4	NP_032037.2
